# Supplementary material for: The type III secretion system effector EspO of enterohaemorrhagic Escherichia coli inhibits apoptosis through an interaction with HAX-1
Source: Cell Microbiol. Author manuscript; Available in PMC 2022 Aug 13. (PMC7613270; doi:10.1111/cmi.13366)
Supplement: Supplementary Tables [file EMS151439-supplement-Supplementary_Tables.xlsx]

## Sheet: S4
S4: Common proteins identified in EPEC-1 EspO1 FLAG and EPEC-1 EspO1 Strep pulldowns in HT-29 infected cells
Accession	Description
A0A0H3JFN8	Secretion protein EspO OS=Escherichia coli O157:H7 OX=83334 GN=espO1-1 PE=4 SV=1
O00165	HCLS1-associated protein X-1;HAX1
Q02338	D-beta-hydroxybutyrate dehydrogenase, mitochondrial
Q13148	TAR DNA-binding protein 43;TARDBP
Q13509	Tubulin beta-3 chain;TUBB3
Q6UXV4	MICOS complex subunit MIC27
O96008	Mitochondrial import receptor subunit TOM40 homolog;TOMM40
Q14444	Caprin-1;CAPRIN1
P47755	F-actin-capping protein subunit alpha-2;CAPZA2
Q96P70	Importin-9;IPO9
Q9Y2R9	28S ribosomal protein S7, mitochondrial;MRPS7
Q9BWF3	RNA-binding protein 4;RBM4
Q9Y312	Protein AAR2 homolog;AAR2
Q9P2E5	Chondroitin sulfate glucuronyltransferase;CHPF2
Q01650	Large neutral amino acids transporter small subunit 1;SLC7A5
O43824	Putative GTP-binding protein 6;GTPBP6
P38606	V-type proton ATPase catalytic subunit A;ATP6V1A
Q14671	Pumilio homolog 1;PUM1
P17980	26S proteasome regulatory subunit 6A;PSMC3
Q9Y678	Coatomer subunit gamma-1;COPG1
Q9ULC5	Long-chain-fatty-acid--CoA ligase 5;ACSL5
O14639	Actin-binding LIM protein 1;ABLIM1
Q9UBS4	DnaJ homolog subfamily B member 11;DNAJB11
Q6UXI9	Nephronectin;NPNT
P50851	Lipopolysaccharide-responsive and beige-like anchor protein;LRBA
Q8N1F7	Nuclear pore complex protein Nup93;NUP93
O43237	Cytoplasmic dynein 1 light intermediate chain 2;DYNC1LI2
P11908	Ribose-phosphate pyrophosphokinase 2;PRPS2
O75676	Ribosomal protein S6 kinase alpha-4;RPS6KA4
Q6IAA8	Ragulator complex protein LAMTOR1;LAMTOR1
P51665	26S proteasome non-ATPase regulatory subunit 7;PSMD7
O75419	Cell division control protein 45 homolog;CDC45
Q9H3U1	Protein unc-45 homolog A;UNC45A
P51617	Interleukin-1 receptor-associated kinase 1;IRAK1
P62306	Small nuclear ribonucleoprotein F;SNRPF
P54136	Arginine--tRNA ligase, cytoplasmic;RARS
Q13409	Cytoplasmic dynein 1 intermediate chain 2;DYNC1I2
P62191	26S proteasome regulatory subunit 4;PSMC1
Q9BSF4	Mitochondrial import inner membrane translocase subunit Tim29;TIMM29
O95793	Double-stranded RNA-binding protein Staufen homolog 1;STAU1
P28066	Proteasome subunit alpha type-5;PSMA5
O75947	ATP synthase subunit d, mitochondrial;ATP5PD
O60488	Long-chain-fatty-acid--CoA ligase 4;ACSL4
Q9BZF1	Oxysterol-binding protein-related protein 8;OSBPL8
Q9NS69	Mitochondrial import receptor subunit TOM22 homolog;TOMM22
Q08J23	tRNA (cytosine(34)-C(5))-methyltransferase;NSUN2
Q9BYD1	39S ribosomal protein L13, mitochondrial;MRPL13
O00192	Armadillo repeat protein deleted in velo-cardio-facial syndrome;ARVCF
P49792	E3 SUMO-protein ligase RanBP2;RANBP2
Q5T8P6	RNA-binding protein 26;RBM26
P40938	Replication factor C subunit 3;RFC3
P43686	26S proteasome regulatory subunit 6B;PSMC4
Q99459	Cell division cycle 5-like protein;CDC5L
Q96T76	MMS19 nucleotide excision repair protein homolog;MMS19
Q06323	Proteasome activator complex subunit 1;PSME1
Q29RF7	Sister chromatid cohesion protein PDS5 homolog A;PDS5A
Q9UHI6	Probable ATP-dependent RNA helicase DDX20;DDX20
P60953	Cell division control protein 42 homolog;CDC42
Q969M3	Protein YIPF5;YIPF5
O15438	Canalicular multispecific organic anion transporter 2;ABCC3
O60610	Protein diaphanous homolog 1;DIAPH1
P02786	Transferrin receptor protein 1;TFRC
Q13155	Aminoacyl tRNA synthase complex-interacting multifunctional protein 2;AIMP2
O75396	Vesicle-trafficking protein SEC22b;SEC22B
Q9UEW8	STE20/SPS1-related proline-alanine-rich protein kinase
Q5T5P2	Sickle tail protein homolog;KIAA1217
Q9UJC3	Protein Hook homolog 1;HOOK1
Q9NQC3	Reticulon-4;RTN4
P39748	Flap endonuclease 1;FEN1
Q86VP6	Cullin-associated NEDD8-dissociated protein 1;CAND1
Q9BUF5	Tubulin beta-6 chain;TUBB6
Q9BV40	Vesicle-associated membrane protein 8;VAMP8
Q9H936	Mitochondrial glutamate carrier 1;SLC25A22
Q9H223	EH domain-containing protein 4;EHD4
P41252	Isoleucine--tRNA ligase, cytoplasmic;IARS
O95049	Tight junction protein ZO-3;TJP3
Q460N5	Protein mono-ADP-ribosyltransferase PARP14;PARP14
Q86WX3	Active regulator of SIRT1;RPS19BP1
P61619	Protein transport protein Sec61 subunit alpha isoform 1;SEC61A1
Q8IZW8	Tensin-4;TNS4
Q5SRE5	Nucleoporin NUP188 homolog;NUP188
Q9P2R7	Succinate--CoA ligase [ADP-forming] subunit beta, mitochondrial;SUCLA2
Q68CZ2	Tensin-3;TNS3
Q9P2N5	RNA-binding protein 27;RBM27
Q5XKP0	MICOS complex subunit MIC13;MICOS13
O75643	U5 small nuclear ribonucleoprotein 200 kDa helicase;SNRNP200
Q9BRX2	Protein pelota homolog;PELO
P56192	Methionine--tRNA ligase, cytoplasmic;MARS
P62195	26S proteasome regulatory subunit 8;PSMC5
P05198	Eukaryotic translation initiation factor 2 subunit 1;EIF2S1
P53985	Monocarboxylate transporter 1;SLC16A1
P53396	ATP-citrate synthase;ACLY
P13489	Ribonuclease inhibitor;RNH1
Q13501	Sequestosome-1;SQSTM1
P05534	HLA class I histocompatibility antigen, A-24 alpha chain

## Sheet: S5
S5: Proteins identified from EPEC-1 EV FLAG pulldown in HT-29 infected cells
Protein FDR Confidence: Combined	Accession	Description	Exp. q-value: Combined	Coverage [%]	# PSMs	# Unique Peptides	MW [kDa]	Score Sequest HT: Sequest HT	Abundance
High	Q15149	Plectin OS=Homo sapiens OX=9606 GN=PLEC PE=1 SV=3	0	50	336	229	531.5	1053.67	1.20804e+09
High	P58107	Epiplakin OS=Homo sapiens OX=9606 GN=EPPK1 PE=1 SV=3	0	66	207	133	555.3	685.08	8.40325e+08
High	P05787	Keratin, type II cytoskeletal 8 OS=Homo sapiens OX=9606 GN=KRT8 PE=1 SV=7	0	94	2428	74	53.7	6751.55	6.40883e+10
High	P05783	Keratin, type I cytoskeletal 18 OS=Homo sapiens OX=9606 GN=KRT18 PE=1 SV=2	0	98	1816	67	48	4844.12	5.15062e+10
High	Q6ZRV2	Protein FAM83H OS=Homo sapiens OX=9606 GN=FAM83H PE=1 SV=3	0	66	92	62	127	329.9	2.52483e+08
High	P35900	Keratin, type I cytoskeletal 20 OS=Homo sapiens OX=9606 GN=KRT20 PE=1 SV=1	0	95	325	56	48.5	922.89	8.91455e+09
High	Q7Z406	Myosin-14 OS=Homo sapiens OX=9606 GN=MYH14 PE=1 SV=2	0	36	77	54	227.7	244.4	1.11726e+08
High	P08727	Keratin, type I cytoskeletal 19 OS=Homo sapiens OX=9606 GN=KRT19 PE=1 SV=4	0	93	625	42	44.1	1551.08	8.71127e+09
High	P15924	Desmoplakin OS=Homo sapiens OX=9606 GN=DSP PE=1 SV=3	0	19	46	41	331.6	96.69	4.40066e+07
High	P35579	Myosin-9 OS=Homo sapiens OX=9606 GN=MYH9 PE=1 SV=4	0	26	55	40	226.4	139.23	3.03526e+07
High	Q9Y6R7	IgGFc-binding protein OS=Homo sapiens OX=9606 GN=FCGBP PE=1 SV=3	0	15	58	39	571.6	153.58	1.55428e+08
High	P11142	Heat shock cognate 71 kDa protein OS=Homo sapiens OX=9606 GN=HSPA8 PE=1 SV=1	0	49	94	33	70.9	324.72	1.09271e+09
High	P98160	Basement membrane-specific heparan sulfate proteoglycan core protein OS=Homo sapiens OX=9606 GN=HSPG2 PE=1 SV=4	0	11	37	31	468.5	94.99	3.71299e+07
High	P38646	Stress-70 protein, mitochondrial OS=Homo sapiens OX=9606 GN=HSPA9 PE=1 SV=2	0	53	46	30	73.6	144.09	1.3445e+08
High	P11021	Endoplasmic reticulum chaperone BiP OS=Homo sapiens OX=9606 GN=HSPA5 PE=1 SV=2	0	50	50	30	72.3	141.56	9.09553e+07
High	Q9Y4K1	Beta/gamma crystallin domain-containing protein 1 OS=Homo sapiens OX=9606 GN=CRYBG1 PE=1 SV=3	0	26	37	30	188.6	107.58	4.21862e+07
High	P98175	RNA-binding protein 10 OS=Homo sapiens OX=9606 GN=RBM10 PE=1 SV=3	0	38	40	29	103.5	106.62	6.44846e+07
High	P11216	Glycogen phosphorylase, brain form OS=Homo sapiens OX=9606 GN=PYGB PE=1 SV=5	0	47	40	28	96.6	114.01	5.32562e+07
High	P19474	E3 ubiquitin-protein ligase TRIM21 OS=Homo sapiens OX=9606 GN=TRIM21 PE=1 SV=1	0	45	47	25	54.1	137.45	2.72316e+08
High	P52272	Heterogeneous nuclear ribonucleoprotein M OS=Homo sapiens OX=9606 GN=HNRNPM PE=1 SV=3	0	49	31	25	77.5	89.5	8.11843e+07
High	Q6P3W7	SCY1-like protein 2 OS=Homo sapiens OX=9606 GN=SCYL2 PE=1 SV=1	0	36	37	24	103.6	109.32	5.93104e+07
High	Q9UQ35	Serine/arginine repetitive matrix protein 2 OS=Homo sapiens OX=9606 GN=SRRM2 PE=1 SV=2	0	14	29	24	299.4	81.4	3.33441e+07
High	O75688	Protein phosphatase 1B OS=Homo sapiens OX=9606 GN=PPM1B PE=1 SV=1	0	61	49	23	52.6	157.66	2.8426e+08
High	O15027	Protein transport protein Sec16A OS=Homo sapiens OX=9606 GN=SEC16A PE=1 SV=4	0	16	30	23	251.7	85.7	2.56472e+07
High	P0DMV9	Heat shock 70 kDa protein 1B OS=Homo sapiens OX=9606 GN=HSPA1B PE=1 SV=1	0	47	63	22	70	198.45	2.38365e+08
High	Q96PK6	RNA-binding protein 14 OS=Homo sapiens OX=9606 GN=RBM14 PE=1 SV=2	0	44	32	22	69.4	73.69	1.3532e+08
High	Q9Y2W1	Thyroid hormone receptor-associated protein 3 OS=Homo sapiens OX=9606 GN=THRAP3 PE=1 SV=2	0	27	34	22	108.6	95.82	6.59217e+07
High	Q16891	MICOS complex subunit MIC60 OS=Homo sapiens OX=9606 GN=IMMT PE=1 SV=1	0	38	28	22	83.6	75.97	2.90513e+07
High	O14744	Protein arginine N-methyltransferase 5 OS=Homo sapiens OX=9606 GN=PRMT5 PE=1 SV=4	0	41	28	21	72.6	74.14	1.53026e+08
High	P52732	Kinesin-like protein KIF11 OS=Homo sapiens OX=9606 GN=KIF11 PE=1 SV=2	0	26	22	21	119.1	53.28	1.88968e+07
High	Q9NYF8	Bcl-2-associated transcription factor 1 OS=Homo sapiens OX=9606 GN=BCLAF1 PE=1 SV=2	0	28	29	20	106.1	73.91	5.51514e+07
High	P98088	Mucin-5AC OS=Homo sapiens OX=9606 GN=MUC5AC PE=1 SV=4	0	9	22	20	585.2	45.06	1.88132e+07
High	Q01082	Spectrin beta chain, non-erythrocytic 1 OS=Homo sapiens OX=9606 GN=SPTBN1 PE=1 SV=2	0	13	23	20	274.4	63.53	1.55158e+07
High	Q8WVV4	Protein POF1B OS=Homo sapiens OX=9606 GN=POF1B PE=1 SV=3	0	43	27	19	68	85.2	5.63872e+07
High	P23396	40S ribosomal protein S3 OS=Homo sapiens OX=9606 GN=RPS3 PE=1 SV=2	0	71	23	18	26.7	59.45	8.05134e+07
High	P19338	Nucleolin OS=Homo sapiens OX=9606 GN=NCL PE=1 SV=3	0	30	23	18	76.6	53.78	2.65547e+07
High	P78527	DNA-dependent protein kinase catalytic subunit OS=Homo sapiens OX=9606 GN=PRKDC PE=1 SV=3	0	6	22	18	468.8	47.19	1.72709e+07
High	Q15208	Serine/threonine-protein kinase 38 OS=Homo sapiens OX=9606 GN=STK38 PE=1 SV=1	0	42	31	17	54.2	82.93	6.54195e+07
High	P61978	Heterogeneous nuclear ribonucleoprotein K OS=Homo sapiens OX=9606 GN=HNRNPK PE=1 SV=1	0	45	20	17	50.9	54.4	4.57711e+07
High	Q9Y2H1	Serine/threonine-protein kinase 38-like OS=Homo sapiens OX=9606 GN=STK38L PE=1 SV=3	0	48	26	17	54	72.47	3.7108e+07
High	P02545	Prelamin-A/C OS=Homo sapiens OX=9606 GN=LMNA PE=1 SV=1	0	30	20	17	74.1	33.51	1.73667e+07
High	P33993	DNA replication licensing factor MCM7 OS=Homo sapiens OX=9606 GN=MCM7 PE=1 SV=4	0	35	20	16	81.3	58.7	2.55536e+07
High	Q9UJS0	Calcium-binding mitochondrial carrier protein Aralar2 OS=Homo sapiens OX=9606 GN=SLC25A13 PE=1 SV=2	0	33	19	16	74.1	48.97	2.518e+07
High	Q99959	Plakophilin-2 OS=Homo sapiens OX=9606 GN=PKP2 PE=1 SV=2	0	28	25	16	97.4	64.09	2.04538e+07
High	Q7L014	Probable ATP-dependent RNA helicase DDX46 OS=Homo sapiens OX=9606 GN=DDX46 PE=1 SV=2	0	17	17	16	117.3	35.2	1.56021e+07
High	P23588	Eukaryotic translation initiation factor 4B OS=Homo sapiens OX=9606 GN=EIF4B PE=1 SV=2	0	34	27	15	69.1	72.38	6.68068e+07
High	Q99569	Plakophilin-4 OS=Homo sapiens OX=9606 GN=PKP4 PE=1 SV=2	0	21	21	15	131.8	43.48	2.70263e+07
High	O43143	Pre-mRNA-splicing factor ATP-dependent RNA helicase DHX15 OS=Homo sapiens OX=9606 GN=DHX15 PE=1 SV=2	0	22	18	15	90.9	40.54	2.00054e+07
High	P49411	Elongation factor Tu, mitochondrial OS=Homo sapiens OX=9606 GN=TUFM PE=1 SV=2	0	42	20	14	49.5	65.89	5.06e+07
High	O00571	ATP-dependent RNA helicase DDX3X OS=Homo sapiens OX=9606 GN=DDX3X PE=1 SV=3	0	24	16	14	73.2	35.89	20850287
High	Q00839	Heterogeneous nuclear ribonucleoprotein U OS=Homo sapiens OX=9606 GN=HNRNPU PE=1 SV=6	0	17	17	14	90.5	35.39	1.55137e+07
High	Q13813	Spectrin alpha chain, non-erythrocytic 1 OS=Homo sapiens OX=9606 GN=SPTAN1 PE=1 SV=3	0	9	14	14	284.4	32.34	9.33875e+06
High	Q09666	Neuroblast differentiation-associated protein AHNAK OS=Homo sapiens OX=9606 GN=AHNAK PE=1 SV=2	0	10	14	14	628.7	23.63	6.93218e+06
High	Q14257	Reticulocalbin-2 OS=Homo sapiens OX=9606 GN=RCN2 PE=1 SV=1	0	49	22	13	36.9	85.03	1.43662e+08
High	P50402	Emerin OS=Homo sapiens OX=9606 GN=EMD PE=1 SV=1	0	55	18	13	29	36.76	4.84753e+07
High	Q06210	Glutamine--fructose-6-phosphate aminotransferase [isomerizing] 1 OS=Homo sapiens OX=9606 GN=GFPT1 PE=1 SV=3	0	26	15	13	78.8	41.26	2.08721e+07
High	O60825	6-phosphofructo-2-kinase/fructose-2,6-bisphosphatase 2 OS=Homo sapiens OX=9606 GN=PFKFB2 PE=1 SV=2	0	42	18	13	58.4	46.69	1.6423e+07
High	P16144	Integrin beta-4 OS=Homo sapiens OX=9606 GN=ITGB4 PE=1 SV=5	0	9	13	13	202	32.02	9.95414e+06
High	Q6KB66	Keratin, type II cytoskeletal 80 OS=Homo sapiens OX=9606 GN=KRT80 PE=1 SV=2	0	38	89	12	50.5	208.63	6.43054e+07
High	Q16769	Glutaminyl-peptide cyclotransferase OS=Homo sapiens OX=9606 GN=QPCT PE=1 SV=1	0	57	20	12	40.9	64.02	5.0486e+07
High	Q14498	RNA-binding protein 39 OS=Homo sapiens OX=9606 GN=RBM39 PE=1 SV=2	0	30	15	12	59.3	42.81	4.5592e+07
High	P36578	60S ribosomal protein L4 OS=Homo sapiens OX=9606 GN=RPL4 PE=1 SV=5	0	34	17	12	47.7	54.92	3.35103e+07
High	P62701	40S ribosomal protein S4, X isoform OS=Homo sapiens OX=9606 GN=RPS4X PE=1 SV=2	0	50	16	12	29.6	37.29	3.13892e+07
High	P04264	Keratin, type II cytoskeletal 1 OS=Homo sapiens OX=9606 GN=KRT1 PE=1 SV=6	0	29	46	12	66	110.53	3.09213e+07
High	Q06830	Peroxiredoxin-1 OS=Homo sapiens OX=9606 GN=PRDX1 PE=1 SV=1	0	61	16	12	22.1	44.61	3.01311e+07
High	P27635	60S ribosomal protein L10 OS=Homo sapiens OX=9606 GN=RPL10 PE=1 SV=4	0	53	14	12	24.6	28.88	2.6346e+07
High	Q8WWY3	U4/U6 small nuclear ribonucleoprotein Prp31 OS=Homo sapiens OX=9606 GN=PRPF31 PE=1 SV=2	0	40	16	12	55.4	37.53	2.59144e+07
High	Q5T0W9	Protein FAM83B OS=Homo sapiens OX=9606 GN=FAM83B PE=1 SV=1	0	18	17	12	114.7	46.37	1.4887e+07
High	P25705	ATP synthase subunit alpha, mitochondrial OS=Homo sapiens OX=9606 GN=ATP5F1A PE=1 SV=1	0	32	14	12	59.7	42.79	1.44652e+07
High	Q9Y446	Plakophilin-3 OS=Homo sapiens OX=9606 GN=PKP3 PE=1 SV=1	0	23	14	12	87	37.02	1.10558e+07
High	P23458	Tyrosine-protein kinase JAK1 OS=Homo sapiens OX=9606 GN=JAK1 PE=1 SV=2	0	15	17	12	133.2	35.26	9.48717e+06
High	Q9BQA1	Methylosome protein 50 OS=Homo sapiens OX=9606 GN=WDR77 PE=1 SV=1	0	56	17	11	36.7	48.68	1.22836e+08
High	P15880	40S ribosomal protein S2 OS=Homo sapiens OX=9606 GN=RPS2 PE=1 SV=2	0	46	15	11	31.3	39.36	4.74339e+07
High	Q9Y383	Putative RNA-binding protein Luc7-like 2 OS=Homo sapiens OX=9606 GN=LUC7L2 PE=1 SV=2	0	28	11	11	46.5	30.94	3.67544e+07
High	P62241	40S ribosomal protein S8 OS=Homo sapiens OX=9606 GN=RPS8 PE=1 SV=2	0	58	16	11	24.2	32.42	3.50848e+07
High	Q07955	Serine/arginine-rich splicing factor 1 OS=Homo sapiens OX=9606 GN=SRSF1 PE=1 SV=2	0	44	11	11	27.7	21.42	2.4924e+07
High	Q02878	60S ribosomal protein L6 OS=Homo sapiens OX=9606 GN=RPL6 PE=1 SV=3	0	28	15	11	32.7	33.23	2.2718e+07
High	Q9Y285	Phenylalanine--tRNA ligase alpha subunit OS=Homo sapiens OX=9606 GN=FARSA PE=1 SV=3	0	37	14	11	57.5	35.21	8.5157e+06
High	P14618	Pyruvate kinase PKM OS=Homo sapiens OX=9606 GN=PKM PE=1 SV=4	0	32	11	11	57.9	27.19	7.8345e+06
High	P07355	Annexin A2 OS=Homo sapiens OX=9606 GN=ANXA2 PE=1 SV=2	0	45	15	11	38.6	33.72	7.22886e+06
High	O75533	Splicing factor 3B subunit 1 OS=Homo sapiens OX=9606 GN=SF3B1 PE=1 SV=3	0	13	13	11	145.7	25.09	4.33357e+06
High	Q9BQE3	Tubulin alpha-1C chain OS=Homo sapiens OX=9606 GN=TUBA1C PE=1 SV=1	0	67	40	10	49.9	116.38	3.1085e+08
High	P60709	Actin, cytoplasmic 1 OS=Homo sapiens OX=9606 GN=ACTB PE=1 SV=1	0	67	36	10	41.7	85.81	1.32591e+08
High	P63261	Actin, cytoplasmic 2 OS=Homo sapiens OX=9606 GN=ACTG1 PE=1 SV=1	0	67	36	10	41.8	85.81	1.32591e+08
High	P62269	40S ribosomal protein S18 OS=Homo sapiens OX=9606 GN=RPS18 PE=1 SV=3	0	48	12	10	17.7	27.98	4.99231e+07
High	P46781	40S ribosomal protein S9 OS=Homo sapiens OX=9606 GN=RPS9 PE=1 SV=3	0	35	12	10	22.6	22.74	4.40465e+07
High	P62753	40S ribosomal protein S6 OS=Homo sapiens OX=9606 GN=RPS6 PE=1 SV=1	0	33	14	10	28.7	43.47	3.45976e+07
High	P22626	Heterogeneous nuclear ribonucleoproteins A2/B1 OS=Homo sapiens OX=9606 GN=HNRNPA2B1 PE=1 SV=2	0	42	16	10	37.4	44.39	2.49614e+07
High	Q13435	Splicing factor 3B subunit 2 OS=Homo sapiens OX=9606 GN=SF3B2 PE=1 SV=2	0	21	14	10	100.2	38.1	2.42642e+07
High	P18621	60S ribosomal protein L17 OS=Homo sapiens OX=9606 GN=RPL17 PE=1 SV=3	0	53	12	10	21.4	33.25	1.68963e+07
High	P62424	60S ribosomal protein L7a OS=Homo sapiens OX=9606 GN=RPL7A PE=1 SV=2	0	33	12	10	30	32.18	1.6583e+07
High	P28288	ATP-binding cassette sub-family D member 3 OS=Homo sapiens OX=9606 GN=ABCD3 PE=1 SV=1	0	20	13	10	75.4	37.97	1.61977e+07
High	P39023	60S ribosomal protein L3 OS=Homo sapiens OX=9606 GN=RPL3 PE=1 SV=2	0	37	13	10	46.1	34.07	1.52419e+07
High	Q15393	Splicing factor 3B subunit 3 OS=Homo sapiens OX=9606 GN=SF3B3 PE=1 SV=4	0	12	11	10	135.5	18.38	6.35086e+06
High	P53999	Activated RNA polymerase II transcriptional coactivator p15 OS=Homo sapiens OX=9606 GN=SUB1 PE=1 SV=3	0	49	11	9	14.4	35.19	3.30046e+07
High	P26373	60S ribosomal protein L13 OS=Homo sapiens OX=9606 GN=RPL13 PE=1 SV=4	0	43	13	9	24.2	39.03	3.21735e+07
High	Q15293	Reticulocalbin-1 OS=Homo sapiens OX=9606 GN=RCN1 PE=1 SV=1	0	48	15	9	38.9	51.87	3.14327e+07
High	P36542	ATP synthase subunit gamma, mitochondrial OS=Homo sapiens OX=9606 GN=ATP5F1C PE=1 SV=1	0	40	13	9	33	29.47	2.97973e+07
High	O60701	UDP-glucose 6-dehydrogenase OS=Homo sapiens OX=9606 GN=UGDH PE=1 SV=1	0	26	12	9	55	23.53	1.36758e+07
High	P35527	Keratin, type I cytoskeletal 9 OS=Homo sapiens OX=9606 GN=KRT9 PE=1 SV=3	0	27	12	9	62	25.56	9.34661e+06
High	P06733	Alpha-enolase OS=Homo sapiens OX=9606 GN=ENO1 PE=1 SV=2	0	35	11	9	47.1	22.18	5.97961e+06
High	O15042	U2 snRNP-associated SURP motif-containing protein OS=Homo sapiens OX=9606 GN=U2SURP PE=1 SV=2	0	12	10	9	118.2	14.17	4.60232e+06
High	Q9P2E9	Ribosome-binding protein 1 OS=Homo sapiens OX=9606 GN=RRBP1 PE=1 SV=5	0	10	11	9	152.4	17.73	4.23427e+06
High	Q9P1Y5	Calmodulin-regulated spectrin-associated protein 3 OS=Homo sapiens OX=9606 GN=CAMSAP3 PE=1 SV=2	0	12	11	9	134.7	21.45	3.17672e+06
High	P84103	Serine/arginine-rich splicing factor 3 OS=Homo sapiens OX=9606 GN=SRSF3 PE=1 SV=1	0	45	17	8	19.3	49.73	6.51659e+07
High	P62249	40S ribosomal protein S16 OS=Homo sapiens OX=9606 GN=RPS16 PE=1 SV=2	0	47	11	8	16.4	27.86	3.50866e+07
High	P62263	40S ribosomal protein S14 OS=Homo sapiens OX=9606 GN=RPS14 PE=1 SV=3	0	35	13	8	16.3	42.69	3.27021e+07
High	P61247	40S ribosomal protein S3a OS=Homo sapiens OX=9606 GN=RPS3A PE=1 SV=2	0	31	9	8	29.9	23.58	2.74029e+07
High	P62081	40S ribosomal protein S7 OS=Homo sapiens OX=9606 GN=RPS7 PE=1 SV=1	0	32	14	8	22.1	39.5	2.46631e+07
High	Q66PJ3	ADP-ribosylation factor-like protein 6-interacting protein 4 OS=Homo sapiens OX=9606 GN=ARL6IP4 PE=1 SV=2	0	23	11	8	44.9	37.08	2.27097e+07
High	P17844	Probable ATP-dependent RNA helicase DDX5 OS=Homo sapiens OX=9606 GN=DDX5 PE=1 SV=1	0	23	17	8	69.1	41.69	2.08618e+07
High	O43852	Calumenin OS=Homo sapiens OX=9606 GN=CALU PE=1 SV=2	0	45	10	8	37.1	33.82	1.84265e+07
High	Q04695	Keratin, type I cytoskeletal 17 OS=Homo sapiens OX=9606 GN=KRT17 PE=1 SV=2	0	37	93	8	48.1	162.69	1.47857e+07
High	P07384	Calpain-1 catalytic subunit OS=Homo sapiens OX=9606 GN=CAPN1 PE=1 SV=1	0	14	9	8	81.8	21.4	8.21692e+06
High	P06576	ATP synthase subunit beta, mitochondrial OS=Homo sapiens OX=9606 GN=ATP5F1B PE=1 SV=3	0	24	9	8	56.5	23.07	6.49888e+06
High	P38159	RNA-binding motif protein, X chromosome OS=Homo sapiens OX=9606 GN=RBMX PE=1 SV=3	0	26	9	8	42.3	18.77	5.72396e+06
High	P21333	Filamin-A OS=Homo sapiens OX=9606 GN=FLNA PE=1 SV=4	0	5	8	8	280.6	26.38	5.69784e+06
High	P68104	Elongation factor 1-alpha 1 OS=Homo sapiens OX=9606 GN=EEF1A1 PE=1 SV=1	0	25	13	7	50.1	37.76	5.29296e+07
High	Q5VTE0	Putative elongation factor 1-alpha-like 3 OS=Homo sapiens OX=9606 GN=EEF1A1P5 PE=5 SV=1	0	25	13	7	50.2	37.76	5.29296e+07
High	P39019	40S ribosomal protein S19 OS=Homo sapiens OX=9606 GN=RPS19 PE=1 SV=2	0	37	10	7	16.1	28.31	4.37187e+07
High	P62280	40S ribosomal protein S11 OS=Homo sapiens OX=9606 GN=RPS11 PE=1 SV=3	0	44	9	7	18.4	17.07	3.59335e+07
High	P52597	Heterogeneous nuclear ribonucleoprotein F OS=Homo sapiens OX=9606 GN=HNRNPF PE=1 SV=3	0	33	13	7	45.6	39.86	2.38668e+07
High	Q92804	TATA-binding protein-associated factor 2N OS=Homo sapiens OX=9606 GN=TAF15 PE=1 SV=1	0	19	11	7	61.8	26.12	23837851
High	Q13427	Peptidyl-prolyl cis-trans isomerase G OS=Homo sapiens OX=9606 GN=PPIG PE=1 SV=2	0	16	10	7	88.6	32.45	2.01748e+07
High	P55036	26S proteasome non-ATPase regulatory subunit 4 OS=Homo sapiens OX=9606 GN=PSMD4 PE=1 SV=1	0	32	8	7	40.7	22.05	1.92668e+07
High	P61254	60S ribosomal protein L26 OS=Homo sapiens OX=9606 GN=RPL26 PE=1 SV=1	0	43	9	7	17.2	18.28	1.4803e+07
High	P60842	Eukaryotic initiation factor 4A-I OS=Homo sapiens OX=9606 GN=EIF4A1 PE=1 SV=1	0	26	10	7	46.1	22.87	1.05098e+07
High	P08238	Heat shock protein HSP 90-beta OS=Homo sapiens OX=9606 GN=HSP90AB1 PE=1 SV=4	0	14	9	7	83.2	20.4	1.02322e+07
High	Q96HS1	Serine/threonine-protein phosphatase PGAM5, mitochondrial OS=Homo sapiens OX=9606 GN=PGAM5 PE=1 SV=2	0	37	11	7	32	29.73	1.00358e+07
High	P62829	60S ribosomal protein L23 OS=Homo sapiens OX=9606 GN=RPL23 PE=1 SV=1	0	51	7	7	14.9	15.84	9.46461e+06
High	P11940	Polyadenylate-binding protein 1 OS=Homo sapiens OX=9606 GN=PABPC1 PE=1 SV=2	0	16	10	7	70.6	26.37	9.33238e+06
High	O75494	Serine/arginine-rich splicing factor 10 OS=Homo sapiens OX=9606 GN=SRSF10 PE=1 SV=1	0	29	8	7	31.3	20.31	7.61883e+06
High	P04792	Heat shock protein beta-1 OS=Homo sapiens OX=9606 GN=HSPB1 PE=1 SV=2	0	66	11	7	22.8	27.28	6.79435e+06
High	Q9GZM7	Tubulointerstitial nephritis antigen-like OS=Homo sapiens OX=9606 GN=TINAGL1 PE=1 SV=1	0	22	8	7	52.4	22.63	6.7084e+06
High	P48643	T-complex protein 1 subunit epsilon OS=Homo sapiens OX=9606 GN=CCT5 PE=1 SV=1	0	16	7	7	59.6	17.35	5.02977e+06
High	O60437	Periplakin OS=Homo sapiens OX=9606 GN=PPL PE=1 SV=4	0	6	7	7	204.6	19.08	2.59358e+06
High	Q9BRS2	Serine/threonine-protein kinase RIO1 OS=Homo sapiens OX=9606 GN=RIOK1 PE=1 SV=2	0	20	7	7	65.5	18.6	2.14786e+06
High	P31943	Heterogeneous nuclear ribonucleoprotein H OS=Homo sapiens OX=9606 GN=HNRNPH1 PE=1 SV=4	0	36	16	6	49.2	65.31	8.95901e+07
High	Q9NWB6	Arginine and glutamate-rich protein 1 OS=Homo sapiens OX=9606 GN=ARGLU1 PE=1 SV=1	0	20	8	6	33.2	16.54	4.39168e+07
High	P68366	Tubulin alpha-4A chain OS=Homo sapiens OX=9606 GN=TUBA4A PE=1 SV=1	0	52	33	6	49.9	104.65	3.61282e+07
High	P08708	40S ribosomal protein S17 OS=Homo sapiens OX=9606 GN=RPS17 PE=1 SV=2	0	53	10	6	15.5	29.42	2.40073e+07
High	P61313	60S ribosomal protein L15 OS=Homo sapiens OX=9606 GN=RPL15 PE=1 SV=2	0	32	9	6	24.1	24.4	2.31507e+07
High	P16402	Histone H1.3 OS=Homo sapiens OX=9606 GN=HIST1H1D PE=1 SV=2	0	14	10	6	22.3	30	1.76803e+07
High	P10412	Histone H1.4 OS=Homo sapiens OX=9606 GN=HIST1H1E PE=1 SV=2	0	14	10	6	21.9	30	1.76803e+07
High	P62277	40S ribosomal protein S13 OS=Homo sapiens OX=9606 GN=RPS13 PE=1 SV=2	0	33	9	6	17.2	23.39	1.61452e+07
High	P54105	Methylosome subunit pICln OS=Homo sapiens OX=9606 GN=CLNS1A PE=1 SV=1	0	49	10	6	26.2	32.06	1.61423e+07
High	P13646	Keratin, type I cytoskeletal 13 OS=Homo sapiens OX=9606 GN=KRT13 PE=1 SV=4	0	35	137	6	49.6	274.04	1.59367e+07
High	P55795	Heterogeneous nuclear ribonucleoprotein H2 OS=Homo sapiens OX=9606 GN=HNRNPH2 PE=1 SV=1	0	36	14	6	49.2	41.35	1.15623e+07
High	Q07666	KH domain-containing, RNA-binding, signal transduction-associated protein 1 OS=Homo sapiens OX=9606 GN=KHDRBS1 PE=1 SV=1	0	14	8	6	48.2	18.29	1.05783e+07
High	P62995	Transformer-2 protein homolog beta OS=Homo sapiens OX=9606 GN=TRA2B PE=1 SV=1	0	17	7	6	33.6	15.7	8.05225e+06
High	P34932	Heat shock 70 kDa protein 4 OS=Homo sapiens OX=9606 GN=HSPA4 PE=1 SV=4	0	14	7	6	94.3	18.75	6.90444e+06
High	P27708	CAD protein OS=Homo sapiens OX=9606 GN=CAD PE=1 SV=3	0	4	6	6	242.8	12.91	6.82159e+06
High	Q02543	60S ribosomal protein L18a OS=Homo sapiens OX=9606 GN=RPL18A PE=1 SV=2	0	31	7	6	20.7	16.11	5.40827e+06
High	P10809	60 kDa heat shock protein, mitochondrial OS=Homo sapiens OX=9606 GN=HSPD1 PE=1 SV=2	0	16	7	6	61	18.89	5.19934e+06
High	Q00610	Clathrin heavy chain 1 OS=Homo sapiens OX=9606 GN=CLTC PE=1 SV=5	0	6	7	6	191.5	22.9	4.82924e+06
High	Q15233	Non-POU domain-containing octamer-binding protein OS=Homo sapiens OX=9606 GN=NONO PE=1 SV=4	0	17	8	6	54.2	15.15	4.39724e+06
High	P17987	T-complex protein 1 subunit alpha OS=Homo sapiens OX=9606 GN=TCP1 PE=1 SV=1	0	13	9	6	60.3	11.81	3.43419e+06
High	P04843	Dolichyl-diphosphooligosaccharide--protein glycosyltransferase subunit 1 OS=Homo sapiens OX=9606 GN=RPN1 PE=1 SV=1	0	12	6	6	68.5	8.44	3.06199e+06
High	P35908	Keratin, type II cytoskeletal 2 epidermal OS=Homo sapiens OX=9606 GN=KRT2 PE=1 SV=2	0	19	94	6	65.4	213.57	2.72522e+06
High	Q8WWI1	LIM domain only protein 7 OS=Homo sapiens OX=9606 GN=LMO7 PE=1 SV=3	0	6	6	6	192.6	12.14	2.66507e+06
High	O60716	Catenin delta-1 OS=Homo sapiens OX=9606 GN=CTNND1 PE=1 SV=1	0	9	6	6	108.1	13.19	1.90679e+06
High	O00468	Agrin OS=Homo sapiens OX=9606 GN=AGRN PE=1 SV=6	0	4	6	6	217.2	8.85	1.37244e+06
High	A2NJV5	Immunoglobulin kappa variable 2-29 OS=Homo sapiens OX=9606 GN=IGKV2-29 PE=3 SV=2	0	19	27	5	13.1	62.63	8.90216e+08
High	A0A075B6S2	Immunoglobulin kappa variable 2D-29 OS=Homo sapiens OX=9606 GN=IGKV2D-29 PE=3 SV=1	0	19	27	5	13.1	62.63	8.90216e+08
High	A0A0A0MRZ7	Immunoglobulin kappa variable 2D-26 OS=Homo sapiens OX=9606 GN=IGKV2D-26 PE=3 SV=1	0	19	27	5	13.3	62.63	8.90216e+08
High	P07437	Tubulin beta chain OS=Homo sapiens OX=9606 GN=TUBB PE=1 SV=2	0	72	49	5	49.6	161.01	2.81095e+08
High	Q16629	Serine/arginine-rich splicing factor 7 OS=Homo sapiens OX=9606 GN=SRSF7 PE=1 SV=1	0	24	10	5	27.4	24.56	2.95686e+07
High	P62854	40S ribosomal protein S26 OS=Homo sapiens OX=9606 GN=RPS26 PE=1 SV=3	0	44	8	5	13	16.33	2.86458e+07
High	P46776	60S ribosomal protein L27a OS=Homo sapiens OX=9606 GN=RPL27A PE=1 SV=2	0	32	8	5	16.6	26.67	2.60991e+07
High	P40429	60S ribosomal protein L13a OS=Homo sapiens OX=9606 GN=RPL13A PE=1 SV=2	0	23	6	5	23.6	11.35	2.19655e+07
High	P67809	Nuclease-sensitive element-binding protein 1 OS=Homo sapiens OX=9606 GN=YBX1 PE=1 SV=3	0	44	14	5	35.9	37.42	1.7518e+07
High	P63173	60S ribosomal protein L38 OS=Homo sapiens OX=9606 GN=RPL38 PE=1 SV=2	0	57	8	5	8.2	21.32	1.54332e+07
High	P18124	60S ribosomal protein L7 OS=Homo sapiens OX=9606 GN=RPL7 PE=1 SV=1	0	29	7	5	29.2	22.63	1.54182e+07
High	Q07020	60S ribosomal protein L18 OS=Homo sapiens OX=9606 GN=RPL18 PE=1 SV=2	0	30	7	5	21.6	17.46	1.31275e+07
High	P25789	Proteasome subunit alpha type-4 OS=Homo sapiens OX=9606 GN=PSMA4 PE=1 SV=1	0	22	6	5	29.5	17.9	1.29068e+07
High	Q01844	RNA-binding protein EWS OS=Homo sapiens OX=9606 GN=EWSR1 PE=1 SV=1	0	13	8	5	68.4	26.43	12606797
High	P62750	60S ribosomal protein L23a OS=Homo sapiens OX=9606 GN=RPL23A PE=1 SV=1	0	31	6	5	17.7	16.45	1.10418e+07
High	Q15287	RNA-binding protein with serine-rich domain 1 OS=Homo sapiens OX=9606 GN=RNPS1 PE=1 SV=1	0	25	6	5	34.2	15.15	7.4682e+06
High	Q9UHX1	Poly(U)-binding-splicing factor PUF60 OS=Homo sapiens OX=9606 GN=PUF60 PE=1 SV=1	0	18	5	5	59.8	21.18	7.46323e+06
High	Q9BRK5	45 kDa calcium-binding protein OS=Homo sapiens OX=9606 GN=SDF4 PE=1 SV=1	0	24	7	5	41.8	21.74	7.1517e+06
High	P46782	40S ribosomal protein S5 OS=Homo sapiens OX=9606 GN=RPS5 PE=1 SV=4	0	22	8	5	22.9	18.05	6.9265e+06
High	Q05519	Serine/arginine-rich splicing factor 11 OS=Homo sapiens OX=9606 GN=SRSF11 PE=1 SV=1	0	15	7	5	53.5	15.96	6.70036e+06
High	Q9Y657	Spindlin-1 OS=Homo sapiens OX=9606 GN=SPIN1 PE=1 SV=3	0	24	6	5	29.6	11.35	4.55254e+06
High	Q92841	Probable ATP-dependent RNA helicase DDX17 OS=Homo sapiens OX=9606 GN=DDX17 PE=1 SV=2	0	15	9	5	80.2	14.99	4.12216e+06
High	Q8TA86	Retinitis pigmentosa 9 protein OS=Homo sapiens OX=9606 GN=RP9 PE=1 SV=2	0	34	6	5	26.1	14.84	3.75204e+06
High	O43242	26S proteasome non-ATPase regulatory subunit 3 OS=Homo sapiens OX=9606 GN=PSMD3 PE=1 SV=2	0	11	5	5	60.9	12.14	3.11121e+06
High	Q14697	Neutral alpha-glucosidase AB OS=Homo sapiens OX=9606 GN=GANAB PE=1 SV=3	0	9	6	5	106.8	9.01	2.7535e+06
High	P31153	S-adenosylmethionine synthase isoform type-2 OS=Homo sapiens OX=9606 GN=MAT2A PE=1 SV=1	0	15	5	5	43.6	8.23	2657868
High	P32969	60S ribosomal protein L9 OS=Homo sapiens OX=9606 GN=RPL9 PE=1 SV=1	0	56	6	5	21.9	18.42	2.55445e+06
High	Q14764	Major vault protein OS=Homo sapiens OX=9606 GN=MVP PE=1 SV=4	0	8	6	5	99.3	17.97	2.05928e+06
High	Q15750	TGF-beta-activated kinase 1 and MAP3K7-binding protein 1 OS=Homo sapiens OX=9606 GN=TAB1 PE=1 SV=1	0	20	5	5	54.6	8	1.92921e+06
High	Q9Y230	RuvB-like 2 OS=Homo sapiens OX=9606 GN=RUVBL2 PE=1 SV=3	0	16	5	5	51.1	13.7	1.74561e+06
High	P68371	Tubulin beta-4B chain OS=Homo sapiens OX=9606 GN=TUBB4B PE=1 SV=1	0	74	51	4	49.8	169.94	8.63371e+07
High	P60660	Myosin light polypeptide 6 OS=Homo sapiens OX=9606 GN=MYL6 PE=1 SV=2	0	34	5	4	16.9	13.77	2.96639e+07
High	P42677	40S ribosomal protein S27 OS=Homo sapiens OX=9606 GN=RPS27 PE=1 SV=3	0	42	7	4	9.5	20.36	2.03217e+07
High	Q5BKY9	Protein FAM133B OS=Homo sapiens OX=9606 GN=FAM133B PE=1 SV=1	0	21	6	4	28.4	17.91	2.00003e+07
High	P50914	60S ribosomal protein L14 OS=Homo sapiens OX=9606 GN=RPL14 PE=1 SV=4	0	23	5	4	23.4	8.22	1.79764e+07
High	P62847	40S ribosomal protein S24 OS=Homo sapiens OX=9606 GN=RPS24 PE=1 SV=1	0	30	5	4	15.4	14.8	1.72649e+07
High	Q00325	Phosphate carrier protein, mitochondrial OS=Homo sapiens OX=9606 GN=SLC25A3 PE=1 SV=2	0	12	6	4	40.1	12.29	1.07023e+07
High	P09651	Heterogeneous nuclear ribonucleoprotein A1 OS=Homo sapiens OX=9606 GN=HNRNPA1 PE=1 SV=5	0	16	6	4	38.7	11.34	9.24095e+06
High	P62906	60S ribosomal protein L10a OS=Homo sapiens OX=9606 GN=RPL10A PE=1 SV=2	0	28	7	4	24.8	13.01	8.81045e+06
High	O95816	BAG family molecular chaperone regulator 2 OS=Homo sapiens OX=9606 GN=BAG2 PE=1 SV=1	0	31	5	4	23.8	12.2	8.50109e+06
High	Q15365	Poly(rC)-binding protein 1 OS=Homo sapiens OX=9606 GN=PCBP1 PE=1 SV=2	0	22	6	4	37.5	14.93	8.15059e+06
High	P46779	60S ribosomal protein L28 OS=Homo sapiens OX=9606 GN=RPL28 PE=1 SV=3	0	23	6	4	15.7	10.6	8.08826e+06
High	O95994	Anterior gradient protein 2 homolog OS=Homo sapiens OX=9606 GN=AGR2 PE=1 SV=1	0	42	5	4	20	12.51	7.43059e+06
High	P16401	Histone H1.5 OS=Homo sapiens OX=9606 GN=HIST1H1B PE=1 SV=3	0	16	6	4	22.6	13.37	7.30667e+06
High	P53007	Tricarboxylate transport protein, mitochondrial OS=Homo sapiens OX=9606 GN=SLC25A1 PE=1 SV=2	0	14	5	4	34	10.82	6.66434e+06
High	P62979	Ubiquitin-40S ribosomal protein S27a OS=Homo sapiens OX=9606 GN=RPS27A PE=1 SV=2	0	39	5	4	18	12.96	6.44561e+06
High	P13645	Keratin, type I cytoskeletal 10 OS=Homo sapiens OX=9606 GN=KRT10 PE=1 SV=6	0	17	53	4	58.8	62.48	5.87042e+06
High	P23528	Cofilin-1 OS=Homo sapiens OX=9606 GN=CFL1 PE=1 SV=3	0	40	5	4	18.5	18.21	5.66861e+06
High	P42766	60S ribosomal protein L35 OS=Homo sapiens OX=9606 GN=RPL35 PE=1 SV=2	0	23	4	4	14.5	11.56	4.11216e+06
High	Q9NX63	MICOS complex subunit MIC19 OS=Homo sapiens OX=9606 GN=CHCHD3 PE=1 SV=1	0	17	4	4	26.1	11.96	3.81837e+06
High	Q16875	6-phosphofructo-2-kinase/fructose-2,6-bisphosphatase 3 OS=Homo sapiens OX=9606 GN=PFKFB3 PE=1 SV=1	0	15	8	4	59.6	23.64	3.81091e+06
High	Q01804	OTU domain-containing protein 4 OS=Homo sapiens OX=9606 GN=OTUD4 PE=1 SV=4	0	6	7	4	124	23.7	3.53611e+06
High	O60547	GDP-mannose 4,6 dehydratase OS=Homo sapiens OX=9606 GN=GMDS PE=1 SV=1	0	13	4	4	41.9	8.47	3.43572e+06
High	P0CE48	Elongation factor Tu 2 OS=Escherichia coli (strain K12) OX=83333 GN=tufB PE=1 SV=1	0	16	5	4	43.3	13.5	3.18011e+06
High	P0CE47	Elongation factor Tu 1 OS=Escherichia coli (strain K12) OX=83333 GN=tufA PE=1 SV=1	0	16	5	4	43.3	13.5	3.18011e+06
High	P14923	Junction plakoglobin OS=Homo sapiens OX=9606 GN=JUP PE=1 SV=3	0	8	4	4	81.7	12.86	2.9514e+06
High	Q99417	c-Myc-binding protein OS=Homo sapiens OX=9606 GN=MYCBP PE=1 SV=3	0	45	5	4	12	10.09	2.90216e+06
High	Q86X95	Corepressor interacting with RBPJ 1 OS=Homo sapiens OX=9606 GN=CIR1 PE=1 SV=1	0	10	5	4	52.3	7.6	2.502e+06
High	Q8IWX8	Calcium homeostasis endoplasmic reticulum protein OS=Homo sapiens OX=9606 GN=CHERP PE=1 SV=3	0	6	4	4	103.6	7.89	2.50187e+06
High	P43243	Matrin-3 OS=Homo sapiens OX=9606 GN=MATR3 PE=1 SV=2	0	7	5	4	94.6	9.09	2.33501e+06
High	Q9NVI7	ATPase family AAA domain-containing protein 3A OS=Homo sapiens OX=9606 GN=ATAD3A PE=1 SV=2	0	20	9	4	71.3	15.1	1.84953e+06
High	P04406	Glyceraldehyde-3-phosphate dehydrogenase OS=Homo sapiens OX=9606 GN=GAPDH PE=1 SV=3	0	24	4	4	36	5.31	1.73114e+06
High	Q9NXE8	Pre-mRNA-splicing factor CWC25 homolog OS=Homo sapiens OX=9606 GN=CWC25 PE=1 SV=1	0	8	4	4	49.6	8.21	1.60592e+06
High	Q14126	Desmoglein-2 OS=Homo sapiens OX=9606 GN=DSG2 PE=1 SV=2	0	6	4	4	122.2	5.76	1.56981e+06
High	O75439	Mitochondrial-processing peptidase subunit beta OS=Homo sapiens OX=9606 GN=PMPCB PE=1 SV=2	0	16	4	4	54.3	7.85	1.5241e+06
High	Q29963	HLA class I histocompatibility antigen, Cw-6 alpha chain OS=Homo sapiens OX=9606 GN=HLA-C PE=1 SV=2	0	18	4	4	40.9	7.02	1.51021e+06
High	Q07000	HLA class I histocompatibility antigen, Cw-15 alpha chain OS=Homo sapiens OX=9606 GN=HLA-C PE=1 SV=1	0	18	4	4	40.8	7.02	1.51021e+06
High	P30508	HLA class I histocompatibility antigen, Cw-12 alpha chain OS=Homo sapiens OX=9606 GN=HLA-C PE=1 SV=2	0	18	4	4	40.9	7.02	1.51021e+06
High	P26599	Polypyrimidine tract-binding protein 1 OS=Homo sapiens OX=9606 GN=PTBP1 PE=1 SV=1	0	12	4	4	57.2	7.75	1.45824e+06
High	Q9BUA3	Spindlin interactor and repressor of chromatin-binding protein OS=Homo sapiens OX=9606 GN=SPINDOC PE=1 SV=3	0	22	4	4	41	8.78	1.41693e+06
High	Q14244	Ensconsin OS=Homo sapiens OX=9606 GN=MAP7 PE=1 SV=1	0	10	4	4	84	5.43	1.19616e+06
High	Q9UDY2	Tight junction protein ZO-2 OS=Homo sapiens OX=9606 GN=TJP2 PE=1 SV=2	0	5	4	4	133.9	6.75	1.19186e+06
High	Q9NZB2	Constitutive coactivator of PPAR-gamma-like protein 1 OS=Homo sapiens OX=9606 GN=FAM120A PE=1 SV=2	0	5	4	4	121.8	7.84	1.13242e+06
High	P78371	T-complex protein 1 subunit beta OS=Homo sapiens OX=9606 GN=CCT2 PE=1 SV=4	0	13	4	4	57.5	8.47	949299
High	Q5UIP0	Telomere-associated protein RIF1 OS=Homo sapiens OX=9606 GN=RIF1 PE=1 SV=2	0	3	4	4	274.3	4.95	890380
High	P23246	Splicing factor, proline- and glutamine-rich OS=Homo sapiens OX=9606 GN=SFPQ PE=1 SV=2	0	8	4	4	76.1	11.18	718138
High	P60422	50S ribosomal protein L2 OS=Escherichia coli (strain K12) OX=83333 GN=rplB PE=1 SV=2	0	24	6	4	29.8	11.74	663739
High	Q8NEV8	Exophilin-5 OS=Homo sapiens OX=9606 GN=EXPH5 PE=1 SV=3	0	3	4	4	222.4	1.82	287627
High	P05141	ADP/ATP translocase 2 OS=Homo sapiens OX=9606 GN=SLC25A5 PE=1 SV=7	0	38	14	3	32.8	33.85	9.21015e+07
High	Q5XKE5	Keratin, type II cytoskeletal 79 OS=Homo sapiens OX=9606 GN=KRT79 PE=1 SV=2	0	11	94	3	57.8	219.56	2.25527e+07
High	P62913	60S ribosomal protein L11 OS=Homo sapiens OX=9606 GN=RPL11 PE=1 SV=2	0	19	3	3	20.2	8.01	1.22216e+07
High	P62899	60S ribosomal protein L31 OS=Homo sapiens OX=9606 GN=RPL31 PE=1 SV=1	0	21	4	3	14.5	9.24	1.14974e+07
High	P62266	40S ribosomal protein S23 OS=Homo sapiens OX=9606 GN=RPS23 PE=1 SV=3	0	36	4	3	15.8	13.15	9.87846e+06
High	P62917	60S ribosomal protein L8 OS=Homo sapiens OX=9606 GN=RPL8 PE=1 SV=2	0	10	6	3	28	18.64	9024753
High	Q9H3K6	BolA-like protein 2 OS=Homo sapiens OX=9606 GN=BOLA2 PE=1 SV=1	0	40	3	3	10.1	7.72	8.87845e+06
High	P35268	60S ribosomal protein L22 OS=Homo sapiens OX=9606 GN=RPL22 PE=1 SV=2	0	40	3	3	14.8	10.36	8.74975e+06
High	P84098	60S ribosomal protein L19 OS=Homo sapiens OX=9606 GN=RPL19 PE=1 SV=1	0	14	3	3	23.5	5.77	7.29694e+06
High	P62244	40S ribosomal protein S15a OS=Homo sapiens OX=9606 GN=RPS15A PE=1 SV=2	0	19	3	3	14.8	4.63	5805649
High	P05387	60S acidic ribosomal protein P2 OS=Homo sapiens OX=9606 GN=RPLP2 PE=1 SV=1	0	59	5	3	11.7	16.54	5.71515e+06
High	P48730	Casein kinase I isoform delta OS=Homo sapiens OX=9606 GN=CSNK1D PE=1 SV=2	0	14	4	3	47.3	12.12	5.58648e+06
High	P07910	Heterogeneous nuclear ribonucleoproteins C1/C2 OS=Homo sapiens OX=9606 GN=HNRNPC PE=1 SV=4	0	12	3	3	33.7	5.29	4.44193e+06
High	P98179	RNA-binding protein 3 OS=Homo sapiens OX=9606 GN=RBM3 PE=1 SV=1	0	29	4	3	17.2	9.34	4.26321e+06
High	P22695	Cytochrome b-c1 complex subunit 2, mitochondrial OS=Homo sapiens OX=9606 GN=UQCRC2 PE=1 SV=3	0	9	4	3	48.4	11.81	4.21054e+06
High	P62937	Peptidyl-prolyl cis-trans isomerase A OS=Homo sapiens OX=9606 GN=PPIA PE=1 SV=2	0	24	4	3	18	7.8	4125413
High	Q13595	Transformer-2 protein homolog alpha OS=Homo sapiens OX=9606 GN=TRA2A PE=1 SV=1	0	21	3	3	32.7	5.54	4.04725e+06
High	Q8WVK2	U4/U6.U5 small nuclear ribonucleoprotein 27 kDa protein OS=Homo sapiens OX=9606 GN=SNRNP27 PE=1 SV=1	0	17	4	3	18.8	9.59	3.97456e+06
High	P43487	Ran-specific GTPase-activating protein OS=Homo sapiens OX=9606 GN=RANBP1 PE=1 SV=1	0	15	3	3	23.3	7.38	3844225
High	P0C0L4	Complement C4-A OS=Homo sapiens OX=9606 GN=C4A PE=1 SV=2	0	2	3	3	192.7	10.67	3.42836e+06
High	P61626	Lysozyme C OS=Homo sapiens OX=9606 GN=LYZ PE=1 SV=1	0	40	3	3	16.5	4.64	3.07717e+06
High	P48047	ATP synthase subunit O, mitochondrial OS=Homo sapiens OX=9606 GN=ATP5PO PE=1 SV=1	0	15	3	3	23.3	5.06	2.93496e+06
High	P14866	Heterogeneous nuclear ribonucleoprotein L OS=Homo sapiens OX=9606 GN=HNRNPL PE=1 SV=2	0	10	6	3	64.1	12.3	2.50302e+06
High	Q92734	Protein TFG OS=Homo sapiens OX=9606 GN=TFG PE=1 SV=2	0	18	5	3	43.4	5.14	2.47251e+06
High	Q9Y265	RuvB-like 1 OS=Homo sapiens OX=9606 GN=RUVBL1 PE=1 SV=1	0	10	3	3	50.2	9.1	2.40427e+06
High	P51991	Heterogeneous nuclear ribonucleoprotein A3 OS=Homo sapiens OX=9606 GN=HNRNPA3 PE=1 SV=2	0	15	3	3	39.6	6.11	2.40387e+06
High	Q5VTL8	Pre-mRNA-splicing factor 38B OS=Homo sapiens OX=9606 GN=PRPF38B PE=1 SV=1	0	7	3	3	64.4	5.69	2.00382e+06
High	P29692	Elongation factor 1-delta OS=Homo sapiens OX=9606 GN=EEF1D PE=1 SV=5	0	17	3	3	31.1	7.99	1.9975e+06
High	O95218	Zinc finger Ran-binding domain-containing protein 2 OS=Homo sapiens OX=9606 GN=ZRANB2 PE=1 SV=2	0	18	3	3	37.4	8.01	1.71045e+06
High	O75964	ATP synthase subunit g, mitochondrial OS=Homo sapiens OX=9606 GN=ATP5MG PE=1 SV=3	0	38	4	3	11.4	8.33	1.70187e+06
High	Q08211	ATP-dependent RNA helicase A OS=Homo sapiens OX=9606 GN=DHX9 PE=1 SV=4	0	3	3	3	140.9	4.08	1.59741e+06
High	O75340	Programmed cell death protein 6 OS=Homo sapiens OX=9606 GN=PDCD6 PE=1 SV=1	0	18	4	3	21.9	8.73	1.55636e+06
High	Q01813	ATP-dependent 6-phosphofructokinase, platelet type OS=Homo sapiens OX=9606 GN=PFKP PE=1 SV=2	0	6	5	3	85.5	4.24	1.52566e+06
High	P30101	Protein disulfide-isomerase A3 OS=Homo sapiens OX=9606 GN=PDIA3 PE=1 SV=4	0	11	4	3	56.7	9.82	1377744
High	P14373	Zinc finger protein RFP OS=Homo sapiens OX=9606 GN=TRIM27 PE=1 SV=1	0	8	3	3	58.5	6.46	1.27222e+06
High	P50570	Dynamin-2 OS=Homo sapiens OX=9606 GN=DNM2 PE=1 SV=2	0	3	3	3	98	5.07	1.10219e+06
High	P63244	Receptor of activated protein C kinase 1 OS=Homo sapiens OX=9606 GN=RACK1 PE=1 SV=3	0	17	4	3	35.1	7.84	1.08308e+06
High	P48735	Isocitrate dehydrogenase [NADP], mitochondrial OS=Homo sapiens OX=9606 GN=IDH2 PE=1 SV=2	0	10	3	3	50.9	4.63	979375
High	P08865	40S ribosomal protein SA OS=Homo sapiens OX=9606 GN=RPSA PE=1 SV=4	0	20	3	3	32.8	6.2	938040
High	P18583	Protein SON OS=Homo sapiens OX=9606 GN=SON PE=1 SV=4	0	2	3	3	263.7	4.87	855274
High	Q9P227	Rho GTPase-activating protein 23 OS=Homo sapiens OX=9606 GN=ARHGAP23 PE=1 SV=2	0	4	3	3	162.1	2.46	812311
High	Q9UKV3	Apoptotic chromatin condensation inducer in the nucleus OS=Homo sapiens OX=9606 GN=ACIN1 PE=1 SV=2	0	4	3	3	151.8	5.03	682184
High	P78347	General transcription factor II-I OS=Homo sapiens OX=9606 GN=GTF2I PE=1 SV=2	0	4	4	3	112.3	5.07	628806
High	O60762	Dolichol-phosphate mannosyltransferase subunit 1 OS=Homo sapiens OX=9606 GN=DPM1 PE=1 SV=1	0	20	4	3	29.6	7.18	560895
High	O95232	Luc7-like protein 3 OS=Homo sapiens OX=9606 GN=LUC7L3 PE=1 SV=2	0	8	3	3	51.4	2.64	491544
High	Q86V48	Leucine zipper protein 1 OS=Homo sapiens OX=9606 GN=LUZP1 PE=1 SV=2	0	4	3	3	120.2	3.87	487052
High	Q9Y6N5	Sulfide:quinone oxidoreductase, mitochondrial OS=Homo sapiens OX=9606 GN=SQOR PE=1 SV=1	0	14	3	3	49.9	2.81	402980
High	Q96T37	RNA-binding protein 15 OS=Homo sapiens OX=9606 GN=RBM15 PE=1 SV=2	0	6	3	3	107.1	2.61	350243
High	P42224	Signal transducer and activator of transcription 1-alpha/beta OS=Homo sapiens OX=9606 GN=STAT1 PE=1 SV=2	0	5	3	3	87.3	7.43	335932
High	Q86VM9	Zinc finger CCCH domain-containing protein 18 OS=Homo sapiens OX=9606 GN=ZC3H18 PE=1 SV=2	0	4	3	3	106.3	4.41	156609
High	P49327	Fatty acid synthase OS=Homo sapiens OX=9606 GN=FASN PE=1 SV=3	0	2	3	3	273.3	5.35	150144
High	P21964	Catechol O-methyltransferase OS=Homo sapiens OX=9606 GN=COMT PE=1 SV=2	0	23	3	3	30	4.34
High	Q9NSB4	Keratin, type II cuticular Hb2 OS=Homo sapiens OX=9606 GN=KRT82 PE=3 SV=3	0	2	38	2	56.6	43.81	9.92323e+08
High	P83731	60S ribosomal protein L24 OS=Homo sapiens OX=9606 GN=RPL24 PE=1 SV=1	0	13	2	2	17.8	4.73	2.19895e+07
High	Q13247	Serine/arginine-rich splicing factor 6 OS=Homo sapiens OX=9606 GN=SRSF6 PE=1 SV=2	0	9	4	2	39.6	10.46	1.86634e+07
High	Q01130	Serine/arginine-rich splicing factor 2 OS=Homo sapiens OX=9606 GN=SRSF2 PE=1 SV=4	0	11	2	2	25.5	6.06	1.54563e+07
High	P60866	40S ribosomal protein S20 OS=Homo sapiens OX=9606 GN=RPS20 PE=1 SV=1	0	23	4	2	13.4	13.03	1.2996e+07
High	P19012	Keratin, type I cytoskeletal 15 OS=Homo sapiens OX=9606 GN=KRT15 PE=1 SV=3	0	12	74	2	49.2	122.25	1.16324e+07
High	Q16778	Histone H2B type 2-E OS=Homo sapiens OX=9606 GN=HIST2H2BE PE=1 SV=3	0	19	2	2	13.9	3	10111982
High	Q5QNW6	Histone H2B type 2-F OS=Homo sapiens OX=9606 GN=HIST2H2BF PE=1 SV=3	0	19	2	2	13.9	3	10111982
High	Q99879	Histone H2B type 1-M OS=Homo sapiens OX=9606 GN=HIST1H2BM PE=1 SV=3	0	19	2	2	14	3	10111982
High	P33778	Histone H2B type 1-B OS=Homo sapiens OX=9606 GN=HIST1H2BB PE=1 SV=2	0	19	2	2	13.9	3	10111982
High	P58876	Histone H2B type 1-D OS=Homo sapiens OX=9606 GN=HIST1H2BD PE=1 SV=2	0	19	2	2	13.9	3	10111982
High	Q93079	Histone H2B type 1-H OS=Homo sapiens OX=9606 GN=HIST1H2BH PE=1 SV=3	0	19	2	2	13.9	3	10111982
High	O60814	Histone H2B type 1-K OS=Homo sapiens OX=9606 GN=HIST1H2BK PE=1 SV=3	0	19	2	2	13.9	3	10111982
High	Q99880	Histone H2B type 1-L OS=Homo sapiens OX=9606 GN=HIST1H2BL PE=1 SV=3	0	19	2	2	13.9	3	10111982
High	P62807	Histone H2B type 1-C/E/F/G/I OS=Homo sapiens OX=9606 GN=HIST1H2BC PE=1 SV=4	0	19	2	2	13.9	3	10111982
High	P57053	Histone H2B type F-S OS=Homo sapiens OX=9606 GN=H2BFS PE=1 SV=2	0	19	2	2	13.9	3	10111982
High	Q8N257	Histone H2B type 3-B OS=Homo sapiens OX=9606 GN=HIST3H2BB PE=1 SV=3	0	19	2	2	13.9	3	10111982
High	P06899	Histone H2B type 1-J OS=Homo sapiens OX=9606 GN=HIST1H2BJ PE=1 SV=3	0	19	2	2	13.9	3	10111982
High	P23527	Histone H2B type 1-O OS=Homo sapiens OX=9606 GN=HIST1H2BO PE=1 SV=3	0	19	2	2	13.9	3	10111982
High	Q99877	Histone H2B type 1-N OS=Homo sapiens OX=9606 GN=HIST1H2BN PE=1 SV=3	0	19	2	2	13.9	3	10111982
High	P49207	60S ribosomal protein L34 OS=Homo sapiens OX=9606 GN=RPL34 PE=1 SV=3	0	13	2	2	13.3	3.33	9495160
High	P61353	60S ribosomal protein L27 OS=Homo sapiens OX=9606 GN=RPL27 PE=1 SV=2	0	15	3	2	15.8	7.47	9.18037e+06
High	Q3ZCM7	Tubulin beta-8 chain OS=Homo sapiens OX=9606 GN=TUBB8 PE=1 SV=2	0	23	18	2	49.7	45.32	9114485
High	P68133	Actin, alpha skeletal muscle OS=Homo sapiens OX=9606 GN=ACTA1 PE=1 SV=1	0	33	24	2	42	51.15	8419790
High	P68032	Actin, alpha cardiac muscle 1 OS=Homo sapiens OX=9606 GN=ACTC1 PE=1 SV=1	0	33	24	2	42	51.15	8419790
High	P62851	40S ribosomal protein S25 OS=Homo sapiens OX=9606 GN=RPS25 PE=1 SV=1	0	14	2	2	13.7	2.13	8.23378e+06
High	P17096	High mobility group protein HMG-I/HMG-Y OS=Homo sapiens OX=9606 GN=HMGA1 PE=1 SV=3	0	41	5	2	11.7	18.53	7.55001e+06
High	P61513	60S ribosomal protein L37a OS=Homo sapiens OX=9606 GN=RPL37A PE=1 SV=2	0	22	3	2	10.3	6.89	6.59995e+06
High	P42167	Lamina-associated polypeptide 2, isoforms beta/gamma OS=Homo sapiens OX=9606 GN=TMPO PE=1 SV=2	0	22	8	2	50.6	20.92	6.56351e+06
High	Q7L4I2	Arginine/serine-rich coiled-coil protein 2 OS=Homo sapiens OX=9606 GN=RSRC2 PE=1 SV=1	0	8	3	2	50.5	0	6.43448e+06
High	Q86Y46	Keratin, type II cytoskeletal 73 OS=Homo sapiens OX=9606 GN=KRT73 PE=1 SV=1	0	4	44	2	58.9	74.53	6.37435e+06
High	P48729	Casein kinase I isoform alpha OS=Homo sapiens OX=9606 GN=CSNK1A1 PE=1 SV=2	0	11	4	2	38.9	10.47	5.00788e+06
High	Q08380	Galectin-3-binding protein OS=Homo sapiens OX=9606 GN=LGALS3BP PE=1 SV=1	0	5	2	2	65.3	4.37	4.3424e+06
High	P02790	Hemopexin OS=Homo sapiens OX=9606 GN=HPX PE=1 SV=2	0.002	2	2	2	51.6	1.85	3.62465e+06
High	P61204	ADP-ribosylation factor 3 OS=Homo sapiens OX=9606 GN=ARF3 PE=1 SV=2	0	33	5	2	20.6	10.65	3.51975e+06
High	P84077	ADP-ribosylation factor 1 OS=Homo sapiens OX=9606 GN=ARF1 PE=1 SV=2	0	33	5	2	20.7	10.65	3.51975e+06
High	P46783	40S ribosomal protein S10 OS=Homo sapiens OX=9606 GN=RPS10 PE=1 SV=1	0	15	3	2	18.9	4.41	3.2477e+06
High	P12236	ADP/ATP translocase 3 OS=Homo sapiens OX=9606 GN=SLC25A6 PE=1 SV=4	0	30	16	2	32.8	38.15	3.24714e+06
High	P63104	14-3-3 protein zeta/delta OS=Homo sapiens OX=9606 GN=YWHAZ PE=1 SV=1	0	13	3	2	27.7	8.66	2.69879e+06
High	Q01081	Splicing factor U2AF 35 kDa subunit OS=Homo sapiens OX=9606 GN=U2AF1 PE=1 SV=3	0	11	3	2	27.9	9.09	2.61035e+06
High	P56470	Galectin-4 OS=Homo sapiens OX=9606 GN=LGALS4 PE=1 SV=1	0	10	3	2	35.9	10.82	2.4993e+06
High	P62841	40S ribosomal protein S15 OS=Homo sapiens OX=9606 GN=RPS15 PE=1 SV=2	0	27	4	2	17	13.08	2.45272e+06
High	Q07021	Complement component 1 Q subcomponent-binding protein, mitochondrial OS=Homo sapiens OX=9606 GN=C1QBP PE=1 SV=1	0	15	3	2	31.3	8.92	2.35886e+06
High	Q02978	Mitochondrial 2-oxoglutarate/malate carrier protein OS=Homo sapiens OX=9606 GN=SLC25A11 PE=1 SV=3	0	8	3	2	34	8.3	2.28618e+06
High	Q8NFJ5	Retinoic acid-induced protein 3 OS=Homo sapiens OX=9606 GN=GPRC5A PE=1 SV=2	0	15	2	2	40.2	3.5	2199862
High	P31942	Heterogeneous nuclear ribonucleoprotein H3 OS=Homo sapiens OX=9606 GN=HNRNPH3 PE=1 SV=2	0	8	2	2	36.9	4.59	2.12084e+06
High	P11166	Solute carrier family 2, facilitated glucose transporter member 1 OS=Homo sapiens OX=9606 GN=SLC2A1 PE=1 SV=2	0	6	2	2	54	8.96	2.07579e+06
High	P0AG86	Protein-export protein SecB OS=Escherichia coli (strain K12) OX=83333 GN=secB PE=1 SV=1	0	14	2	2	17.3	2.68	1.98533e+06
High	Q9NQ92	Coordinator of PRMT5 and differentiation stimulator OS=Homo sapiens OX=9606 GN=COPRS PE=1 SV=3	0	20	3	2	20.1	6.45	1.97688e+06
High	P84090	Enhancer of rudimentary homolog OS=Homo sapiens OX=9606 GN=ERH PE=1 SV=1	0	16	2	2	12.3	3.57	1.96192e+06
High	O43390	Heterogeneous nuclear ribonucleoprotein R OS=Homo sapiens OX=9606 GN=HNRNPR PE=1 SV=1	0	4	2	2	70.9	5.59	1.92998e+06
High	P62826	GTP-binding nuclear protein Ran OS=Homo sapiens OX=9606 GN=RAN PE=1 SV=3	0	12	3	2	24.4	7.73	1.768e+06
High	Q9Y3U8	60S ribosomal protein L36 OS=Homo sapiens OX=9606 GN=RPL36 PE=1 SV=3	0	21	2	2	12.2	5.11	1.74852e+06
High	P62910	60S ribosomal protein L32 OS=Homo sapiens OX=9606 GN=RPL32 PE=1 SV=2	0	25	2	2	15.9	7.41	1712404
High	Q96I25	Splicing factor 45 OS=Homo sapiens OX=9606 GN=RBM17 PE=1 SV=1	0	7	3	2	44.9	7.11	1.6697e+06
High	Q8WWC4	m-AAA protease-interacting protein 1, mitochondrial OS=Homo sapiens OX=9606 GN=MAIP1 PE=1 SV=1	0	9	2	2	32.5	0	1.65522e+06
High	P10599	Thioredoxin OS=Homo sapiens OX=9606 GN=TXN PE=1 SV=3	0	46	3	2	11.7	3.05	1531495
High	P0ADY3	50S ribosomal protein L14 OS=Escherichia coli (strain K12) OX=83333 GN=rplN PE=1 SV=1	0	20	2	2	13.5	3.22	1.45953e+06
High	Q13151	Heterogeneous nuclear ribonucleoprotein A0 OS=Homo sapiens OX=9606 GN=HNRNPA0 PE=1 SV=1	0	11	2	2	30.8	4.91	1.45831e+06
High	P55209	Nucleosome assembly protein 1-like 1 OS=Homo sapiens OX=9606 GN=NAP1L1 PE=1 SV=1	0	7	2	2	45.3	2.25	1.33158e+06
High	P35659	Protein DEK OS=Homo sapiens OX=9606 GN=DEK PE=1 SV=1	0	7	2	2	42.6	2.51	1.26432e+06
High	P26641	Elongation factor 1-gamma OS=Homo sapiens OX=9606 GN=EEF1G PE=1 SV=3	0	4	2	2	50.1	2.73	1.23393e+06
High	Q5T9A4	ATPase family AAA domain-containing protein 3B OS=Homo sapiens OX=9606 GN=ATAD3B PE=1 SV=1	0	11	7	2	72.5	16.23	1.1604e+06
High	Q5SWX8	Protein odr-4 homolog OS=Homo sapiens OX=9606 GN=ODR4 PE=1 SV=1	0	6	3	2	51.1	4.69	1.13364e+06
High	P37108	Signal recognition particle 14 kDa protein OS=Homo sapiens OX=9606 GN=SRP14 PE=1 SV=2	0	20	2	2	14.6	6.79	1.11072e+06
High	Q9BUJ2	Heterogeneous nuclear ribonucleoprotein U-like protein 1 OS=Homo sapiens OX=9606 GN=HNRNPUL1 PE=1 SV=2	0	4	3	2	95.7	9.57	1.02183e+06
High	P49756	RNA-binding protein 25 OS=Homo sapiens OX=9606 GN=RBM25 PE=1 SV=3	0	4	2	2	100.1	5.79	1.00967e+06
High	P27694	Replication protein A 70 kDa DNA-binding subunit OS=Homo sapiens OX=9606 GN=RPA1 PE=1 SV=2	0	7	4	2	68.1	11.28	984284
High	P62318	Small nuclear ribonucleoprotein Sm D3 OS=Homo sapiens OX=9606 GN=SNRPD3 PE=1 SV=1	0	15	2	2	13.9	2.69	867525
High	Q6PKG0	La-related protein 1 OS=Homo sapiens OX=9606 GN=LARP1 PE=1 SV=2	0	2	2	2	123.4	2.39	856777
High	Q15424	Scaffold attachment factor B1 OS=Homo sapiens OX=9606 GN=SAFB PE=1 SV=4	0	4	2	2	102.6	2.33	805784
High	P53618	Coatomer subunit beta OS=Homo sapiens OX=9606 GN=COPB1 PE=1 SV=3	0	3	2	2	107.1	2.56	804181
High	P62857	40S ribosomal protein S28 OS=Homo sapiens OX=9606 GN=RPS28 PE=1 SV=1	0	30	2	2	7.8	2.18	795207
High	P55081	Microfibrillar-associated protein 1 OS=Homo sapiens OX=9606 GN=MFAP1 PE=1 SV=2	0	7	2	2	51.9	4.3	749776
High	P20592	Interferon-induced GTP-binding protein Mx2 OS=Homo sapiens OX=9606 GN=MX2 PE=1 SV=1	0	4	2	2	82	3.14	742142
High	P50990	T-complex protein 1 subunit theta OS=Homo sapiens OX=9606 GN=CCT8 PE=1 SV=4	0	5	2	2	59.6	2.04	728346
High	P09211	Glutathione S-transferase P OS=Homo sapiens OX=9606 GN=GSTP1 PE=1 SV=2	0	20	2	2	23.3	2.18	690872
High	Q9H3P7	Golgi resident protein GCP60 OS=Homo sapiens OX=9606 GN=ACBD3 PE=1 SV=4	0	6	2	2	60.6	2.37	689925
High	P61962	DDB1- and CUL4-associated factor 7 OS=Homo sapiens OX=9606 GN=DCAF7 PE=1 SV=1	0	6	2	2	38.9	2.55	651468
High	P63151	Serine/threonine-protein phosphatase 2A 55 kDa regulatory subunit B alpha isoform OS=Homo sapiens OX=9606 GN=PPP2R2A PE=1 SV=1	0	6	2	2	51.7	2.05	645508
High	O00159	Unconventional myosin-Ic OS=Homo sapiens OX=9606 GN=MYO1C PE=1 SV=4	0	3	2	2	121.6	4.8	610403
High	P35637	RNA-binding protein FUS OS=Homo sapiens OX=9606 GN=FUS PE=1 SV=1	0	8	4	2	53.4	6.16	608792
High	P04844	Dolichyl-diphosphooligosaccharide--protein glycosyltransferase subunit 2 OS=Homo sapiens OX=9606 GN=RPN2 PE=1 SV=3	0	6	2	2	69.2	0	574245
High	O15269	Serine palmitoyltransferase 1 OS=Homo sapiens OX=9606 GN=SPTLC1 PE=1 SV=1	0	7	2	2	52.7	2.31	570006
High	Q14517	Protocadherin Fat 1 OS=Homo sapiens OX=9606 GN=FAT1 PE=1 SV=2	0	1	3	2	506	6.86	562784
High	P60903	Protein S100-A10 OS=Homo sapiens OX=9606 GN=S100A10 PE=1 SV=2	0	28	2	2	11.2	5.3	561550
High	Q6UN15	Pre-mRNA 3'-end-processing factor FIP1 OS=Homo sapiens OX=9606 GN=FIP1L1 PE=1 SV=1	0	7	2	2	66.5	2.89	555539
High	P0A7W1	30S ribosomal protein S5 OS=Escherichia coli (strain K12) OX=83333 GN=rpsE PE=1 SV=2	0	21	2	2	17.6	4.44	549999
High	Q6R327	Rapamycin-insensitive companion of mTOR OS=Homo sapiens OX=9606 GN=RICTOR PE=1 SV=1	0	2	2	2	192.1	3.87	520002
High	P21589	5'-nucleotidase OS=Homo sapiens OX=9606 GN=NT5E PE=1 SV=1	0	8	2	2	63.3	0	517598
High	Q15717	ELAV-like protein 1 OS=Homo sapiens OX=9606 GN=ELAVL1 PE=1 SV=2	0	7	2	2	36.1	4.84	481515
High	O43318	Mitogen-activated protein kinase kinase kinase 7 OS=Homo sapiens OX=9606 GN=MAP3K7 PE=1 SV=1	0	5	2	2	67.2	2.65	479202
High	P42704	Leucine-rich PPR motif-containing protein, mitochondrial OS=Homo sapiens OX=9606 GN=LRPPRC PE=1 SV=3	0	1	2	2	157.8	1.81	470578
High	P16615	Sarcoplasmic/endoplasmic reticulum calcium ATPase 2 OS=Homo sapiens OX=9606 GN=ATP2A2 PE=1 SV=1	0	3	2	2	114.7	6.03	468725
High	O14983	Sarcoplasmic/endoplasmic reticulum calcium ATPase 1 OS=Homo sapiens OX=9606 GN=ATP2A1 PE=1 SV=1	0	3	2	2	110.2	6.03	468725
High	P63220	40S ribosomal protein S21 OS=Homo sapiens OX=9606 GN=RPS21 PE=1 SV=1	0	35	2	2	9.1	6.77	428130
High	Q15007	Pre-mRNA-splicing regulator WTAP OS=Homo sapiens OX=9606 GN=WTAP PE=1 SV=2	0	5	2	2	44.2	5.5	419331
High	P00367	Glutamate dehydrogenase 1, mitochondrial OS=Homo sapiens OX=9606 GN=GLUD1 PE=1 SV=2	0	4	3	2	61.4	7.31	374636
High	Q8IX12	Cell division cycle and apoptosis regulator protein 1 OS=Homo sapiens OX=9606 GN=CCAR1 PE=1 SV=2	0.003	3	2	2	132.7	0	354494
High	P67936	Tropomyosin alpha-4 chain OS=Homo sapiens OX=9606 GN=TPM4 PE=1 SV=3	0	8	2	2	28.5	5.45	349567
High	P09493	Tropomyosin alpha-1 chain OS=Homo sapiens OX=9606 GN=TPM1 PE=1 SV=2	0	7	2	2	32.7	5.45	349567
High	P07951	Tropomyosin beta chain OS=Homo sapiens OX=9606 GN=TPM2 PE=1 SV=1	0	7	2	2	32.8	5.45	349567
High	P06753	Tropomyosin alpha-3 chain OS=Homo sapiens OX=9606 GN=TPM3 PE=1 SV=2	0	7	2	2	32.9	5.45	349567
High	Q8WWM7	Ataxin-2-like protein OS=Homo sapiens OX=9606 GN=ATXN2L PE=1 SV=2	0	4	2	2	113.3	2.55	335536
High	P23229	Integrin alpha-6 OS=Homo sapiens OX=9606 GN=ITGA6 PE=1 SV=5	0	2	2	2	126.5	4.39	327052
High	O00422	Histone deacetylase complex subunit SAP18 OS=Homo sapiens OX=9606 GN=SAP18 PE=1 SV=1	0	19	2	2	17.6	3.23	313296
High	Q8IXM3	39S ribosomal protein L41, mitochondrial OS=Homo sapiens OX=9606 GN=MRPL41 PE=1 SV=1	0	18	2	2	15.4	3.45	228507
High	Q07157	Tight junction protein ZO-1 OS=Homo sapiens OX=9606 GN=TJP1 PE=1 SV=3	0	2	2	2	195.3	5.57	227131
High	P41250	Glycine--tRNA ligase OS=Homo sapiens OX=9606 GN=GARS PE=1 SV=3	0	5	2	2	83.1	2.12	207838
High	Q9UM54	Unconventional myosin-VI OS=Homo sapiens OX=9606 GN=MYO6 PE=1 SV=4	0	3	2	2	149.6	0	183275
High	O75190	DnaJ homolog subfamily B member 6 OS=Homo sapiens OX=9606 GN=DNAJB6 PE=1 SV=2	0	10	2	2	36.1	5.09	173993
High	Q7L576	Cytoplasmic FMR1-interacting protein 1 OS=Homo sapiens OX=9606 GN=CYFIP1 PE=1 SV=1	0	2	2	2	145.1	2.05	160398
High	P51114	Fragile X mental retardation syndrome-related protein 1 OS=Homo sapiens OX=9606 GN=FXR1 PE=1 SV=3	0	5	2	2	69.7	1.7	99381.1
High	Q15942	Zyxin OS=Homo sapiens OX=9606 GN=ZYX PE=1 SV=1	0	5	2	2	61.2	0	99355
High	Q9BRR8	G patch domain-containing protein 1 OS=Homo sapiens OX=9606 GN=GPATCH1 PE=1 SV=1	0	4	2	2	103.3	0	52804.5
High	O95881	Thioredoxin domain-containing protein 12 OS=Homo sapiens OX=9606 GN=TXNDC12 PE=1 SV=1	0	22	2	2	19.2	5.48
High	P50991	T-complex protein 1 subunit delta OS=Homo sapiens OX=9606 GN=CCT4 PE=1 SV=4	0.003	9	2	2	57.9	0
High	P35221	Catenin alpha-1 OS=Homo sapiens OX=9606 GN=CTNNA1 PE=1 SV=1	0	2	2	2	100	2.38
High	O95573	Long-chain-fatty-acid--CoA ligase 3 OS=Homo sapiens OX=9606 GN=ACSL3 PE=1 SV=3	0	5	2	2	80.4	4.5
High	Q14204	Cytoplasmic dynein 1 heavy chain 1 OS=Homo sapiens OX=9606 GN=DYNC1H1 PE=1 SV=5	0	1	2	2	532.1	2.05
High	Q9Y2Q3	Glutathione S-transferase kappa 1 OS=Homo sapiens OX=9606 GN=GSTK1 PE=1 SV=3	0	13	2	2	25.5	4.72
High	P55011	Solute carrier family 12 member 2 OS=Homo sapiens OX=9606 GN=SLC12A2 PE=1 SV=1	0	1	2	2	131.4	1.92
High	Q8IXB1	DnaJ homolog subfamily C member 10 OS=Homo sapiens OX=9606 GN=DNAJC10 PE=1 SV=2	0	3	2	2	91	5.96
Medium	P56945	Breast cancer anti-estrogen resistance protein 1 OS=Homo sapiens OX=9606 GN=BCAR1 PE=1 SV=2	0.013	5	3	1	93.3	13.24	2.87921e+08
High	O94782	Ubiquitin carboxyl-terminal hydrolase 1 OS=Homo sapiens OX=9606 GN=USP1 PE=1 SV=1	0	5	14	1	88.2	0	1.04643e+08
High	Q96MR6	Cilia- and flagella-associated protein 57 OS=Homo sapiens OX=9606 GN=CFAP57 PE=2 SV=3	0.003	2	5	1	144.9	0	9.60993e+07
High	Q9HDB9	Endogenous retrovirus group K member 5 Gag polyprotein OS=Homo sapiens OX=9606 GN=ERVK-5 PE=1 SV=3	0.003	6	2	1	73.5	7.72	7.7727e+07
Medium	P02358	30S ribosomal protein S6 OS=Escherichia coli (strain K12) OX=83333 GN=rpsF PE=1 SV=1	0.018	8	1	1	15.7	0	30668854
High	P46778	60S ribosomal protein L21 OS=Homo sapiens OX=9606 GN=RPL21 PE=1 SV=2	0	9	2	1	18.6	9.32	14445078
High	P01859	Immunoglobulin heavy constant gamma 2 OS=Homo sapiens OX=9606 GN=IGHG2 PE=1 SV=2	0	3	2	1	35.9	4.4	6.84967e+06
High	P47914	60S ribosomal protein L29 OS=Homo sapiens OX=9606 GN=RPL29 PE=1 SV=2	0	9	2	1	17.7	3	6.79291e+06
High	P02768	Serum albumin OS=Homo sapiens OX=9606 GN=ALB PE=1 SV=2	0	1	1	1	69.3	1.98	5274022
Medium	O14686	Histone-lysine N-methyltransferase 2D OS=Homo sapiens OX=9606 GN=KMT2D PE=1 SV=2	0.012	1	1	1	593	3.86	4835931
High	P34931	Heat shock 70 kDa protein 1-like OS=Homo sapiens OX=9606 GN=HSPA1L PE=1 SV=2	0	25	27	1	70.3	72.14	4.75842e+06
High	P06493	Cyclin-dependent kinase 1 OS=Homo sapiens OX=9606 GN=CDK1 PE=1 SV=3	0	3	1	1	34.1	2.43	4.21065e+06
Medium	A0A1W2PR48	Transducin-like enhancer protein 7 OS=Homo sapiens OX=9606 GN=TLE7 PE=3 SV=1	0.013	5	1	1	48.6	2.38	3889134
High	P05386	60S acidic ribosomal protein P1 OS=Homo sapiens OX=9606 GN=RPLP1 PE=1 SV=1	0	14	1	1	11.5	3.45	3644869
Medium	Q9UBD9	Cardiotrophin-like cytokine factor 1 OS=Homo sapiens OX=9606 GN=CLCF1 PE=1 SV=1	0.038	12	1	1	25.2	0	3.54239e+06
High	P30050	60S ribosomal protein L12 OS=Homo sapiens OX=9606 GN=RPL12 PE=1 SV=1	0	5	1	1	17.8	2.28	3.30409e+06
High	P04259	Keratin, type II cytoskeletal 6B OS=Homo sapiens OX=9606 GN=KRT6B PE=1 SV=5	0	15	137	1	60	284.05	3.16644e+06
High	P00747	Plasminogen OS=Homo sapiens OX=9606 GN=PLG PE=1 SV=2	0	3	2	1	90.5	7.9	3104840
High	Q8IVF2	Protein AHNAK2 OS=Homo sapiens OX=9606 GN=AHNAK2 PE=1 SV=2	0.007	0	1	1	616.2	1.61	3.03252e+06
Medium	Q96HA1	Nuclear envelope pore membrane protein POM 121 OS=Homo sapiens OX=9606 GN=POM121 PE=1 SV=2	0.012	3	1	1	127.6	0	2.78245e+06
Medium	Q9HDC9	Adipocyte plasma membrane-associated protein OS=Homo sapiens OX=9606 GN=APMAP PE=1 SV=2	0.042	2	1	1	46.5	0	2.56404e+06
Medium	Q86XR8	Centrosomal protein of 57 kDa OS=Homo sapiens OX=9606 GN=CEP57 PE=1 SV=2	0.04	2	1	1	57.1	2.01	2.48767e+06
Medium	P41069	Protein TraV OS=Escherichia coli (strain K12) OX=83333 GN=traV PE=1 SV=1	0.015	4	7	1	18.6	0	2.47097e+06
High	P11864	Uncharacterized protein YhaC OS=Escherichia coli (strain K12) OX=83333 GN=yhaC PE=4 SV=3	0.002	3	1	1	45.2	2.59	2.4599e+06
High	P77182	tRNA 5-methylaminomethyl-2-thiouridine biosynthesis bifunctional protein MnmC OS=Escherichia coli (strain K12) OX=83333 GN=mnmC PE=1 SV=2	0	6	13	1	74.4	0	2.42099e+06
High	P06748	Nucleophosmin OS=Homo sapiens OX=9606 GN=NPM1 PE=1 SV=2	0	5	1	1	32.6	3.23	2.33234e+06
Medium	Q70IA6	MOB kinase activator 2 OS=Homo sapiens OX=9606 GN=MOB2 PE=1 SV=1	0.021	3	1	1	26.9	0	2.29252e+06
High	O14950	Myosin regulatory light chain 12B OS=Homo sapiens OX=9606 GN=MYL12B PE=1 SV=2	0	12	1	1	19.8	4.02	2264562
High	P19105	Myosin regulatory light chain 12A OS=Homo sapiens OX=9606 GN=MYL12A PE=1 SV=2	0	12	1	1	19.8	4.02	2264562
High	P62891	60S ribosomal protein L39 OS=Homo sapiens OX=9606 GN=RPL39 PE=1 SV=2	0	20	2	1	6.4	5.79	1.9978e+06
High	Q59GN2	Putative 60S ribosomal protein L39-like 5 OS=Homo sapiens OX=9606 GN=RPL39P5 PE=5 SV=2	0	20	2	1	6.3	5.79	1.9978e+06
High	Q9H853	Putative tubulin-like protein alpha-4B OS=Homo sapiens OX=9606 GN=TUBA4B PE=5 SV=2	0	11	4	1	27.5	10.95	1973566
High	Q969Q0	60S ribosomal protein L36a-like OS=Homo sapiens OX=9606 GN=RPL36AL PE=1 SV=3	0.004	8	1	1	12.5	0	1.95462e+06
High	P83881	60S ribosomal protein L36a OS=Homo sapiens OX=9606 GN=RPL36A PE=1 SV=2	0.004	8	1	1	12.4	0	1.95462e+06
Medium	P21169	Constitutive ornithine decarboxylase OS=Escherichia coli (strain K12) OX=83333 GN=speC PE=1 SV=2	0.012	2	1	1	79.4	2.12	1.94954e+06
High	Q15058	Kinesin-like protein KIF14 OS=Homo sapiens OX=9606 GN=KIF14 PE=1 SV=1	0.008	1	1	1	186.4	2.41	1.92883e+06
High	P05388	60S acidic ribosomal protein P0 OS=Homo sapiens OX=9606 GN=RPLP0 PE=1 SV=1	0	3	2	1	34.3	5.82	1.9235e+06
High	Q8NHW5	60S acidic ribosomal protein P0-like OS=Homo sapiens OX=9606 GN=RPLP0P6 PE=5 SV=1	0	3	2	1	34.3	5.82	1.9235e+06
High	P27348	14-3-3 protein theta OS=Homo sapiens OX=9606 GN=YWHAQ PE=1 SV=1	0	6	1	1	27.7	3.24	1.90412e+06
Medium	Q5T6V5	Queuosine salvage protein OS=Homo sapiens OX=9606 GN=C9orf64 PE=1 SV=1	0.038	7	1	1	39	0	1.79192e+06
High	Q6PGP7	Tetratricopeptide repeat protein 37 OS=Homo sapiens OX=9606 GN=TTC37 PE=1 SV=1	0.002	1	1	1	175.4	0	1.74255e+06
Medium	O15226	NF-kappa-B-repressing factor OS=Homo sapiens OX=9606 GN=NKRF PE=1 SV=2	0.011	2	1	1	77.6	0	1721723
Medium	P20393	Nuclear receptor subfamily 1 group D member 1 OS=Homo sapiens OX=9606 GN=NR1D1 PE=1 SV=1	0.021	1	1	1	66.8	0	1.67096e+06
High	Q9Y6C9	Mitochondrial carrier homolog 2 OS=Homo sapiens OX=9606 GN=MTCH2 PE=1 SV=1	0	7	2	1	33.3	8.05	1.64884e+06
High	Q15286	Ras-related protein Rab-35 OS=Homo sapiens OX=9606 GN=RAB35 PE=1 SV=1	0	5	1	1	23	2.43	1.64702e+06
High	P84243	Histone H3.3 OS=Homo sapiens OX=9606 GN=H3F3A PE=1 SV=2	0.002	7	1	1	15.3	2.2	1.55374e+06
High	Q16695	Histone H3.1t OS=Homo sapiens OX=9606 GN=HIST3H3 PE=1 SV=3	0.002	7	1	1	15.5	2.2	1.55374e+06
High	Q6NXT2	Histone H3.3C OS=Homo sapiens OX=9606 GN=H3F3C PE=1 SV=3	0.002	7	1	1	15.2	2.2	1.55374e+06
High	P68431	Histone H3.1 OS=Homo sapiens OX=9606 GN=HIST1H3A PE=1 SV=2	0.002	7	1	1	15.4	2.2	1.55374e+06
High	Q71DI3	Histone H3.2 OS=Homo sapiens OX=9606 GN=HIST2H3A PE=1 SV=3	0.002	7	1	1	15.4	2.2	1.55374e+06
Medium	P23193	Transcription elongation factor A protein 1 OS=Homo sapiens OX=9606 GN=TCEA1 PE=1 SV=2	0.022	5	1	1	33.9	2.04	1.46284e+06
High	Q9P219	Protein Daple OS=Homo sapiens OX=9606 GN=CCDC88C PE=1 SV=3	0.003	0	1	1	228.1	2.04	1.38585e+06
High	P31946	14-3-3 protein beta/alpha OS=Homo sapiens OX=9606 GN=YWHAB PE=1 SV=3	0	6	2	1	28.1	6.34	1.28907e+06
High	Q8N9Q2	Protein SREK1IP1 OS=Homo sapiens OX=9606 GN=SREK1IP1 PE=1 SV=1	0	8	1	1	18.2	2.63	1281668
High	P12830	Cadherin-1 OS=Homo sapiens OX=9606 GN=CDH1 PE=1 SV=3	0	1	1	1	97.4	1.7	1.23573e+06
High	Q9UBX3	Mitochondrial dicarboxylate carrier OS=Homo sapiens OX=9606 GN=SLC25A10 PE=1 SV=2	0	4	1	1	31.3	2.46	1.21568e+06
High	P59190	Ras-related protein Rab-15 OS=Homo sapiens OX=9606 GN=RAB15 PE=1 SV=1	0	5	1	1	24.4	2.27	1.20565e+06
Medium	Q2TAK8	PWWP domain-containing DNA repair factor 3A OS=Homo sapiens OX=9606 GN=PWWP3A PE=1 SV=3	0.028	2	1	1	78.6	1.87	1.20099e+06
High	P62273	40S ribosomal protein S29 OS=Homo sapiens OX=9606 GN=RPS29 PE=1 SV=2	0.003	13	1	1	6.7	0	1.15502e+06
High	P18085	ADP-ribosylation factor 4 OS=Homo sapiens OX=9606 GN=ARF4 PE=1 SV=3	0	23	3	1	20.5	4.91	1.14337e+06
High	P49458	Signal recognition particle 9 kDa protein OS=Homo sapiens OX=9606 GN=SRP9 PE=1 SV=2	0.002	9	1	1	10.1	1.64	1.11057e+06
Medium	P48357	Leptin receptor OS=Homo sapiens OX=9606 GN=LEPR PE=1 SV=2	0.022	1	2	1	132.4	1.65	1.08706e+06
High	Q15738	Sterol-4-alpha-carboxylate 3-dehydrogenase, decarboxylating OS=Homo sapiens OX=9606 GN=NSDHL PE=1 SV=2	0	2	1	1	41.9	1.95	1.02264e+06
High	Q5BKZ1	DBIRD complex subunit ZNF326 OS=Homo sapiens OX=9606 GN=ZNF326 PE=1 SV=2	0.003	2	1	1	65.6	0	1.01392e+06
High	P35499	Sodium channel protein type 4 subunit alpha OS=Homo sapiens OX=9606 GN=SCN4A PE=1 SV=4	0.003	2	1	1	207.9	0	1.00843e+06
High	Q2M2I5	Keratin, type I cytoskeletal 24 OS=Homo sapiens OX=9606 GN=KRT24 PE=1 SV=1	0	3	39	1	55.1	37.51	948029
High	Q92764	Keratin, type I cuticular Ha5 OS=Homo sapiens OX=9606 GN=KRT35 PE=2 SV=5	0	6	52	1	50.3	50.33	912314
High	P51572	B-cell receptor-associated protein 31 OS=Homo sapiens OX=9606 GN=BCAP31 PE=1 SV=3	0.002	4	1	1	28	2.25	905861
High	P22087	rRNA 2'-O-methyltransferase fibrillarin OS=Homo sapiens OX=9606 GN=FBL PE=1 SV=2	0	4	1	1	33.8	0	886800
High	Q9Y5L4	Mitochondrial import inner membrane translocase subunit Tim13 OS=Homo sapiens OX=9606 GN=TIMM13 PE=1 SV=1	0	15	1	1	10.5	2.9	855351
Medium	Q63HN8	E3 ubiquitin-protein ligase RNF213 OS=Homo sapiens OX=9606 GN=RNF213 PE=1 SV=3	0.015	0	1	1	591	0	850872
High	Q9Y3Y2	Chromatin target of PRMT1 protein OS=Homo sapiens OX=9606 GN=CHTOP PE=1 SV=2	0	5	1	1	26.4	2.59	821094
High	P18077	60S ribosomal protein L35a OS=Homo sapiens OX=9606 GN=RPL35A PE=1 SV=2	0.002	7	1	1	12.5	1.8	821021
High	Q5SRD1	Putative mitochondrial import inner membrane translocase subunit Tim23B OS=Homo sapiens OX=9606 GN=TIMM23B PE=5 SV=2	0	7	1	1	28	2.02	795941
High	O14925	Mitochondrial import inner membrane translocase subunit Tim23 OS=Homo sapiens OX=9606 GN=TIMM23 PE=1 SV=1	0	8	1	1	21.9	2.02	795941
Medium	P01024	Complement C3 OS=Homo sapiens OX=9606 GN=C3 PE=1 SV=2	0.02	1	2	1	187	0	790506
High	Q71UI9	Histone H2A.V OS=Homo sapiens OX=9606 GN=H2AFV PE=1 SV=3	0.003	11	1	1	13.5	0	775798
High	P0C0S5	Histone H2A.Z OS=Homo sapiens OX=9606 GN=H2AFZ PE=1 SV=2	0.003	11	1	1	13.5	0	775798
High	Q5VZK9	F-actin-uncapping protein LRRC16A OS=Homo sapiens OX=9606 GN=CARMIL1 PE=1 SV=1	0	1	1	1	151.5	1.87	773622
High	P52907	F-actin-capping protein subunit alpha-1 OS=Homo sapiens OX=9606 GN=CAPZA1 PE=1 SV=3	0	6	1	1	32.9	3.47	765442
High	P04004	Vitronectin OS=Homo sapiens OX=9606 GN=VTN PE=1 SV=1	0	3	1	1	54.3	2.2	759852
High	Q10713	Mitochondrial-processing peptidase subunit alpha OS=Homo sapiens OX=9606 GN=PMPCA PE=1 SV=2	0	5	1	1	58.2	6.54	752886
High	Q96EY1	DnaJ homolog subfamily A member 3, mitochondrial OS=Homo sapiens OX=9606 GN=DNAJA3 PE=1 SV=2	0	3	1	1	52.5	1.83	744429
High	Q03393	6-pyruvoyl tetrahydrobiopterin synthase OS=Homo sapiens OX=9606 GN=PTS PE=1 SV=1	0.008	9	1	1	16.4	0	744160
Medium	Q16650	T-box brain protein 1 OS=Homo sapiens OX=9606 GN=TBR1 PE=1 SV=1	0.025	2	1	1	74	0	743756
High	P17066	Heat shock 70 kDa protein 6 OS=Homo sapiens OX=9606 GN=HSPA6 PE=1 SV=2	0	14	16	1	71	43.46	717734
High	Q10589	Bone marrow stromal antigen 2 OS=Homo sapiens OX=9606 GN=BST2 PE=1 SV=1	0	8	1	1	19.8	3.68	714376
High	Q9Y3Z3	Deoxynucleoside triphosphate triphosphohydrolase SAMHD1 OS=Homo sapiens OX=9606 GN=SAMHD1 PE=1 SV=2	0	2	1	1	72.2	1.67	705472
High	O95678	Keratin, type II cytoskeletal 75 OS=Homo sapiens OX=9606 GN=KRT75 PE=1 SV=2	0	7	147	1	59.5	327.57	694684
High	Q13243	Serine/arginine-rich splicing factor 5 OS=Homo sapiens OX=9606 GN=SRSF5 PE=1 SV=1	0	8	2	1	31.2	6.4	689368
High	O43795	Unconventional myosin-Ib OS=Homo sapiens OX=9606 GN=MYO1B PE=1 SV=3	0.006	1	1	1	131.9	2.3	685087
Medium	Q96MD2	KICSTOR complex protein C12orf66 OS=Homo sapiens OX=9606 GN=C12orf66 PE=1 SV=4	0.016	6	1	1	50.4	0	679979
Medium	P42684	Tyrosine-protein kinase ABL2 OS=Homo sapiens OX=9606 GN=ABL2 PE=1 SV=1	0.034	3	1	1	128.3	0	676984
High	P62491	Ras-related protein Rab-11A OS=Homo sapiens OX=9606 GN=RAB11A PE=1 SV=3	0	5	1	1	24.4	2.37	674540
High	Q15907	Ras-related protein Rab-11B OS=Homo sapiens OX=9606 GN=RAB11B PE=1 SV=4	0	5	1	1	24.5	2.37	674540
High	P0AG59	30S ribosomal protein S14 OS=Escherichia coli (strain K12) OX=83333 GN=rpsN PE=1 SV=2	0	19	1	1	11.6	3.32	666275
High	P14868	Aspartate--tRNA ligase, cytoplasmic OS=Homo sapiens OX=9606 GN=DARS PE=1 SV=2	0	3	1	1	57.1	2.42	654886
High	Q15084	Protein disulfide-isomerase A6 OS=Homo sapiens OX=9606 GN=PDIA6 PE=1 SV=1	0	4	1	1	48.1	2.87	649555
High	P0A7X3	30S ribosomal protein S9 OS=Escherichia coli (strain K12) OX=83333 GN=rpsI PE=1 SV=2	0	9	1	1	14.8	2.82	649011
High	Q8TBK6	Zinc finger CCHC domain-containing protein 10 OS=Homo sapiens OX=9606 GN=ZCCHC10 PE=1 SV=1	0	7	1	1	21	2.47	645391
High	O00425	Insulin-like growth factor 2 mRNA-binding protein 3 OS=Homo sapiens OX=9606 GN=IGF2BP3 PE=1 SV=2	0	2	1	1	63.7	1.84	641653
Medium	Q96G03	Phosphoglucomutase-2 OS=Homo sapiens OX=9606 GN=PGM2 PE=1 SV=4	0.018	1	1	1	68.2	0	622895
Medium	Q13547	Histone deacetylase 1 OS=Homo sapiens OX=9606 GN=HDAC1 PE=1 SV=1	0.018	1	1	1	55.1	0	622895
Medium	Q92769	Histone deacetylase 2 OS=Homo sapiens OX=9606 GN=HDAC2 PE=1 SV=2	0.018	1	1	1	55.3	0	622895
High	Q6P3X3	Tetratricopeptide repeat protein 27 OS=Homo sapiens OX=9606 GN=TTC27 PE=1 SV=1	0	2	1	1	96.6	0	615194
Medium	Q9H0A9	Speriolin-like protein OS=Homo sapiens OX=9606 GN=SPATC1L PE=1 SV=3	0.022	2	1	1	37.6	0	614768
High	P61026	Ras-related protein Rab-10 OS=Homo sapiens OX=9606 GN=RAB10 PE=1 SV=1	0	6	3	1	22.5	6.23	605480
High	Q9H9B4	Sideroflexin-1 OS=Homo sapiens OX=9606 GN=SFXN1 PE=1 SV=4	0	4	1	1	35.6	1.87	597572
High	Q9GZT3	SRA stem-loop-interacting RNA-binding protein, mitochondrial OS=Homo sapiens OX=9606 GN=SLIRP PE=1 SV=1	0	13	1	1	12.3	1.79	596957
High	P29728	2'-5'-oligoadenylate synthase 2 OS=Homo sapiens OX=9606 GN=OAS2 PE=1 SV=3	0	2	1	1	82.4	2.76	596152
High	O75489	NADH dehydrogenase [ubiquinone] iron-sulfur protein 3, mitochondrial OS=Homo sapiens OX=9606 GN=NDUFS3 PE=1 SV=1	0	5	1	1	30.2	2.65	595810
High	Q5JU67	Cilia- and flagella-associated protein 157 OS=Homo sapiens OX=9606 GN=CFAP157 PE=2 SV=1	0.002	4	2	1	60.5	2.21	578077
Medium	Q96P20	NACHT, LRR and PYD domains-containing protein 3 OS=Homo sapiens OX=9606 GN=NLRP3 PE=1 SV=3	0.018	3	1	1	118.1	0	577158
High	Q16718	NADH dehydrogenase [ubiquinone] 1 alpha subcomplex subunit 5 OS=Homo sapiens OX=9606 GN=NDUFA5 PE=1 SV=3	0	9	1	1	13.5	1.81	567767
High	Q6IS14	Eukaryotic translation initiation factor 5A-1-like OS=Homo sapiens OX=9606 GN=EIF5AL1 PE=2 SV=2	0	8	1	1	16.8	2.83	566919
High	Q9GZV4	Eukaryotic translation initiation factor 5A-2 OS=Homo sapiens OX=9606 GN=EIF5A2 PE=1 SV=3	0	8	1	1	16.8	2.83	566919
High	P63241	Eukaryotic translation initiation factor 5A-1 OS=Homo sapiens OX=9606 GN=EIF5A PE=1 SV=2	0	8	1	1	16.8	2.83	566919
High	P46940	Ras GTPase-activating-like protein IQGAP1 OS=Homo sapiens OX=9606 GN=IQGAP1 PE=1 SV=1	0	1	1	1	189.1	1.72	563905
High	Q9H3R2	Mucin-13 OS=Homo sapiens OX=9606 GN=MUC13 PE=1 SV=3	0	3	1	1	54.6	2.56	555981
High	P02746	Complement C1q subcomponent subunit B OS=Homo sapiens OX=9606 GN=C1QB PE=1 SV=3	0	6	1	1	26.7	3.47	553332
High	P11387	DNA topoisomerase 1 OS=Homo sapiens OX=9606 GN=TOP1 PE=1 SV=2	0	2	1	1	90.7	1.9	540133
High	Q15427	Splicing factor 3B subunit 4 OS=Homo sapiens OX=9606 GN=SF3B4 PE=1 SV=1	0	3	1	1	44.4	2.49	539798
High	P61160	Actin-related protein 2 OS=Homo sapiens OX=9606 GN=ACTR2 PE=1 SV=1	0.002	3	1	1	44.7	1.68	519403
High	P04075	Fructose-bisphosphate aldolase A OS=Homo sapiens OX=9606 GN=ALDOA PE=1 SV=2	0	4	1	1	39.4	2.5	507894
High	Q8WUY1	Protein THEM6 OS=Homo sapiens OX=9606 GN=THEM6 PE=1 SV=2	0	6	1	1	23.9	1.98	505443
High	O00148	ATP-dependent RNA helicase DDX39A OS=Homo sapiens OX=9606 GN=DDX39A PE=1 SV=2	0	3	1	1	49.1	2.01	502350
High	Q13838	Spliceosome RNA helicase DDX39B OS=Homo sapiens OX=9606 GN=DDX39B PE=1 SV=1	0	3	1	1	49	2.01	502350
High	Q9NXS2	Glutaminyl-peptide cyclotransferase-like protein OS=Homo sapiens OX=9606 GN=QPCTL PE=1 SV=2	0	8	2	1	42.9	8.85	499960
High	Q13185	Chromobox protein homolog 3 OS=Homo sapiens OX=9606 GN=CBX3 PE=1 SV=4	0	9	1	1	20.8	2.93	492586
High	P83916	Chromobox protein homolog 1 OS=Homo sapiens OX=9606 GN=CBX1 PE=1 SV=1	0	9	1	1	21.4	2.93	492586
High	P24539	ATP synthase F(0) complex subunit B1, mitochondrial OS=Homo sapiens OX=9606 GN=ATP5PB PE=1 SV=2	0	7	1	1	28.9	3.94	492061
Medium	P12004	Proliferating cell nuclear antigen OS=Homo sapiens OX=9606 GN=PCNA PE=1 SV=1	0.018	3	1	1	28.8	0	484380
High	Q9H0U4	Ras-related protein Rab-1B OS=Homo sapiens OX=9606 GN=RAB1B PE=1 SV=1	0	7	1	1	22.2	3.61	482910
Medium	Q9BPZ3	Polyadenylate-binding protein-interacting protein 2 OS=Homo sapiens OX=9606 GN=PAIP2 PE=1 SV=1	0.032	6	1	1	15	0	482193
High	Q99623	Prohibitin-2 OS=Homo sapiens OX=9606 GN=PHB2 PE=1 SV=2	0	4	1	1	33.3	2.09	481819
High	P27824	Calnexin OS=Homo sapiens OX=9606 GN=CANX PE=1 SV=2	0	2	1	1	67.5	1.71	476650
High	P56134	ATP synthase subunit f, mitochondrial OS=Homo sapiens OX=9606 GN=ATP5MF PE=1 SV=3	0	12	1	1	10.9	3.09	474190
Medium	P04275	von Willebrand factor OS=Homo sapiens OX=9606 GN=VWF PE=1 SV=4	0.036	1	1	1	309.1	0	472082
High	Q13242	Serine/arginine-rich splicing factor 9 OS=Homo sapiens OX=9606 GN=SRSF9 PE=1 SV=1	0	5	1	1	25.5	2.3	469475
High	O94906	Pre-mRNA-processing factor 6 OS=Homo sapiens OX=9606 GN=PRPF6 PE=1 SV=1	0	1	1	1	106.9	1.98	462788
High	Q9UI15	Transgelin-3 OS=Homo sapiens OX=9606 GN=TAGLN3 PE=1 SV=2	0	7	1	1	22.5	2.33	452316
High	P37802	Transgelin-2 OS=Homo sapiens OX=9606 GN=TAGLN2 PE=1 SV=3	0	7	1	1	22.4	2.33	452316
Medium	Q8TEM1	Nuclear pore membrane glycoprotein 210 OS=Homo sapiens OX=9606 GN=NUP210 PE=1 SV=3	0.027	2	1	1	205	0	446697
High	Q8WVX9	Fatty acyl-CoA reductase 1 OS=Homo sapiens OX=9606 GN=FAR1 PE=1 SV=1	0	2	1	1	59.3	2.91	445136
Medium	P09417	Dihydropteridine reductase OS=Homo sapiens OX=9606 GN=QDPR PE=1 SV=2	0.013	12	1	1	25.8	0	441059
High	P75779	PKHD-type hydroxylase YbiX OS=Escherichia coli (strain K12) OX=83333 GN=ybiX PE=3 SV=2	0	7	1	1	25.5	3.04	438456
Medium	Q9Y6L7	Tolloid-like protein 2 OS=Homo sapiens OX=9606 GN=TLL2 PE=1 SV=1	0.016	1	1	1	113.5	1.84	436925
High	Q9BXP5	Serrate RNA effector molecule homolog OS=Homo sapiens OX=9606 GN=SRRT PE=1 SV=1	0.002	1	1	1	100.6	0	434813
High	Q13310	Polyadenylate-binding protein 4 OS=Homo sapiens OX=9606 GN=PABPC4 PE=1 SV=1	0	4	2	1	70.7	5.73	429086
High	P49902	Cytosolic purine 5'-nucleotidase OS=Homo sapiens OX=9606 GN=NT5C2 PE=1 SV=1	0	3	1	1	64.9	2.52	428940
High	P25398	40S ribosomal protein S12 OS=Homo sapiens OX=9606 GN=RPS12 PE=1 SV=3	0.002	10	1	1	14.5	0	420433
High	Q9H307	Pinin OS=Homo sapiens OX=9606 GN=PNN PE=1 SV=5	0	2	1	1	81.6	2.42	414475
High	P26196	Probable ATP-dependent RNA helicase DDX6 OS=Homo sapiens OX=9606 GN=DDX6 PE=1 SV=2	0	5	1	1	54.4	2.98	413914
Medium	Q00056	Homeobox protein Hox-A4 OS=Homo sapiens OX=9606 GN=HOXA4 PE=2 SV=3	0.027	8	1	1	34.5	0	409836
High	P78344	Eukaryotic translation initiation factor 4 gamma 2 OS=Homo sapiens OX=9606 GN=EIF4G2 PE=1 SV=1	0.002	1	1	1	102.3	0	408382
High	P05455	Lupus La protein OS=Homo sapiens OX=9606 GN=SSB PE=1 SV=2	0	3	1	1	46.8	2.22	408180
High	Q9UMD9	Collagen alpha-1(XVII) chain OS=Homo sapiens OX=9606 GN=COL17A1 PE=1 SV=3	0	1	1	1	150.3	2.01	407992
High	Q9UI30	Multifunctional methyltransferase subunit TRM112-like protein OS=Homo sapiens OX=9606 GN=TRMT112 PE=1 SV=1	0	11	1	1	14.2	2.36	406952
High	P43490	Nicotinamide phosphoribosyltransferase OS=Homo sapiens OX=9606 GN=NAMPT PE=1 SV=1	0	6	1	1	55.5	3.68	406048
High	Q99729	Heterogeneous nuclear ribonucleoprotein A/B OS=Homo sapiens OX=9606 GN=HNRNPAB PE=1 SV=2	0.002	4	1	1	36.2	0	405507
High	O15397	Importin-8 OS=Homo sapiens OX=9606 GN=IPO8 PE=1 SV=2	0.003	3	1	1	119.9	0	401691
High	Q14980	Nuclear mitotic apparatus protein 1 OS=Homo sapiens OX=9606 GN=NUMA1 PE=1 SV=2	0	1	1	1	238.1	3.44	400959
Medium	P14210	Hepatocyte growth factor OS=Homo sapiens OX=9606 GN=HGF PE=1 SV=2	0.012	1	1	1	83.1	0	400690
High	Q04837	Single-stranded DNA-binding protein, mitochondrial OS=Homo sapiens OX=9606 GN=SSBP1 PE=1 SV=1	0.002	5	1	1	17.2	0	394711
High	Q8NHP8	Putative phospholipase B-like 2 OS=Homo sapiens OX=9606 GN=PLBD2 PE=1 SV=2	0	2	1	1	65.4	0	384976
High	Q9C0D6	FH2 domain-containing protein 1 OS=Homo sapiens OX=9606 GN=FHDC1 PE=1 SV=2	0.002	1	1	1	124.7	1.6	379574
Medium	P0A7R9	30S ribosomal protein S11 OS=Escherichia coli (strain K12) OX=83333 GN=rpsK PE=1 SV=2	0.023	5	1	1	13.8	0	378590
High	Q14677	Clathrin interactor 1 OS=Homo sapiens OX=9606 GN=CLINT1 PE=1 SV=1	0	2	1	1	68.2	2.52	377361
High	Q9NXJ5	Pyroglutamyl-peptidase 1 OS=Homo sapiens OX=9606 GN=PGPEP1 PE=1 SV=1	0	11	1	1	23.1	2	368291
High	Q9P270	SLAIN motif-containing protein 2 OS=Homo sapiens OX=9606 GN=SLAIN2 PE=1 SV=2	0	3	1	1	62.5	3.02	366991
High	O43291	Kunitz-type protease inhibitor 2 OS=Homo sapiens OX=9606 GN=SPINT2 PE=1 SV=2	0	6	1	1	28.2	1.95	343314
High	Q9NYJ8	TGF-beta-activated kinase 1 and MAP3K7-binding protein 2 OS=Homo sapiens OX=9606 GN=TAB2 PE=1 SV=1	0	2	1	1	76.4	2.83	337345
High	O00268	Transcription initiation factor TFIID subunit 4 OS=Homo sapiens OX=9606 GN=TAF4 PE=1 SV=2	0	2	1	1	110	2.43	332338
High	Q06787	Synaptic functional regulator FMR1 OS=Homo sapiens OX=9606 GN=FMR1 PE=1 SV=1	0	2	1	1	71.1	2.84	330279
High	P62399	50S ribosomal protein L5 OS=Escherichia coli (strain K12) OX=83333 GN=rplE PE=1 SV=2	0	8	1	1	20.3	3.32	326380
High	P08134	Rho-related GTP-binding protein RhoC OS=Homo sapiens OX=9606 GN=RHOC PE=1 SV=1	0	8	1	1	22	2.54	325890
High	P61586	Transforming protein RhoA OS=Homo sapiens OX=9606 GN=RHOA PE=1 SV=1	0	8	1	1	21.8	2.54	325890
High	Q9BRQ6	MICOS complex subunit MIC25 OS=Homo sapiens OX=9606 GN=CHCHD6 PE=1 SV=1	0	7	1	1	26.4	2.59	323098
High	P45880	Voltage-dependent anion-selective channel protein 2 OS=Homo sapiens OX=9606 GN=VDAC2 PE=1 SV=2	0	7	2	1	31.5	4.56	315756
High	P17029	Zinc finger protein with KRAB and SCAN domains 1 OS=Homo sapiens OX=9606 GN=ZKSCAN1 PE=1 SV=3	0.002	2	1	1	63.6	2.06	312595
High	P55072	Transitional endoplasmic reticulum ATPase OS=Homo sapiens OX=9606 GN=VCP PE=1 SV=4	0.002	1	1	1	89.3	1.64	310864
High	Q16777	Histone H2A type 2-C OS=Homo sapiens OX=9606 GN=HIST2H2AC PE=1 SV=4	0	15	1	1	14	3.25	307653
High	Q7L7L0	Histone H2A type 3 OS=Homo sapiens OX=9606 GN=HIST3H2A PE=1 SV=3	0	15	1	1	14.1	3.25	307653
High	P04908	Histone H2A type 1-B/E OS=Homo sapiens OX=9606 GN=HIST1H2AB PE=1 SV=2	0	15	1	1	14.1	3.25	307653
High	Q93077	Histone H2A type 1-C OS=Homo sapiens OX=9606 GN=HIST1H2AC PE=1 SV=3	0	15	1	1	14.1	3.25	307653
High	Q99878	Histone H2A type 1-J OS=Homo sapiens OX=9606 GN=HIST1H2AJ PE=1 SV=3	0	15	1	1	13.9	3.25	307653
High	Q96KK5	Histone H2A type 1-H OS=Homo sapiens OX=9606 GN=HIST1H2AH PE=1 SV=3	0	15	1	1	13.9	3.25	307653
High	Q9BTM1	Histone H2A.J OS=Homo sapiens OX=9606 GN=H2AFJ PE=1 SV=1	0	15	1	1	14	3.25	307653
High	P20671	Histone H2A type 1-D OS=Homo sapiens OX=9606 GN=HIST1H2AD PE=1 SV=2	0	15	1	1	14.1	3.25	307653
High	P0C0S8	Histone H2A type 1 OS=Homo sapiens OX=9606 GN=HIST1H2AG PE=1 SV=2	0	15	1	1	14.1	3.25	307653
High	Q6FI13	Histone H2A type 2-A OS=Homo sapiens OX=9606 GN=HIST2H2AA3 PE=1 SV=3	0	15	1	1	14.1	3.25	307653
Medium	Q9Y6K5	2'-5'-oligoadenylate synthase 3 OS=Homo sapiens OX=9606 GN=OAS3 PE=1 SV=3	0.012	3	1	1	121.1	0	306161
High	Q15366	Poly(rC)-binding protein 2 OS=Homo sapiens OX=9606 GN=PCBP2 PE=1 SV=1	0	17	3	1	38.6	7.77	303120
High	Q13557	Calcium/calmodulin-dependent protein kinase type II subunit delta OS=Homo sapiens OX=9606 GN=CAMK2D PE=1 SV=3	0	2	1	1	56.3	1.63	296912
Medium	P22301	Interleukin-10 OS=Homo sapiens OX=9606 GN=IL10 PE=1 SV=1	0.021	10	1	1	20.5	0	291975
High	Q5JWF2	Guanine nucleotide-binding protein G(s) subunit alpha isoforms XLas OS=Homo sapiens OX=9606 GN=GNAS PE=1 SV=2	0	2	1	1	111	0	290349
High	P63092	Guanine nucleotide-binding protein G(s) subunit alpha isoforms short OS=Homo sapiens OX=9606 GN=GNAS PE=1 SV=1	0	4	1	1	45.6	0	290349
High	O75400	Pre-mRNA-processing factor 40 homolog A OS=Homo sapiens OX=9606 GN=PRPF40A PE=1 SV=2	0	1	1	1	108.7	2.21	287293
High	P07814	Bifunctional glutamate/proline--tRNA ligase OS=Homo sapiens OX=9606 GN=EPRS PE=1 SV=5	0	1	1	1	170.5	1.79	279342
High	Q15773	Myeloid leukemia factor 2 OS=Homo sapiens OX=9606 GN=MLF2 PE=1 SV=1	0	7	1	1	28.1	2.62	279164
Medium	Q53G59	Kelch-like protein 12 OS=Homo sapiens OX=9606 GN=KLHL12 PE=1 SV=2	0.011	2	1	1	63.2	0	277757
High	P51148	Ras-related protein Rab-5C OS=Homo sapiens OX=9606 GN=RAB5C PE=1 SV=2	0	6	1	1	23.5	1.97	271438
High	Q9UJV9	Probable ATP-dependent RNA helicase DDX41 OS=Homo sapiens OX=9606 GN=DDX41 PE=1 SV=2	0	3	1	1	69.8	2.99	270521
High	Q99996	A-kinase anchor protein 9 OS=Homo sapiens OX=9606 GN=AKAP9 PE=1 SV=4	0	0	1	1	452.7	2.25	268669
High	Q96AG4	Leucine-rich repeat-containing protein 59 OS=Homo sapiens OX=9606 GN=LRRC59 PE=1 SV=1	0.003	5	1	1	34.9	0	267027
High	Q14739	Delta(14)-sterol reductase OS=Homo sapiens OX=9606 GN=LBR PE=1 SV=2	0.002	3	1	1	70.7	1.73	265844
High	Q13347	Eukaryotic translation initiation factor 3 subunit I OS=Homo sapiens OX=9606 GN=EIF3I PE=1 SV=1	0	4	1	1	36.5	1.96	259379
Medium	P08240	Signal recognition particle receptor subunit alpha OS=Homo sapiens OX=9606 GN=SRPRA PE=1 SV=2	0.016	2	1	1	69.8	0	258438
High	Q8N2M8	CLK4-associating serine/arginine rich protein OS=Homo sapiens OX=9606 GN=CLASRP PE=1 SV=4	0.003	2	1	1	77.1	2.04	257210
High	P52926	High mobility group protein HMGI-C OS=Homo sapiens OX=9606 GN=HMGA2 PE=1 SV=1	0.002	21	1	1	11.8	0	256368
High	P69905	Hemoglobin subunit alpha OS=Homo sapiens OX=9606 GN=HBA1 PE=1 SV=2	0.002	6	1	1	15.2	0	254754
High	Q58FF8	Putative heat shock protein HSP 90-beta 2 OS=Homo sapiens OX=9606 GN=HSP90AB2P PE=1 SV=2	0	10	3	1	44.3	8.04	251145
High	P17858	ATP-dependent 6-phosphofructokinase, liver type OS=Homo sapiens OX=9606 GN=PFKL PE=1 SV=6	0	3	2	1	85	1.62	246241
High	P28799	Progranulin OS=Homo sapiens OX=9606 GN=GRN PE=1 SV=2	0	2	1	1	63.5	2.71	244167
High	Q7Z2W4	Zinc finger CCCH-type antiviral protein 1 OS=Homo sapiens OX=9606 GN=ZC3HAV1 PE=1 SV=3	0	2	1	1	101.4	2.51	242195
High	Q9Y5B6	PAX3- and PAX7-binding protein 1 OS=Homo sapiens OX=9606 GN=PAXBP1 PE=1 SV=2	0	2	1	1	104.7	2.5	241880
Medium	Q9UHL4	Dipeptidyl peptidase 2 OS=Homo sapiens OX=9606 GN=DPP7 PE=1 SV=3	0.027	2	1	1	54.3	0	241320
High	Q9NP64	Nucleolar protein of 40 kDa OS=Homo sapiens OX=9606 GN=ZCCHC17 PE=1 SV=1	0	6	1	1	27.6	3.15	240356
Medium	O75934	Pre-mRNA-splicing factor SPF27 OS=Homo sapiens OX=9606 GN=BCAS2 PE=1 SV=1	0.032	9	1	1	26.1	0	238318
High	P40939	Trifunctional enzyme subunit alpha, mitochondrial OS=Homo sapiens OX=9606 GN=HADHA PE=1 SV=2	0	2	1	1	82.9	2.41	238112
High	O43826	Glucose-6-phosphate exchanger SLC37A4 OS=Homo sapiens OX=9606 GN=SLC37A4 PE=1 SV=1	0.001	3	1	1	46.3	0	236689
High	Q9ULX6	A-kinase anchor protein 8-like OS=Homo sapiens OX=9606 GN=AKAP8L PE=1 SV=4	0	2	1	1	71.6	2.24	236422
High	Q6P2Q9	Pre-mRNA-processing-splicing factor 8 OS=Homo sapiens OX=9606 GN=PRPF8 PE=1 SV=2	0.002	0	1	1	273.4	0	234662
High	P77338	Mechanosensitive channel MscK OS=Escherichia coli (strain K12) OX=83333 GN=mscK PE=1 SV=1	0	1	1	1	127.1	3.11	231944
High	P53621	Coatomer subunit alpha OS=Homo sapiens OX=9606 GN=COPA PE=1 SV=2	0	1	1	1	138.3	2.63	225150
Medium	P82914	28S ribosomal protein S15, mitochondrial OS=Homo sapiens OX=9606 GN=MRPS15 PE=1 SV=1	0.012	4	1	1	29.8	0	220394
High	O43290	U4/U6.U5 tri-snRNP-associated protein 1 OS=Homo sapiens OX=9606 GN=SART1 PE=1 SV=1	0	3	1	1	90.2	2.18	219192
High	P60723	50S ribosomal protein L4 OS=Escherichia coli (strain K12) OX=83333 GN=rplD PE=1 SV=1	0	12	1	1	22.1	2.47	207149
High	P60785	Elongation factor 4 OS=Escherichia coli (strain K12) OX=83333 GN=lepA PE=1 SV=1	0	2	1	1	66.5	0	206581
High	O43896	Kinesin-like protein KIF1C OS=Homo sapiens OX=9606 GN=KIF1C PE=1 SV=3	0	1	1	1	122.9	2	203919
High	Q12756	Kinesin-like protein KIF1A OS=Homo sapiens OX=9606 GN=KIF1A PE=1 SV=2	0	1	1	1	190.9	2	203919
High	O60333	Kinesin-like protein KIF1B OS=Homo sapiens OX=9606 GN=KIF1B PE=1 SV=5	0	1	1	1	204.3	2	203919
High	Q13283	Ras GTPase-activating protein-binding protein 1 OS=Homo sapiens OX=9606 GN=G3BP1 PE=1 SV=1	0	2	1	1	52.1	1.82	203047
High	Q16186	Proteasomal ubiquitin receptor ADRM1 OS=Homo sapiens OX=9606 GN=ADRM1 PE=1 SV=2	0	4	1	1	42.1	1.65	201503
High	Q14134	Tripartite motif-containing protein 29 OS=Homo sapiens OX=9606 GN=TRIM29 PE=1 SV=2	0.002	2	1	1	65.8	0	200036
High	O76094	Signal recognition particle subunit SRP72 OS=Homo sapiens OX=9606 GN=SRP72 PE=1 SV=3	0	3	1	1	74.6	2.8	199322
Medium	Q9HBV1	Popeye domain-containing protein 3 OS=Homo sapiens OX=9606 GN=POPDC3 PE=2 SV=2	0.045	4	1	1	33.8	0	195144
Medium	A0AUZ9	KAT8 regulatory NSL complex subunit 1-like protein OS=Homo sapiens OX=9606 GN=KANSL1L PE=1 SV=2	0.042	1	1	1	112.2	2.07	194147
High	P62333	26S proteasome regulatory subunit 10B OS=Homo sapiens OX=9606 GN=PSMC6 PE=1 SV=1	0.002	4	1	1	44.1	2.06	191557
High	P13804	Electron transfer flavoprotein subunit alpha, mitochondrial OS=Homo sapiens OX=9606 GN=ETFA PE=1 SV=1	0.002	5	1	1	35.1	0	188395
Medium	Q9Y520	Protein PRRC2C OS=Homo sapiens OX=9606 GN=PRRC2C PE=1 SV=4	0.011	0	1	1	316.7	0	162036
Medium	O75376	Nuclear receptor corepressor 1 OS=Homo sapiens OX=9606 GN=NCOR1 PE=1 SV=2	0.025	1	1	1	270	0	160847
High	Q92616	eIF-2-alpha kinase activator GCN1 OS=Homo sapiens OX=9606 GN=GCN1 PE=1 SV=6	0.002	0	1	1	292.6	0	159565
High	Q99714	3-hydroxyacyl-CoA dehydrogenase type-2 OS=Homo sapiens OX=9606 GN=HSD17B10 PE=1 SV=3	0.003	5	1	1	26.9	0	150928
High	Q8IVT2	Mitotic interactor and substrate of PLK1 OS=Homo sapiens OX=9606 GN=MISP PE=1 SV=1	0	2	1	1	75.3	1.75	150268
High	Q5BJD5	Transmembrane protein 41B OS=Homo sapiens OX=9606 GN=TMEM41B PE=1 SV=1	0	7	1	1	32.5	0	147469
High	Q9BWE0	Replication initiator 1 OS=Homo sapiens OX=9606 GN=REPIN1 PE=1 SV=1	0	3	1	1	63.5	2.12	138577
High	O75874	Isocitrate dehydrogenase [NADP] cytoplasmic OS=Homo sapiens OX=9606 GN=IDH1 PE=1 SV=2	0	3	2	1	46.6	0	137067
High	P05161	Ubiquitin-like protein ISG15 OS=Homo sapiens OX=9606 GN=ISG15 PE=1 SV=5	0.002	5	1	1	17.9	0	129367
Medium	P40227	T-complex protein 1 subunit zeta OS=Homo sapiens OX=9606 GN=CCT6A PE=1 SV=3	0.019	5	1	1	58	0	119562
High	Q9Y2X3	Nucleolar protein 58 OS=Homo sapiens OX=9606 GN=NOP58 PE=1 SV=1	0	3	1	1	59.5	2.05	119485
High	P46087	Probable 28S rRNA (cytosine(4447)-C(5))-methyltransferase OS=Homo sapiens OX=9606 GN=NOP2 PE=1 SV=2	0	2	1	1	89.2	1.76	117405
High	Q99828	Calcium and integrin-binding protein 1 OS=Homo sapiens OX=9606 GN=CIB1 PE=1 SV=4	0.002	8	1	1	21.7	0	115478
High	Q9ULD2	Microtubule-associated tumor suppressor 1 OS=Homo sapiens OX=9606 GN=MTUS1 PE=1 SV=2	0	1	1	1	141.3	0	115424
High	P35222	Catenin beta-1 OS=Homo sapiens OX=9606 GN=CTNNB1 PE=1 SV=1	0	2	1	1	85.4	2.14	112782
High	Q13057	Bifunctional coenzyme A synthase OS=Homo sapiens OX=9606 GN=COASY PE=1 SV=4	0.002	3	1	1	62.3	2.02	110138
Medium	Q9ULM0	Pleckstrin homology domain-containing family H member 1 OS=Homo sapiens OX=9606 GN=PLEKHH1 PE=2 SV=2	0.025	2	1	1	151.1	0	101260
High	Q14247	Src substrate cortactin OS=Homo sapiens OX=9606 GN=CTTN PE=1 SV=2	0	2	1	1	61.5	1.66	101184
High	Q3ZCQ8	Mitochondrial import inner membrane translocase subunit TIM50 OS=Homo sapiens OX=9606 GN=TIMM50 PE=1 SV=2	0.002	3	1	1	39.6	2.35	100707
High	Q8IYB3	Serine/arginine repetitive matrix protein 1 OS=Homo sapiens OX=9606 GN=SRRM1 PE=1 SV=2	0.007	1	1	1	102.3	0	91741.2
High	P33176	Kinesin-1 heavy chain OS=Homo sapiens OX=9606 GN=KIF5B PE=1 SV=1	0	2	1	1	109.6	2.16	87425.2
High	Q8IWI9	MAX gene-associated protein OS=Homo sapiens OX=9606 GN=MGA PE=1 SV=3	0	1	1	1	331.6	2.21	73828.3
High	Q9NXW2	DnaJ homolog subfamily B member 12 OS=Homo sapiens OX=9606 GN=DNAJB12 PE=1 SV=5	0.003	4	1	1	41.8	0	65954.8
High	P42166	Lamina-associated polypeptide 2, isoform alpha OS=Homo sapiens OX=9606 GN=TMPO PE=1 SV=2	0	11	7	1	75.4	18.12	65006.6
High	Q5T280	Putative methyltransferase C9orf114 OS=Homo sapiens OX=9606 GN=SPOUT1 PE=1 SV=3	0	4	1	1	42	3.44	61428.4
High	Q9UI10	Translation initiation factor eIF-2B subunit delta OS=Homo sapiens OX=9606 GN=EIF2B4 PE=1 SV=2	0.002	3	1	1	57.5	0	48477.2
High	P09327	Villin-1 OS=Homo sapiens OX=9606 GN=VIL1 PE=1 SV=4	0.003	1	1	1	92.6	0	39199.3
Medium	Q49AG3	Zinc finger BED domain-containing protein 5 OS=Homo sapiens OX=9606 GN=ZBED5 PE=2 SV=2	0.012	2	1	1	78.9	0	18760.2
Medium	Q5VIY5	Zinc finger protein 468 OS=Homo sapiens OX=9606 GN=ZNF468 PE=2 SV=1	0.016	2	1	1	60.5	0	15469.7
Medium	P0CJ79	Zinc finger protein 888 OS=Homo sapiens OX=9606 GN=ZNF888 PE=3 SV=2	0.016	2	1	1	83.5	0	15469.7
Medium	P17035	Zinc finger protein 28 OS=Homo sapiens OX=9606 GN=ZNF28 PE=1 SV=5	0.016	2	1	1	83.6	0	15469.7
High	Q71RC2	La-related protein 4 OS=Homo sapiens OX=9606 GN=LARP4 PE=1 SV=3	0.004	3	1	1	80.5	0
High	Q12906	Interleukin enhancer-binding factor 3 OS=Homo sapiens OX=9606 GN=ILF3 PE=1 SV=3	0.002	4	1	1	95.3	0
High	P21741	Midkine OS=Homo sapiens OX=9606 GN=MDK PE=1 SV=1	0	7	1	1	15.6	2.22
High	Q8NE71	ATP-binding cassette sub-family F member 1 OS=Homo sapiens OX=9606 GN=ABCF1 PE=1 SV=2	0.003	1	1	1	95.9	0
High	O15260	Surfeit locus protein 4 OS=Homo sapiens OX=9606 GN=SURF4 PE=1 SV=3	0	4	1	1	30.4	1.97
High	Q9NR30	Nucleolar RNA helicase 2 OS=Homo sapiens OX=9606 GN=DDX21 PE=1 SV=5	0.002	2	1	1	87.3	0
High	O60264	SWI/SNF-related matrix-associated actin-dependent regulator of chromatin subfamily A member 5 OS=Homo sapiens OX=9606 GN=SMARCA5 PE=1 SV=1	0.002	1	1	1	121.8	1.82
High	P35998	26S proteasome regulatory subunit 7 OS=Homo sapiens OX=9606 GN=PSMC2 PE=1 SV=3	0	3	1	1	48.6	2.09
Medium	Q96RR1	Twinkle protein, mitochondrial OS=Homo sapiens OX=9606 GN=TWNK PE=1 SV=1	0.018	4	1	1	77.1	0
High	P31947	14-3-3 protein sigma OS=Homo sapiens OX=9606 GN=SFN PE=1 SV=1	0.002	6	1	1	27.8	0
High	P16989	Y-box-binding protein 3 OS=Homo sapiens OX=9606 GN=YBX3 PE=1 SV=4	0	13	7	1	40.1	15.45
High	P82650	28S ribosomal protein S22, mitochondrial OS=Homo sapiens OX=9606 GN=MRPS22 PE=1 SV=1	0	3	1	1	41.3	1.97
High	Q96N16	Janus kinase and microtubule-interacting protein 1 OS=Homo sapiens OX=9606 GN=JAKMIP1 PE=1 SV=1	0.007	3	1	1	73.2	0
High	Q9BYK8	Helicase with zinc finger domain 2 OS=Homo sapiens OX=9606 GN=HELZ2 PE=1 SV=6	0.002	1	1	1	294.5	1.63
Medium	P46109	Crk-like protein OS=Homo sapiens OX=9606 GN=CRKL PE=1 SV=1	0.046	3	1	1	33.8	0
High	P60566	Protein FixA OS=Escherichia coli (strain K12) OX=83333 GN=fixA PE=1 SV=1	0.01	11	1	1	27.1	0
High	Q92947	Glutaryl-CoA dehydrogenase, mitochondrial OS=Homo sapiens OX=9606 GN=GCDH PE=1 SV=1	0.003	2	1	1	48.1	0
High	P08590	Myosin light chain 3 OS=Homo sapiens OX=9606 GN=MYL3 PE=1 SV=3	0	8	1	1	21.9	2.75
Medium	Q96RT1	Erbin OS=Homo sapiens OX=9606 GN=ERBIN PE=1 SV=2	0.018	1	1	1	158.2	0
Medium	Q7KZI7	Serine/threonine-protein kinase MARK2 OS=Homo sapiens OX=9606 GN=MARK2 PE=1 SV=2	0.025	2	1	1	87.9	0
Medium	Q5SVS4	Kidney mitochondrial carrier protein 1 OS=Homo sapiens OX=9606 GN=SLC25A30 PE=1 SV=1	0.034	9	1	1	32.5	0
High	P50993	Sodium/potassium-transporting ATPase subunit alpha-2 OS=Homo sapiens OX=9606 GN=ATP1A2 PE=1 SV=1	0.001	1	1	1	112.2	2.16
High	Q92974	Rho guanine nucleotide exchange factor 2 OS=Homo sapiens OX=9606 GN=ARHGEF2 PE=1 SV=4	0	3	2	1	111.5	2.02
High	Q86UE4	Protein LYRIC OS=Homo sapiens OX=9606 GN=MTDH PE=1 SV=2	0	2	1	1	63.8	2.12
High	P11413	Glucose-6-phosphate 1-dehydrogenase OS=Homo sapiens OX=9606 GN=G6PD PE=1 SV=4	0	3	1	1	59.2	2.38
Medium	P32151	Uncharacterized protein YiiG OS=Escherichia coli (strain K12) OX=83333 GN=yiiG PE=4 SV=1	0.014	3	1	1	39.3	0
High	P51398	28S ribosomal protein S29, mitochondrial OS=Homo sapiens OX=9606 GN=DAP3 PE=1 SV=1	0	4	1	1	45.5	1.78
High	P0A6Y5	33 kDa chaperonin OS=Escherichia coli (strain K12) OX=83333 GN=hslO PE=1 SV=1	0.008	4	1	1	32.5	0
High	P12111	Collagen alpha-3(VI) chain OS=Homo sapiens OX=9606 GN=COL6A3 PE=1 SV=5	0.007	1	1	1	343.5	0
High	Q9Y3D8	Adenylate kinase isoenzyme 6 OS=Homo sapiens OX=9606 GN=AK6 PE=1 SV=1	0	9	1	1	20	1.95
Medium	P10606	Cytochrome c oxidase subunit 5B, mitochondrial OS=Homo sapiens OX=9606 GN=COX5B PE=1 SV=2	0.027	9	1	1	13.7	0
High	Q8IY37	Probable ATP-dependent RNA helicase DHX37 OS=Homo sapiens OX=9606 GN=DHX37 PE=1 SV=1	0	2	1	1	129.5	2.54
High	Q53GQ0	Very-long-chain 3-oxoacyl-CoA reductase OS=Homo sapiens OX=9606 GN=HSD17B12 PE=1 SV=2	0	5	1	1	34.3	2.24
High	O00182	Galectin-9 OS=Homo sapiens OX=9606 GN=LGALS9 PE=1 SV=2	0	4	1	1	39.5	1.61
High	Q9UHB9	Signal recognition particle subunit SRP68 OS=Homo sapiens OX=9606 GN=SRP68 PE=1 SV=2	0.002	3	1	1	70.7	0
High	P07237	Protein disulfide-isomerase OS=Homo sapiens OX=9606 GN=P4HB PE=1 SV=3	0	3	1	1	57.1	2.18
Medium	Q68DQ2	Very large A-kinase anchor protein OS=Homo sapiens OX=9606 GN=CRYBG3 PE=1 SV=3	0.016	1	1	1	330.4	0
High	O75027	ATP-binding cassette sub-family B member 7, mitochondrial OS=Homo sapiens OX=9606 GN=ABCB7 PE=1 SV=2	0.008	1	1	1	82.6	0
High	P82673	28S ribosomal protein S35, mitochondrial OS=Homo sapiens OX=9606 GN=MRPS35 PE=1 SV=1	0	8	1	1	36.8	2.55
High	Q9UMS4	Pre-mRNA-processing factor 19 OS=Homo sapiens OX=9606 GN=PRPF19 PE=1 SV=1	0.002	5	1	1	55.1	0
High	Q13263	Transcription intermediary factor 1-beta OS=Homo sapiens OX=9606 GN=TRIM28 PE=1 SV=5	0	2	1	1	88.5	3.1
High	P0A7L0	50S ribosomal protein L1 OS=Escherichia coli (strain K12) OX=83333 GN=rplA PE=1 SV=2	0	6	1	1	24.7	1.89
High	O95395	Beta-1,3-galactosyl-O-glycosyl-glycoprotein beta-1,6-N-acetylglucosaminyltransferase 3 OS=Homo sapiens OX=9606 GN=GCNT3 PE=2 SV=1	0.008	3	1	1	50.8	0
Medium	Q9Y4D8	Probable E3 ubiquitin-protein ligase HECTD4 OS=Homo sapiens OX=9606 GN=HECTD4 PE=1 SV=5	0.035	1	1	1	439.1	0
High	Q5T5U3	Rho GTPase-activating protein 21 OS=Homo sapiens OX=9606 GN=ARHGAP21 PE=1 SV=2	0	1	1	1	217.3	2.65
High	O14980	Exportin-1 OS=Homo sapiens OX=9606 GN=XPO1 PE=1 SV=1	0.002	1	1	1	123.3	0
High	P09543	2',3'-cyclic-nucleotide 3'-phosphodiesterase OS=Homo sapiens OX=9606 GN=CNP PE=1 SV=2	0.002	3	1	1	47.5	0
High	Q12797	Aspartyl/asparaginyl beta-hydroxylase OS=Homo sapiens OX=9606 GN=ASPH PE=1 SV=3	0.003	1	1	1	85.8	1.71
High	Q9NX20	39S ribosomal protein L16, mitochondrial OS=Homo sapiens OX=9606 GN=MRPL16 PE=1 SV=1	0	4	1	1	28.4	1.91
High	Q92896	Golgi apparatus protein 1 OS=Homo sapiens OX=9606 GN=GLG1 PE=1 SV=2	0	1	1	1	134.5	1.95
High	P61981	14-3-3 protein gamma OS=Homo sapiens OX=9606 GN=YWHAG PE=1 SV=2	0	6	1	1	28.3	2.94
High	Q9NYK5	39S ribosomal protein L39, mitochondrial OS=Homo sapiens OX=9606 GN=MRPL39 PE=1 SV=3	0	4	1	1	38.7	1.92
High	P12956	X-ray repair cross-complementing protein 6 OS=Homo sapiens OX=9606 GN=XRCC6 PE=1 SV=2	0.007	4	1	1	69.8	0
Medium	Q9NVE5	Ubiquitin carboxyl-terminal hydrolase 40 OS=Homo sapiens OX=9606 GN=USP40 PE=1 SV=3	0.033	1	1	1	140	0
High	Q9UG63	ATP-binding cassette sub-family F member 2 OS=Homo sapiens OX=9606 GN=ABCF2 PE=1 SV=2	0	2	1	1	71.2	2.87
High	Q86V81	THO complex subunit 4 OS=Homo sapiens OX=9606 GN=ALYREF PE=1 SV=3	0	7	1	1	26.9	3.53
Medium	P46777	60S ribosomal protein L5 OS=Homo sapiens OX=9606 GN=RPL5 PE=1 SV=3	0.012	3	1	1	34.3	1.95
High	P02787	Serotransferrin OS=Homo sapiens OX=9606 GN=TF PE=1 SV=3	0.002	2	1	1	77	0
High	P26368	Splicing factor U2AF 65 kDa subunit OS=Homo sapiens OX=9606 GN=U2AF2 PE=1 SV=4	0.003	8	1	1	53.5	0
High	P02359	30S ribosomal protein S7 OS=Escherichia coli (strain K12) OX=83333 GN=rpsG PE=1 SV=3	0	9	1	1	20	2.36
High	P55265	Double-stranded RNA-specific adenosine deaminase OS=Homo sapiens OX=9606 GN=ADAR PE=1 SV=4	0.003	1	1	1	136	0
High	Q9Y6Y0	Influenza virus NS1A-binding protein OS=Homo sapiens OX=9606 GN=IVNS1ABP PE=1 SV=3	0	4	1	1	71.7	0
High	P24666	Low molecular weight phosphotyrosine protein phosphatase OS=Homo sapiens OX=9606 GN=ACP1 PE=1 SV=3	0	8	1	1	18	2.34
High	Q96CN7	Isochorismatase domain-containing protein 1 OS=Homo sapiens OX=9606 GN=ISOC1 PE=1 SV=3	0.002	4	1	1	32.2	1.81
Medium	Q9HAV7	GrpE protein homolog 1, mitochondrial OS=Homo sapiens OX=9606 GN=GRPEL1 PE=1 SV=2	0.011	6	1	1	24.3	0
High	Q9H4L4	Sentrin-specific protease 3 OS=Homo sapiens OX=9606 GN=SENP3 PE=1 SV=2	0	2	1	1	65	2.71
High	Q9BT40	Inositol polyphosphate 5-phosphatase K OS=Homo sapiens OX=9606 GN=INPP5K PE=1 SV=3	0.001	2	1	1	51.1	0
High	Q92598	Heat shock protein 105 kDa OS=Homo sapiens OX=9606 GN=HSPH1 PE=1 SV=1	0	2	2	1	96.8	7.61
High	P0A7T7	30S ribosomal protein S18 OS=Escherichia coli (strain K12) OX=83333 GN=rpsR PE=1 SV=2	0	24	1	1	9	3.11
Medium	O94810	Regulator of G-protein signaling 11 OS=Homo sapiens OX=9606 GN=RGS11 PE=1 SV=2	0.029	2	1	1	52.9	0
High	P49368	T-complex protein 1 subunit gamma OS=Homo sapiens OX=9606 GN=CCT3 PE=1 SV=4	0	5	1	1	60.5	2.69
High	P19525	Interferon-induced, double-stranded RNA-activated protein kinase OS=Homo sapiens OX=9606 GN=EIF2AK2 PE=1 SV=2	0.002	2	1	1	62.1	0
Medium	Q8NEH6	Meiosis-specific nuclear structural protein 1 OS=Homo sapiens OX=9606 GN=MNS1 PE=2 SV=2	0.027	3	1	1	60.5	0
High	Q9H0D6	5'-3' exoribonuclease 2 OS=Homo sapiens OX=9606 GN=XRN2 PE=1 SV=1	0	1	1	1	108.5	2.21
High	Q8N5F7	NF-kappa-B-activating protein OS=Homo sapiens OX=9606 GN=NKAP PE=1 SV=1	0	7	1	1	47.1	4.59
Medium	Q8NGS5	Olfactory receptor 13C4 OS=Homo sapiens OX=9606 GN=OR13C4 PE=3 SV=1	0.029	10	1	1	35.6	0
High	Q96J02	E3 ubiquitin-protein ligase Itchy homolog OS=Homo sapiens OX=9606 GN=ITCH PE=1 SV=2	0.003	2	1	1	102.7	0
Medium	Q1KMD3	Heterogeneous nuclear ribonucleoprotein U-like protein 2 OS=Homo sapiens OX=9606 GN=HNRNPUL2 PE=1 SV=1	0.018	2	1	1	85.1	0
High	P17812	CTP synthase 1 OS=Homo sapiens OX=9606 GN=CTPS1 PE=1 SV=2	0.003	2	1	1	66.6	0
Medium	P82930	28S ribosomal protein S34, mitochondrial OS=Homo sapiens OX=9606 GN=MRPS34 PE=1 SV=2	0.016	6	1	1	25.6	0
High	Q15646	2'-5'-oligoadenylate synthase-like protein OS=Homo sapiens OX=9606 GN=OASL PE=1 SV=2	0.002	4	1	1	59.2	0
High	O95429	BAG family molecular chaperone regulator 4 OS=Homo sapiens OX=9606 GN=BAG4 PE=1 SV=1	0.002	7	1	1	49.6	0
High	A0FGR8	Extended synaptotagmin-2 OS=Homo sapiens OX=9606 GN=ESYT2 PE=1 SV=1	0	3	1	1	102.3	0
Medium	Q9UPT8	Zinc finger CCCH domain-containing protein 4 OS=Homo sapiens OX=9606 GN=ZC3H4 PE=1 SV=3	0.021	2	1	1	140.2	0
High	P20648	Potassium-transporting ATPase alpha chain 1 OS=Homo sapiens OX=9606 GN=ATP4A PE=2 SV=5	0.001	1	1	1	114	2.16
High	P05023	Sodium/potassium-transporting ATPase subunit alpha-1 OS=Homo sapiens OX=9606 GN=ATP1A1 PE=1 SV=1	0.001	1	1	1	112.8	2.16
High	P05976	Myosin light chain 1/3, skeletal muscle isoform OS=Homo sapiens OX=9606 GN=MYL1 PE=2 SV=3	0	8	1	1	21.1	2.75
High	P13637	Sodium/potassium-transporting ATPase subunit alpha-3 OS=Homo sapiens OX=9606 GN=ATP1A3 PE=1 SV=3	0.001	1	1	1	111.7	2.16

## Sheet: S6
S6: Proteins identified from EPEC-1 EV Strep pulldown in HT-29 infected cells
Protein FDR Confidence: Combined	Accession	Description	Exp. q-value: Combined	Coverage [%]	# PSMs	# Unique Peptides	MW [kDa]	Score Sequest HT: Sequest HT	Abundance
High	Q13085	Acetyl-CoA carboxylase 1 OS=Homo sapiens OX=9606 GN=ACACA PE=1 SV=2	0	73	341	173	265.4	967.83	1.09206e+09
High	P11498	Pyruvate carboxylase, mitochondrial OS=Homo sapiens OX=9606 GN=PC PE=1 SV=2	0	67	116	67	129.6	332.07	2.22097e+08
High	Q15149	Plectin OS=Homo sapiens OX=9606 GN=PLEC PE=1 SV=3	0	21	78	65	531.5	131.75	2.11007e+07
High	Q96RQ3	Methylcrotonoyl-CoA carboxylase subunit alpha, mitochondrial OS=Homo sapiens OX=9606 GN=MCCC1 PE=1 SV=3	0	73	261	59	80.4	660.12	9.94609e+08
High	P05787	Keratin, type II cytoskeletal 8 OS=Homo sapiens OX=9606 GN=KRT8 PE=1 SV=7	0	93	246	56	53.7	513.43	1.18397e+09
High	P05783	Keratin, type I cytoskeletal 18 OS=Homo sapiens OX=9606 GN=KRT18 PE=1 SV=2	0	93	170	54	48	401.6	7.07328e+08
High	Q9HCC0	Methylcrotonoyl-CoA carboxylase beta chain, mitochondrial OS=Homo sapiens OX=9606 GN=MCCC2 PE=1 SV=1	0	82	194	46	61.3	479.68	9.78871e+08
High	P04264	Keratin, type II cytoskeletal 1 OS=Homo sapiens OX=9606 GN=KRT1 PE=1 SV=6	0	65	150	44	66	368.49	6.52226e+08
High	P35527	Keratin, type I cytoskeletal 9 OS=Homo sapiens OX=9606 GN=KRT9 PE=1 SV=3	0	88	106	42	62	304.49	3.41793e+08
High	P05165	Propionyl-CoA carboxylase alpha chain, mitochondrial OS=Homo sapiens OX=9606 GN=PCCA PE=1 SV=4	0	56	48	35	80	157.03	5.91869e+07
High	P0ABK5	Cysteine synthase A OS=Escherichia coli (strain K12) OX=83333 GN=cysK PE=1 SV=2	0	92	64	33	34.5	195.51	2.19724e+08
High	P08727	Keratin, type I cytoskeletal 19 OS=Homo sapiens OX=9606 GN=KRT19 PE=1 SV=4	0	95	82	31	44.1	204.58	1.79405e+08
High	P15924	Desmoplakin OS=Homo sapiens OX=9606 GN=DSP PE=1 SV=3	0	12	34	29	331.6	40.54	8.76658e+06
High	P35900	Keratin, type I cytoskeletal 20 OS=Homo sapiens OX=9606 GN=KRT20 PE=1 SV=1	0	75	52	29	48.5	128.31	7.86525e+07
High	P17846	Sulfite reductase [NADPH] hemoprotein beta-component OS=Escherichia coli (strain K12) OX=83333 GN=cysI PE=1 SV=4	0	58	37	28	64	82.07	2.61162e+07
High	P0A825	Serine hydroxymethyltransferase OS=Escherichia coli (strain K12) OX=83333 GN=glyA PE=1 SV=1	0	59	91	27	45.3	234.3	2.34203e+08
High	P06733	Alpha-enolase OS=Homo sapiens OX=9606 GN=ENO1 PE=1 SV=2	0	74	39	27	47.1	121.02	5.68198e+07
High	P35908	Keratin, type II cytoskeletal 2 epidermal OS=Homo sapiens OX=9606 GN=KRT2 PE=1 SV=2	0	62	59	25	65.4	129.25	3.96467e+07
High	P07355	Annexin A2 OS=Homo sapiens OX=9606 GN=ANXA2 PE=1 SV=2	0	67	36	25	38.6	94.18	3.31458e+07
High	P0A9P0	Dihydrolipoyl dehydrogenase OS=Escherichia coli (strain K12) OX=83333 GN=lpdA PE=1 SV=2	0	60	31	24	50.7	75.24	2.77093e+07
High	Q96I24	Far upstream element-binding protein 3 OS=Homo sapiens OX=9606 GN=FUBP3 PE=1 SV=2	0	57	32	23	61.6	80.24	3.62046e+07
High	P0CE48	Elongation factor Tu 2 OS=Escherichia coli (strain K12) OX=83333 GN=tufB PE=1 SV=1	0	71	48	22	43.3	101.11	1.31124e+08
High	P13645	Keratin, type I cytoskeletal 10 OS=Homo sapiens OX=9606 GN=KRT10 PE=1 SV=6	0	47	46	22	58.8	96.52	6.82099e+07
High	P11021	Endoplasmic reticulum chaperone BiP OS=Homo sapiens OX=9606 GN=HSPA5 PE=1 SV=2	0	45	31	22	72.3	71.43	1.57422e+07
High	P16703	Cysteine synthase B OS=Escherichia coli (strain K12) OX=83333 GN=cysM PE=1 SV=1	0	77	42	22	32.6	122.91	7.69156e+07
High	P0CE47	Elongation factor Tu 1 OS=Escherichia coli (strain K12) OX=83333 GN=tufA PE=1 SV=1	0	71	48	22	43.3	101.11	1.31124e+08
High	P05166	Propionyl-CoA carboxylase beta chain, mitochondrial OS=Homo sapiens OX=9606 GN=PCCB PE=1 SV=3	0	51	29	21	58.2	82.24	43706792
High	Q9Y383	Putative RNA-binding protein Luc7-like 2 OS=Homo sapiens OX=9606 GN=LUC7L2 PE=1 SV=2	0	51	48	21	46.5	153.64	1.31213e+08
High	P11142	Heat shock cognate 71 kDa protein OS=Homo sapiens OX=9606 GN=HSPA8 PE=1 SV=1	0	37	40	21	70.9	110.41	4.57905e+07
High	P30101	Protein disulfide-isomerase A3 OS=Homo sapiens OX=9606 GN=PDIA3 PE=1 SV=4	0	53	29	21	56.7	61.43	2.64026e+07
High	P14618	Pyruvate kinase PKM OS=Homo sapiens OX=9606 GN=PKM PE=1 SV=4	0	58	24	21	57.9	68.72	1.79454e+07
High	P21513	Ribonuclease E OS=Escherichia coli (strain K12) OX=83333 GN=rne PE=1 SV=6	0	25	21	20	118.1	58.39	1.62106e+07
High	P23396	40S ribosomal protein S3 OS=Homo sapiens OX=9606 GN=RPS3 PE=1 SV=2	0	76	22	20	26.7	57.81	2.15197e+07
High	P61247	40S ribosomal protein S3a OS=Homo sapiens OX=9606 GN=RPS3A PE=1 SV=2	0	60	24	20	29.9	56.52	1.63236e+07
High	P10809	60 kDa heat shock protein, mitochondrial OS=Homo sapiens OX=9606 GN=HSPD1 PE=1 SV=2	0	48	25	19	61	66.48	1.55642e+07
High	Q7L014	Probable ATP-dependent RNA helicase DDX46 OS=Homo sapiens OX=9606 GN=DDX46 PE=1 SV=2	0	25	23	19	117.3	45.65	9.66407e+06
High	O00571	ATP-dependent RNA helicase DDX3X OS=Homo sapiens OX=9606 GN=DDX3X PE=1 SV=3	0	31	19	18	73.2	36.52	9.24345e+06
High	P25705	ATP synthase subunit alpha, mitochondrial OS=Homo sapiens OX=9606 GN=ATP5F1A PE=1 SV=1	0	39	20	18	59.7	51.99	1.29668e+07
High	P0AA16	Transcriptional regulatory protein OmpR OS=Escherichia coli (strain K12) OX=83333 GN=ompR PE=1 SV=1	0	73	27	18	27.3	59.33	5.09355e+07
High	P52272	Heterogeneous nuclear ribonucleoprotein M OS=Homo sapiens OX=9606 GN=HNRNPM PE=1 SV=3	0	33	21	18	77.5	49.18	1.14831e+07
High	P77211	Cation efflux system protein CusC OS=Escherichia coli (strain K12) OX=83333 GN=cusC PE=1 SV=1	0	44	19	18	50.2	36.62	1.05233e+07
High	P17844	Probable ATP-dependent RNA helicase DDX5 OS=Homo sapiens OX=9606 GN=DDX5 PE=1 SV=1	0	34	31	17	69.1	69.46	3.20175e+07
High	P0AG55	50S ribosomal protein L6 OS=Escherichia coli (strain K12) OX=83333 GN=rplF PE=1 SV=2	0	82	37	17	18.9	93.37	1.34147e+08
High	P0AEZ3	Septum site-determining protein MinD OS=Escherichia coli (strain K12) OX=83333 GN=minD PE=1 SV=2	0	61	20	17	29.6	59.87	2.59176e+07
High	P62701	40S ribosomal protein S4, X isoform OS=Homo sapiens OX=9606 GN=RPS4X PE=1 SV=2	0	69	21	16	29.6	47.84	2.4056e+07
High	P0A7R1	50S ribosomal protein L9 OS=Escherichia coli (strain K12) OX=83333 GN=rplI PE=1 SV=1	0	83	39	16	15.8	79.94	1.19849e+08
High	Q14498	RNA-binding protein 39 OS=Homo sapiens OX=9606 GN=RBM39 PE=1 SV=2	0	29	18	16	59.3	38.93	2.47492e+07
High	Q06830	Peroxiredoxin-1 OS=Homo sapiens OX=9606 GN=PRDX1 PE=1 SV=1	0	61	27	16	22.1	85.81	5.42495e+07
High	P00888	Phospho-2-dehydro-3-deoxyheptonate aldolase, Tyr-sensitive OS=Escherichia coli (strain K12) OX=83333 GN=aroF PE=1 SV=1	0	52	29	15	38.8	85.96	3.0423e+07
High	P25665	5-methyltetrahydropteroyltriglutamate--homocysteine methyltransferase OS=Escherichia coli (strain K12) OX=83333 GN=metE PE=1 SV=6	0	19	24	15	84.6	59.04	2.12177e+07
High	P68104	Elongation factor 1-alpha 1 OS=Homo sapiens OX=9606 GN=EEF1A1 PE=1 SV=1	0	41	18	15	50.1	59.94	4.0189e+07
High	P60438	50S ribosomal protein L3 OS=Escherichia coli (strain K12) OX=83333 GN=rplC PE=1 SV=1	0	62	43	15	22.2	98.45	1.79431e+08
High	P0DMV9	Heat shock 70 kDa protein 1B OS=Homo sapiens OX=9606 GN=HSPA1B PE=1 SV=1	0	34	23	15	70	54.45	1.1623e+07
High	P38646	Stress-70 protein, mitochondrial OS=Homo sapiens OX=9606 GN=HSPA9 PE=1 SV=2	0	29	18	15	73.6	37.03	9.27502e+06
High	Q5VTE0	Putative elongation factor 1-alpha-like 3 OS=Homo sapiens OX=9606 GN=EEF1A1P5 PE=5 SV=1	0	41	18	15	50.2	59.94	4.0189e+07
High	P0A6P1	Elongation factor Ts OS=Escherichia coli (strain K12) OX=83333 GN=tsf PE=1 SV=2	0	50	19	14	30.4	45.9	1.516e+07
High	P75863	Uncharacterized protein YcbX OS=Escherichia coli (strain K12) OX=83333 GN=ycbX PE=1 SV=1	0	58	16	14	40.6	40.24	8.43794e+06
High	P0A7L0	50S ribosomal protein L1 OS=Escherichia coli (strain K12) OX=83333 GN=rplA PE=1 SV=2	0	61	38	14	24.7	96.85	1.70239e+08
High	P62280	40S ribosomal protein S11 OS=Homo sapiens OX=9606 GN=RPS11 PE=1 SV=3	0	62	18	14	18.4	42.65	3.26219e+07
High	Q9NWB6	Arginine and glutamate-rich protein 1 OS=Homo sapiens OX=9606 GN=ARGLU1 PE=1 SV=1	0	33	19	14	33.2	38.36	3.2677e+07
High	P0A7R5	30S ribosomal protein S10 OS=Escherichia coli (strain K12) OX=83333 GN=rpsJ PE=1 SV=1	0	74	35	14	11.7	89.94	1.86958e+08
High	P23246	Splicing factor, proline- and glutamine-rich OS=Homo sapiens OX=9606 GN=SFPQ PE=1 SV=2	0	25	18	14	76.1	22.17	6.42333e+06
High	P0A6A6	3-isopropylmalate dehydratase large subunit OS=Escherichia coli (strain K12) OX=83333 GN=leuC PE=1 SV=2	0	43	19	14	49.9	58.01	1.357e+07
High	P19338	Nucleolin OS=Homo sapiens OX=9606 GN=NCL PE=1 SV=3	0	25	16	14	76.6	33.17	8.51714e+06
High	P0AFG0	Transcription termination/antitermination protein NusG OS=Escherichia coli (strain K12) OX=83333 GN=nusG PE=1 SV=2	0	72	96	14	20.5	199.23	5.63145e+08
High	P13647	Keratin, type II cytoskeletal 5 OS=Homo sapiens OX=9606 GN=KRT5 PE=1 SV=3	0	42	51	14	62.3	115.33	3.17357e+07
High	P0A850	Trigger factor OS=Escherichia coli (strain K12) OX=83333 GN=tig PE=1 SV=1	0	41	14	13	48.2	28.99	7.59557e+06
High	P14625	Endoplasmin OS=Homo sapiens OX=9606 GN=HSP90B1 PE=1 SV=1	0	23	17	13	92.4	38.94	5.55634e+06
High	P11216	Glycogen phosphorylase, brain form OS=Homo sapiens OX=9606 GN=PYGB PE=1 SV=5	0	19	13	13	96.6	30.65	4.88122e+06
High	P49411	Elongation factor Tu, mitochondrial OS=Homo sapiens OX=9606 GN=TUFM PE=1 SV=2	0	31	15	13	49.5	34.48	4.49833e+06
High	P0AB91	Phospho-2-dehydro-3-deoxyheptonate aldolase, Phe-sensitive OS=Escherichia coli (strain K12) OX=83333 GN=aroG PE=1 SV=1	0	54	18	13	38	54.62	1.14861e+07
High	P62888	60S ribosomal protein L30 OS=Homo sapiens OX=9606 GN=RPL30 PE=1 SV=2	0	74	33	13	12.8	87.15	8.75686e+07
High	P0A7C2	LexA repressor OS=Escherichia coli (strain K12) OX=83333 GN=lexA PE=1 SV=1	0	85	23	13	22.3	69.57	5.39121e+07
High	P62269	40S ribosomal protein S18 OS=Homo sapiens OX=9606 GN=RPS18 PE=1 SV=3	0	55	15	12	17.7	31.53	2.15582e+07
High	P0A9B2	Glyceraldehyde-3-phosphate dehydrogenase A OS=Escherichia coli (strain K12) OX=83333 GN=gapA PE=1 SV=2	0	49	15	12	35.5	46.16	1.89011e+07
High	P62829	60S ribosomal protein L23 OS=Homo sapiens OX=9606 GN=RPL23 PE=1 SV=1	0	56	14	12	14.9	34.71	1.51445e+07
High	P08238	Heat shock protein HSP 90-beta OS=Homo sapiens OX=9606 GN=HSP90AB1 PE=1 SV=4	0	31	28	12	83.2	65.62	1.78191e+07
High	P02545	Prelamin-A/C OS=Homo sapiens OX=9606 GN=LMNA PE=1 SV=1	0	21	17	12	74.1	39.96	1.13751e+07
High	P61978	Heterogeneous nuclear ribonucleoprotein K OS=Homo sapiens OX=9606 GN=HNRNPK PE=1 SV=1	0	35	15	12	50.9	39	8.09278e+06
High	P0A910	Outer membrane protein A OS=Escherichia coli (strain K12) OX=83333 GN=ompA PE=1 SV=1	0	34	16	12	37.2	39.54	1.98243e+07
High	P0A6T5	GTP cyclohydrolase 1 OS=Escherichia coli (strain K12) OX=83333 GN=folE PE=1 SV=2	0	69	21	12	24.8	60.92	3.81693e+07
High	P0AAI3	ATP-dependent zinc metalloprotease FtsH OS=Escherichia coli (strain K12) OX=83333 GN=ftsH PE=1 SV=1	0	28	18	12	70.7	50.74	1.14282e+07
High	P0A9W9	Protein YrdA OS=Escherichia coli (strain K12) OX=83333 GN=yrdA PE=1 SV=1	0	72	16	12	20.2	27.74	1.21547e+07
High	Q8WVK2	U4/U6.U5 small nuclear ribonucleoprotein 27 kDa protein OS=Homo sapiens OX=9606 GN=SNRNP27 PE=1 SV=1	0	41	15	11	18.8	49.23	2.00653e+07
High	Q96PK6	RNA-binding protein 14 OS=Homo sapiens OX=9606 GN=RBM14 PE=1 SV=2	0	20	12	11	69.4	24.43	6.84382e+06
High	P16456	Selenide, water dikinase OS=Escherichia coli (strain K12) OX=83333 GN=selD PE=1 SV=1	0	49	13	11	36.7	25.7	8.58059e+06
High	P30126	3-isopropylmalate dehydratase small subunit OS=Escherichia coli (strain K12) OX=83333 GN=leuD PE=1 SV=3	0	83	21	11	22.5	59.85	3.13036e+07
High	P04406	Glyceraldehyde-3-phosphate dehydrogenase OS=Homo sapiens OX=9606 GN=GAPDH PE=1 SV=3	0	50	17	11	36	50.76	1.40074e+07
High	P08622	Chaperone protein DnaJ OS=Escherichia coli (strain K12) OX=83333 GN=dnaJ PE=1 SV=3	0	36	16	11	41.1	23.11	7.72702e+06
High	P39099	Periplasmic pH-dependent serine endoprotease DegQ OS=Escherichia coli (strain K12) OX=83333 GN=degQ PE=1 SV=1	0	36	16	11	47.2	45.36	1.9436e+07
High	P62851	40S ribosomal protein S25 OS=Homo sapiens OX=9606 GN=RPS25 PE=1 SV=1	0	52	18	11	13.7	37.84	5.82842e+07
High	P02359	30S ribosomal protein S7 OS=Escherichia coli (strain K12) OX=83333 GN=rpsG PE=1 SV=3	0	44	13	11	20	37.03	2.16961e+07
High	P0A8I3	UPF0246 protein YaaA OS=Escherichia coli (strain K12) OX=83333 GN=yaaA PE=1 SV=1	0	50	13	11	29.6	32.15	1.43229e+07
High	P0A7W1	30S ribosomal protein S5 OS=Escherichia coli (strain K12) OX=83333 GN=rpsE PE=1 SV=2	0	64	18	10	17.6	41.68	3.39995e+07
High	P62623	4-hydroxy-3-methylbut-2-enyl diphosphate reductase OS=Escherichia coli (strain K12) OX=83333 GN=ispH PE=1 SV=1	0	41	14	10	34.8	28.8	5.21746e+06
High	Q9Y446	Plakophilin-3 OS=Homo sapiens OX=9606 GN=PKP3 PE=1 SV=1	0	20	12	10	87	21.34	3.18868e+06
High	P0ABB0	ATP synthase subunit alpha OS=Escherichia coli (strain K12) OX=83333 GN=atpA PE=1 SV=1	0	32	13	10	55.2	38.95	1.7802e+07
High	P23528	Cofilin-1 OS=Homo sapiens OX=9606 GN=CFL1 PE=1 SV=3	0	74	13	10	18.5	36.28	1.8336e+07
High	Q9Y2W1	Thyroid hormone receptor-associated protein 3 OS=Homo sapiens OX=9606 GN=THRAP3 PE=1 SV=2	0	15	13	10	108.6	22.17	2.61573e+06
High	P32969	60S ribosomal protein L9 OS=Homo sapiens OX=9606 GN=RPL9 PE=1 SV=1	0	63	15	10	21.9	57.14	1.24495e+07
High	P62913	60S ribosomal protein L11 OS=Homo sapiens OX=9606 GN=RPL11 PE=1 SV=2	0	34	15	10	20.2	44.41	3.34744e+07
High	P02413	50S ribosomal protein L15 OS=Escherichia coli (strain K12) OX=83333 GN=rplO PE=1 SV=1	0	57	16	10	15	41.04	5.94799e+07
High	P22626	Heterogeneous nuclear ribonucleoproteins A2/B1 OS=Homo sapiens OX=9606 GN=HNRNPA2B1 PE=1 SV=2	0	36	14	10	37.4	30.45	1.0743e+07
High	Q15637	Splicing factor 1 OS=Homo sapiens OX=9606 GN=SF1 PE=1 SV=4	0	16	11	10	68.3	11.22	2.80747e+06
High	P61626	Lysozyme C OS=Homo sapiens OX=9606 GN=LYZ PE=1 SV=1	0	57	12	10	16.5	25.35	2.8961e+07
High	P06576	ATP synthase subunit beta, mitochondrial OS=Homo sapiens OX=9606 GN=ATP5F1B PE=1 SV=3	0	33	12	10	56.5	31.47	5.49717e+06
High	P09429	High mobility group protein B1 OS=Homo sapiens OX=9606 GN=HMGB1 PE=1 SV=3	0	53	21	10	24.9	51.97	1.10309e+07
High	P60624	50S ribosomal protein L24 OS=Escherichia coli (strain K12) OX=83333 GN=rplX PE=1 SV=2	0	81	14	10	11.3	29.04	1.11912e+07
High	P00509	Aspartate aminotransferase OS=Escherichia coli (strain K12) OX=83333 GN=aspC PE=1 SV=1	0	27	12	10	43.5	17.69	6.11487e+06
High	P60390	Ribosomal RNA small subunit methyltransferase H OS=Escherichia coli (strain K12) OX=83333 GN=rsmH PE=1 SV=1	0	30	14	10	34.9	29.79	1.57624e+07
High	P08708	40S ribosomal protein S17 OS=Homo sapiens OX=9606 GN=RPS17 PE=1 SV=2	0	64	14	10	15.5	32.45	1.93828e+07
High	P08779	Keratin, type I cytoskeletal 16 OS=Homo sapiens OX=9606 GN=KRT16 PE=1 SV=4	0	53	42	10	51.2	93.97	1.1991e+07
High	Q99497	Protein/nucleic acid deglycase DJ-1 OS=Homo sapiens OX=9606 GN=PARK7 PE=1 SV=2	0	83	12	10	19.9	43.47	1.1297e+07
High	P0C0V0	Periplasmic serine endoprotease DegP OS=Escherichia coli (strain K12) OX=83333 GN=degP PE=1 SV=1	0	27	16	10	49.3	43.37	1.29771e+07
High	P0AFM6	Phage shock protein A OS=Escherichia coli (strain K12) OX=83333 GN=pspA PE=1 SV=2	0	54	13	10	25.5	41.41	1.02324e+07
High	P26373	60S ribosomal protein L13 OS=Homo sapiens OX=9606 GN=RPL13 PE=1 SV=4	0	39	12	9	24.2	29.39	6.85706e+06
High	P0A6H5	ATP-dependent protease ATPase subunit HslU OS=Escherichia coli (strain K12) OX=83333 GN=hslU PE=1 SV=1	0	26	11	9	49.6	21.33	7.13054e+06
High	P39019	40S ribosomal protein S19 OS=Homo sapiens OX=9606 GN=RPS19 PE=1 SV=2	0	43	15	9	16.1	38.62	3.42682e+07
High	P02533	Keratin, type I cytoskeletal 14 OS=Homo sapiens OX=9606 GN=KRT14 PE=1 SV=4	0	56	54	9	51.5	120.29	3.81852e+07
High	Q02878	60S ribosomal protein L6 OS=Homo sapiens OX=9606 GN=RPL6 PE=1 SV=3	0	28	11	9	32.7	12.81	4.39916e+06
High	P60866	40S ribosomal protein S20 OS=Homo sapiens OX=9606 GN=RPS20 PE=1 SV=1	0	55	15	9	13.4	40.95	4.22724e+07
High	P61889	Malate dehydrogenase OS=Escherichia coli (strain K12) OX=83333 GN=mdh PE=1 SV=1	0	37	9	9	32.3	20.92	4.30417e+06
High	P36578	60S ribosomal protein L4 OS=Homo sapiens OX=9606 GN=RPL4 PE=1 SV=5	0	29	10	9	47.7	14.76	3.79743e+06
High	P76373	UDP-glucose 6-dehydrogenase OS=Escherichia coli (strain K12) OX=83333 GN=ugd PE=1 SV=1	0	28	10	9	43.6	26.18	6.06037e+06
High	P07014	Succinate dehydrogenase iron-sulfur subunit OS=Escherichia coli (strain K12) OX=83333 GN=sdhB PE=1 SV=1	0	48	12	9	26.8	24.63	9.37376e+06
High	P0A707	Translation initiation factor IF-3 OS=Escherichia coli (strain K12) OX=83333 GN=infC PE=1 SV=1	0	64	17	9	20.6	52.25	1.70515e+07
High	P0ACS5	HTH-type transcriptional regulator ZntR OS=Escherichia coli (strain K12) OX=83333 GN=zntR PE=1 SV=1	0	74	11	9	16.2	24.84	4.24544e+07
High	Q00839	Heterogeneous nuclear ribonucleoprotein U OS=Homo sapiens OX=9606 GN=HNRNPU PE=1 SV=6	0	13	10	9	90.5	12.86	3.13699e+06
High	P53999	Activated RNA polymerase II transcriptional coactivator p15 OS=Homo sapiens OX=9606 GN=SUB1 PE=1 SV=3	0	60	14	9	14.4	37.92	1.78082e+07
High	P62081	40S ribosomal protein S7 OS=Homo sapiens OX=9606 GN=RPS7 PE=1 SV=1	0	62	12	9	22.1	36.16	1.17732e+07
High	P0A7G2	30S ribosome-binding factor OS=Escherichia coli (strain K12) OX=83333 GN=rbfA PE=1 SV=2	0	70	14	9	15.1	37.05	1.61387e+07
High	Q00059	Transcription factor A, mitochondrial OS=Homo sapiens OX=9606 GN=TFAM PE=1 SV=1	0	40	9	9	29.1	16.68	4.69107e+06
High	P12956	X-ray repair cross-complementing protein 6 OS=Homo sapiens OX=9606 GN=XRCC6 PE=1 SV=2	0	20	10	9	69.8	9.17	2.1094e+06
High	P0A7V3	30S ribosomal protein S3 OS=Escherichia coli (strain K12) OX=83333 GN=rpsC PE=1 SV=2	0	46	11	9	26	28.97	8.86012e+06
High	P62263	40S ribosomal protein S14 OS=Homo sapiens OX=9606 GN=RPS14 PE=1 SV=3	0	42	13	9	16.3	45.57	1.83102e+07
High	P33599	NADH-quinone oxidoreductase subunit C/D OS=Escherichia coli (strain K12) OX=83333 GN=nuoC PE=1 SV=3	0	17	11	9	68.2	23.17	4.20865e+06
High	O15042	U2 snRNP-associated SURP motif-containing protein OS=Homo sapiens OX=9606 GN=U2SURP PE=1 SV=2	0	10	10	9	118.2	10.96	1.97504e+06
High	P62768	UPF0325 protein YaeH OS=Escherichia coli (strain K12) OX=83333 GN=yaeH PE=3 SV=1	0	70	13	9	15.1	35.95	6.75487e+06
High	P0A7K6	50S ribosomal protein L19 OS=Escherichia coli (strain K12) OX=83333 GN=rplS PE=1 SV=2	0	62	12	8	13.1	33.62	2.39584e+07
High	P58107	Epiplakin OS=Homo sapiens OX=9606 GN=EPPK1 PE=1 SV=3	0	16	17	8	555.3	33.06	1.5026e+06
High	P0A7J7	50S ribosomal protein L11 OS=Escherichia coli (strain K12) OX=83333 GN=rplK PE=1 SV=2	0	43	16	8	14.9	36.18	7.30209e+07
High	P46783	40S ribosomal protein S10 OS=Homo sapiens OX=9606 GN=RPS10 PE=1 SV=1	0	53	13	8	18.9	26.38	5.70286e+06
High	P98160	Basement membrane-specific heparan sulfate proteoglycan core protein OS=Homo sapiens OX=9606 GN=HSPG2 PE=1 SV=4	0	3	9	8	468.5	14.71	1.11129e+06
High	P62399	50S ribosomal protein L5 OS=Escherichia coli (strain K12) OX=83333 GN=rplE PE=1 SV=2	0	57	12	8	20.3	28.23	1.61097e+07
High	P11413	Glucose-6-phosphate 1-dehydrogenase OS=Homo sapiens OX=9606 GN=G6PD PE=1 SV=4	0	22	8	8	59.2	17.43	2.67229e+06
High	P62753	40S ribosomal protein S6 OS=Homo sapiens OX=9606 GN=RPS6 PE=1 SV=1	0	25	9	8	28.7	8.83	3.49271e+06
High	P0AE08	Alkyl hydroperoxide reductase C OS=Escherichia coli (strain K12) OX=83333 GN=ahpC PE=1 SV=2	0	55	13	8	20.7	23.44	4.96798e+06
High	Q66PJ3	ADP-ribosylation factor-like protein 6-interacting protein 4 OS=Homo sapiens OX=9606 GN=ARL6IP4 PE=1 SV=2	0	19	11	8	44.9	31.27	1.02461e+07
High	P0A9A9	Ferric uptake regulation protein OS=Escherichia coli (strain K12) OX=83333 GN=fur PE=1 SV=1	0	75	12	8	16.8	23.43	9.0247e+06
High	P60709	Actin, cytoplasmic 1 OS=Homo sapiens OX=9606 GN=ACTB PE=1 SV=1	0	66	30	8	41.7	77.08	5.6658e+07
High	P0AEK2	3-oxoacyl-[acyl-carrier-protein] reductase FabG OS=Escherichia coli (strain K12) OX=83333 GN=fabG PE=1 SV=1	0	41	8	8	25.5	21.1	7.84655e+06
High	P08200	Isocitrate dehydrogenase [NADP] OS=Escherichia coli (strain K12) OX=83333 GN=icd PE=1 SV=1	0	30	9	8	45.7	21.77	3.8823e+06
High	P14923	Junction plakoglobin OS=Homo sapiens OX=9606 GN=JUP PE=1 SV=3	0	14	8	8	81.7	23.79	4.55503e+06
High	P14175	Glycine betaine/proline betaine transport system ATP-binding protein ProV OS=Escherichia coli (strain K12) OX=83333 GN=proV PE=1 SV=1	0	32	11	8	44.1	21.71	6.34641e+06
High	P69783	PTS system glucose-specific EIIA component OS=Escherichia coli (strain K12) OX=83333 GN=crr PE=1 SV=2	0	46	8	8	18.2	23.78	8.58112e+06
High	P23836	Transcriptional regulatory protein PhoP OS=Escherichia coli (strain K12) OX=83333 GN=phoP PE=1 SV=1	0	46	9	8	25.5	25.77	1.64143e+07
High	P0AGD7	Signal recognition particle protein OS=Escherichia coli (strain K12) OX=83333 GN=ffh PE=1 SV=1	0	20	9	8	49.8	19.03	4.2571e+06
High	P0ACD4	Iron-sulfur cluster assembly scaffold protein IscU OS=Escherichia coli (strain K12) OX=83333 GN=iscU PE=1 SV=1	0	84	9	8	13.8	14.29	1.25635e+07
High	Q8TA86	Retinitis pigmentosa 9 protein OS=Homo sapiens OX=9606 GN=RP9 PE=1 SV=2	0	40	11	8	26.1	27.94	6.26577e+06
High	P63284	Chaperone protein ClpB OS=Escherichia coli (strain K12) OX=83333 GN=clpB PE=1 SV=1	0	12	8	8	95.5	10.22	2.16537e+06
High	Q9BQE3	Tubulin alpha-1C chain OS=Homo sapiens OX=9606 GN=TUBA1C PE=1 SV=1	0	48	26	8	49.9	69.96	2.69654e+07
High	P0A7V8	30S ribosomal protein S4 OS=Escherichia coli (strain K12) OX=83333 GN=rpsD PE=1 SV=2	0	42	10	8	23.5	24.1	8.32796e+06
High	Q15233	Non-POU domain-containing octamer-binding protein OS=Homo sapiens OX=9606 GN=NONO PE=1 SV=4	0	25	12	8	54.2	19.92	4.25295e+06
High	O60701	UDP-glucose 6-dehydrogenase OS=Homo sapiens OX=9606 GN=UGDH PE=1 SV=1	0	23	9	8	55	14.58	2.25094e+06
High	P52108	Transcriptional regulatory protein RstA OS=Escherichia coli (strain K12) OX=83333 GN=rstA PE=1 SV=2	0	40	9	8	26.7	19.6	9.02855e+06
High	P62249	40S ribosomal protein S16 OS=Homo sapiens OX=9606 GN=RPS16 PE=1 SV=2	0	56	13	8	16.4	30.59	1.76268e+07
High	P63261	Actin, cytoplasmic 2 OS=Homo sapiens OX=9606 GN=ACTG1 PE=1 SV=1	0	66	30	8	41.8	77.08	5.6658e+07
High	P76177	Protein YdgH OS=Escherichia coli (strain K12) OX=83333 GN=ydgH PE=1 SV=1	0	32	8	7	33.9	19.39	1.17833e+07
High	P0ABA4	ATP synthase subunit delta OS=Escherichia coli (strain K12) OX=83333 GN=atpH PE=1 SV=1	0	47	16	7	19.3	38.56	2.2155e+07
High	P13667	Protein disulfide-isomerase A4 OS=Homo sapiens OX=9606 GN=PDIA4 PE=1 SV=2	0	16	7	7	72.9	7.33	1.73596e+06
High	P02930	Outer membrane protein TolC OS=Escherichia coli (strain K12) OX=83333 GN=tolC PE=1 SV=3	0	17	9	7	53.7	15.65	3.55402e+06
High	P0A9T0	D-3-phosphoglycerate dehydrogenase OS=Escherichia coli (strain K12) OX=83333 GN=serA PE=1 SV=2	0	21	9	7	44.1	17.4	4.30419e+06
High	P06616	GTPase Era OS=Escherichia coli (strain K12) OX=83333 GN=era PE=1 SV=2	0	29	9	7	33.8	21.88	4.7469e+06
High	P27635	60S ribosomal protein L10 OS=Homo sapiens OX=9606 GN=RPL10 PE=1 SV=4	0	40	9	7	24.6	15.05	3.41722e+06
High	P07237	Protein disulfide-isomerase OS=Homo sapiens OX=9606 GN=P4HB PE=1 SV=3	0	18	7	7	57.1	16.9	2.69422e+06
High	P39177	Universal stress protein UP12 OS=Escherichia coli (strain K12) OX=83333 GN=uspG PE=1 SV=2	0	76	11	7	15.9	28.53	1.00956e+07
High	Q5D862	Filaggrin-2 OS=Homo sapiens OX=9606 GN=FLG2 PE=1 SV=1	0	10	10	7	247.9	2.24	1.5394e+06
High	Q02413	Desmoglein-1 OS=Homo sapiens OX=9606 GN=DSG1 PE=1 SV=2	0	10	10	7	113.7	25.11	2.11722e+06
High	P75736	Esterase YbfF OS=Escherichia coli (strain K12) OX=83333 GN=ybfF PE=1 SV=1	0	57	7	7	28.4	10.06	1.44231e+06
High	P26038	Moesin OS=Homo sapiens OX=9606 GN=MSN PE=1 SV=3	0	22	11	7	67.8	19.39	3.16179e+06
High	P00558	Phosphoglycerate kinase 1 OS=Homo sapiens OX=9606 GN=PGK1 PE=1 SV=3	0	22	8	7	44.6	9.37	974843
High	P0ABP8	Purine nucleoside phosphorylase DeoD-type OS=Escherichia coli (strain K12) OX=83333 GN=deoD PE=1 SV=2	0	40	8	7	25.9	16.15	4.95292e+06
High	P30843	Transcriptional regulatory protein BasR OS=Escherichia coli (strain K12) OX=83333 GN=basR PE=1 SV=3	0	58	11	7	25	31.18	1.04329e+07
High	P0A800	DNA-directed RNA polymerase subunit omega OS=Escherichia coli (strain K12) OX=83333 GN=rpoZ PE=1 SV=1	0	93	13	7	10.2	61.63	3.50203e+07
High	Q15365	Poly(rC)-binding protein 1 OS=Homo sapiens OX=9606 GN=PCBP1 PE=1 SV=2	0	49	14	7	37.5	32.75	7.29714e+06
High	P62937	Peptidyl-prolyl cis-trans isomerase A OS=Homo sapiens OX=9606 GN=PPIA PE=1 SV=2	0	52	9	7	18	20.16	1.02981e+07
High	O95232	Luc7-like protein 3 OS=Homo sapiens OX=9606 GN=LUC7L3 PE=1 SV=2	0	17	7	7	51.4	5.46	3.70874e+06
High	P0A7R9	30S ribosomal protein S11 OS=Escherichia coli (strain K12) OX=83333 GN=rpsK PE=1 SV=2	0	57	9	7	13.8	21.97	2.24129e+07
High	P0A6Y8	Chaperone protein DnaK OS=Escherichia coli (strain K12) OX=83333 GN=dnaK PE=1 SV=2	0	15	10	7	69.1	22.22	3.95648e+06
High	P61254	60S ribosomal protein L26 OS=Homo sapiens OX=9606 GN=RPL26 PE=1 SV=1	0	34	7	7	17.2	7.84	2.92134e+06
High	P04083	Annexin A1 OS=Homo sapiens OX=9606 GN=ANXA1 PE=1 SV=2	0	28	9	7	38.7	25.83	2.94747e+06
High	P17993	Ubiquinone biosynthesis O-methyltransferase OS=Escherichia coli (strain K12) OX=83333 GN=ubiG PE=1 SV=1	0	47	8	7	26.5	25.89	7.76316e+06
High	P09211	Glutathione S-transferase P OS=Homo sapiens OX=9606 GN=GSTP1 PE=1 SV=2	0	60	7	7	23.3	19.68	4.25159e+06
High	P0A6D7	Shikimate kinase 1 OS=Escherichia coli (strain K12) OX=83333 GN=aroK PE=1 SV=2	0	51	9	7	19.5	28.97	1.4499e+07
High	P55081	Microfibrillar-associated protein 1 OS=Homo sapiens OX=9606 GN=MFAP1 PE=1 SV=2	0	23	9	7	51.9	15.6	1.91237e+06
High	Q99959	Plakophilin-2 OS=Homo sapiens OX=9606 GN=PKP2 PE=1 SV=2	0	15	8	7	97.4	11.93	1.06082e+06
High	P0A6P9	Enolase OS=Escherichia coli (strain K12) OX=83333 GN=eno PE=1 SV=2	0	28	8	7	45.6	10.11	3.0626e+06
High	P62750	60S ribosomal protein L23a OS=Homo sapiens OX=9606 GN=RPL23A PE=1 SV=1	0	47	8	7	17.7	18.81	5.16135e+06
High	P35659	Protein DEK OS=Homo sapiens OX=9606 GN=DEK PE=1 SV=1	0	15	7	7	42.6	13.76	4.72176e+06
High	P63244	Receptor of activated protein C kinase 1 OS=Homo sapiens OX=9606 GN=RACK1 PE=1 SV=3	0	23	9	7	35.1	18.05	4.25301e+06
High	P00894	Acetolactate synthase isozyme 3 small subunit OS=Escherichia coli (strain K12) OX=83333 GN=ilvH PE=1 SV=3	0	44	11	7	18	32.28	1.3869e+07
High	P06753	Tropomyosin alpha-3 chain OS=Homo sapiens OX=9606 GN=TPM3 PE=1 SV=2	0	31	10	7	32.9	15.66	3.20954e+06
High	P62857	40S ribosomal protein S28 OS=Homo sapiens OX=9606 GN=RPS28 PE=1 SV=1	0	72	11	7	7.8	36.13	1.07568e+07
High	P0A8D6	O-acetyl-ADP-ribose deacetylase OS=Escherichia coli (strain K12) OX=83333 GN=ymdB PE=1 SV=1	0	65	9	7	18.9	18.88	3.20335e+06
High	P0ABS1	RNA polymerase-binding transcription factor DksA OS=Escherichia coli (strain K12) OX=83333 GN=dksA PE=1 SV=1	0	40	9	7	17.5	26.61	6.77864e+06
High	Q99729	Heterogeneous nuclear ribonucleoprotein A/B OS=Homo sapiens OX=9606 GN=HNRNPAB PE=1 SV=2	0	23	6	6	36.2	6.76	657085
High	P39023	60S ribosomal protein L3 OS=Homo sapiens OX=9606 GN=RPL3 PE=1 SV=2	0	23	8	6	46.1	5.71	2.05572e+06
High	P21741	Midkine OS=Homo sapiens OX=9606 GN=MDK PE=1 SV=1	0	46	8	6	15.6	18.48	3.61458e+06
High	Q14331	Protein FRG1 OS=Homo sapiens OX=9606 GN=FRG1 PE=1 SV=1	0	21	7	6	29.2	6.75	2.65434e+06
High	O95994	Anterior gradient protein 2 homolog OS=Homo sapiens OX=9606 GN=AGR2 PE=1 SV=1	0	45	8	6	20	19.83	5.41348e+06
High	P43487	Ran-specific GTPase-activating protein OS=Homo sapiens OX=9606 GN=RANBP1 PE=1 SV=1	0	38	6	6	23.3	15.02	3.72194e+06
High	P06987	Histidine biosynthesis bifunctional protein HisB OS=Escherichia coli (strain K12) OX=83333 GN=hisB PE=1 SV=1	0	20	6	6	40.3	11.16	3.237e+06
High	Q86YZ3	Hornerin OS=Homo sapiens OX=9606 GN=HRNR PE=1 SV=2	0	14	8	6	282.2	7.37	852553
High	P46109	Crk-like protein OS=Homo sapiens OX=9606 GN=CRKL PE=1 SV=1	0	15	7	6	33.8	5.25	1.27578e+06
High	Q8IWX8	Calcium homeostasis endoplasmic reticulum protein OS=Homo sapiens OX=9606 GN=CHERP PE=1 SV=3	0	9	7	6	103.6	11.59	2.27232e+06
High	P62917	60S ribosomal protein L8 OS=Homo sapiens OX=9606 GN=RPL8 PE=1 SV=2	0	21	7	6	28	9.98	2.78398e+06
High	P62241	40S ribosomal protein S8 OS=Homo sapiens OX=9606 GN=RPS8 PE=1 SV=2	0	32	6	6	24.2	12.63	4.37404e+06
High	P17987	T-complex protein 1 subunit alpha OS=Homo sapiens OX=9606 GN=TCP1 PE=1 SV=1	0	12	6	6	60.3	11.03	863425
High	P16401	Histone H1.5 OS=Homo sapiens OX=9606 GN=HIST1H1B PE=1 SV=3	0	27	11	6	22.6	16.11	3.86213e+06
High	P0ABB4	ATP synthase subunit beta OS=Escherichia coli (strain K12) OX=83333 GN=atpD PE=1 SV=2	0	20	10	6	50.3	29.13	8.91971e+06
High	P00961	Glycine--tRNA ligase beta subunit OS=Escherichia coli (strain K12) OX=83333 GN=glyS PE=1 SV=4	0	13	6	6	76.8	4.51	547153
High	P0ACR9	Transcriptional repressor MprA OS=Escherichia coli (strain K12) OX=83333 GN=mprA PE=2 SV=1	0	51	10	6	20.6	19.52	4.83168e+06
High	P0A7V0	30S ribosomal protein S2 OS=Escherichia coli (strain K12) OX=83333 GN=rpsB PE=1 SV=2	0	39	8	6	26.7	20.7	5.0464e+06
High	P60842	Eukaryotic initiation factor 4A-I OS=Homo sapiens OX=9606 GN=EIF4A1 PE=1 SV=1	0	23	6	6	46.1	18.09	2.3895e+06
High	P31943	Heterogeneous nuclear ribonucleoprotein H OS=Homo sapiens OX=9606 GN=HNRNPH1 PE=1 SV=4	0	21	7	6	49.2	17.81	3.17935e+06
High	P0AGE9	Succinate--CoA ligase [ADP-forming] subunit alpha OS=Escherichia coli (strain K12) OX=83333 GN=sucD PE=1 SV=2	0	29	6	6	29.8	14.5	4.27509e+06
High	P07195	L-lactate dehydrogenase B chain OS=Homo sapiens OX=9606 GN=LDHB PE=1 SV=2	0	21	9	6	36.6	14.51	5.60127e+06
High	P0A9F9	HTH-type transcriptional regulator MetR OS=Escherichia coli (strain K12) OX=83333 GN=metR PE=1 SV=1	0	24	6	6	35.6	7.23	1.3829e+06
High	Q96CT7	Coiled-coil domain-containing protein 124 OS=Homo sapiens OX=9606 GN=CCDC124 PE=1 SV=1	0	35	7	6	25.8	9.41	2.75767e+06
High	P67809	Nuclease-sensitive element-binding protein 1 OS=Homo sapiens OX=9606 GN=YBX1 PE=1 SV=3	0	44	8	6	35.9	11.99	2.36123e+06
High	P63173	60S ribosomal protein L38 OS=Homo sapiens OX=9606 GN=RPL38 PE=1 SV=2	0	57	13	6	8.2	37.62	3.35513e+07
High	P69441	Adenylate kinase OS=Escherichia coli (strain K12) OX=83333 GN=adk PE=1 SV=1	0	34	9	6	23.6	20.47	4.51281e+06
High	P0A6K3	Peptide deformylase OS=Escherichia coli (strain K12) OX=83333 GN=def PE=1 SV=2	0	54	7	6	19.3	8.99	3.55686e+06
High	P0AF08	Iron-sulfur cluster carrier protein OS=Escherichia coli (strain K12) OX=83333 GN=mrp PE=3 SV=1	0	21	8	6	39.9	21.04	6.32631e+06
High	P0A7L8	50S ribosomal protein L27 OS=Escherichia coli (strain K12) OX=83333 GN=rpmA PE=1 SV=2	0	54	10	6	9.1	22.84	1.10773e+07
High	P16402	Histone H1.3 OS=Homo sapiens OX=9606 GN=HIST1H1D PE=1 SV=2	0	28	12	6	22.3	29.52	6.12194e+06
High	P0ADY3	50S ribosomal protein L14 OS=Escherichia coli (strain K12) OX=83333 GN=rplN PE=1 SV=1	0	50	7	6	13.5	19.32	1.1982e+07
High	P68919	50S ribosomal protein L25 OS=Escherichia coli (strain K12) OX=83333 GN=rplY PE=1 SV=1	0	60	8	6	10.7	18.77	5.12943e+06
High	P83731	60S ribosomal protein L24 OS=Homo sapiens OX=9606 GN=RPL24 PE=1 SV=1	0	34	6	6	17.8	12.64	4.46617e+06
High	P13639	Elongation factor 2 OS=Homo sapiens OX=9606 GN=EEF2 PE=1 SV=4	0	9	6	6	95.3	6	1.86482e+06
High	P15880	40S ribosomal protein S2 OS=Homo sapiens OX=9606 GN=RPS2 PE=1 SV=2	0	24	6	6	31.3	13.59	4.13079e+06
High	P46782	40S ribosomal protein S5 OS=Homo sapiens OX=9606 GN=RPS5 PE=1 SV=4	0	28	7	6	22.9	14.21	2.38305e+06
High	P68679	30S ribosomal protein S21 OS=Escherichia coli (strain K12) OX=83333 GN=rpsU PE=1 SV=2	0	46	9	6	8.5	12.03	5.06806e+06
High	P84103	Serine/arginine-rich splicing factor 3 OS=Homo sapiens OX=9606 GN=SRSF3 PE=1 SV=1	0	38	16	6	19.3	44.22	2.42852e+07
High	P0A9G4	HTH-type transcriptional regulator CueR OS=Escherichia coli (strain K12) OX=83333 GN=cueR PE=1 SV=1	0	66	7	6	15.2	6.76	4.83635e+06
High	O43143	Pre-mRNA-splicing factor ATP-dependent RNA helicase DHX15 OS=Homo sapiens OX=9606 GN=DHX15 PE=1 SV=2	0	9	6	6	90.9	10.9	995168
High	P0A746	Peptide methionine sulfoxide reductase MsrB OS=Escherichia coli (strain K12) OX=83333 GN=msrB PE=1 SV=1	0	69	10	6	15.4	38.01	1.69262e+07
High	Q15084	Protein disulfide-isomerase A6 OS=Homo sapiens OX=9606 GN=PDIA6 PE=1 SV=1	0	23	7	6	48.1	20.5	2.95655e+06
High	P25398	40S ribosomal protein S12 OS=Homo sapiens OX=9606 GN=RPS12 PE=1 SV=3	0	50	8	6	14.5	13.34	2.93238e+06
High	P09373	Formate acetyltransferase 1 OS=Escherichia coli (strain K12) OX=83333 GN=pflB PE=1 SV=2	0	12	7	6	85.3	21.78	3.95326e+06
High	P0AF28	Nitrate/nitrite response regulator protein NarL OS=Escherichia coli (strain K12) OX=83333 GN=narL PE=1 SV=1	0	43	10	6	23.9	38.79	1.37733e+07
High	P0C018	50S ribosomal protein L18 OS=Escherichia coli (strain K12) OX=83333 GN=rplR PE=1 SV=1	0	50	8	6	12.8	12.29	2.92869e+07
High	P62826	GTP-binding nuclear protein Ran OS=Homo sapiens OX=9606 GN=RAN PE=1 SV=3	0	32	7	6	24.4	11.75	4.82719e+06
High	P0ABZ6	Chaperone SurA OS=Escherichia coli (strain K12) OX=83333 GN=surA PE=1 SV=1	0	14	7	6	47.3	17.35	3.6925e+06
High	P0A6M8	Elongation factor G OS=Escherichia coli (strain K12) OX=83333 GN=fusA PE=1 SV=2	0	15	6	6	77.5	16.23	2.03837e+06
High	P45578	S-ribosylhomocysteine lyase OS=Escherichia coli (strain K12) OX=83333 GN=luxS PE=1 SV=3	0	51	7	6	19.4	20.65	4.79819e+06
High	P00547	Homoserine kinase OS=Escherichia coli (strain K12) OX=83333 GN=thrB PE=1 SV=2	0	21	6	6	33.6	10.59	2.11241e+06
High	P09651	Heterogeneous nuclear ribonucleoprotein A1 OS=Homo sapiens OX=9606 GN=HNRNPA1 PE=1 SV=5	0	29	9	6	38.7	12.86	2.70435e+06
High	P37802	Transgelin-2 OS=Homo sapiens OX=9606 GN=TAGLN2 PE=1 SV=3	0	29	6	6	22.4	14.22	5.53408e+06
High	Q00325	Phosphate carrier protein, mitochondrial OS=Homo sapiens OX=9606 GN=SLC25A3 PE=1 SV=2	0	17	6	6	40.1	9.22	2.63134e+06
High	P0A6F5	60 kDa chaperonin OS=Escherichia coli (strain K12) OX=83333 GN=groL PE=1 SV=2	0	19	7	6	57.3	15.12	2.638e+06
High	P10412	Histone H1.4 OS=Homo sapiens OX=9606 GN=HIST1H1E PE=1 SV=2	0	28	12	6	21.9	29.52	6.12194e+06
High	P16403	Histone H1.2 OS=Homo sapiens OX=9606 GN=HIST1H1C PE=1 SV=2	0	29	12	6	21.4	29.52	6.12194e+06
High	P51991	Heterogeneous nuclear ribonucleoprotein A3 OS=Homo sapiens OX=9606 GN=HNRNPA3 PE=1 SV=2	0	20	5	5	39.6	9.6	1.55176e+06
High	Q8NE71	ATP-binding cassette sub-family F member 1 OS=Homo sapiens OX=9606 GN=ABCF1 PE=1 SV=2	0	10	5	5	95.9	9.4	871589
High	P08865	40S ribosomal protein SA OS=Homo sapiens OX=9606 GN=RPSA PE=1 SV=4	0	28	5	5	32.8	12.44	3.60829e+06
High	P45577	RNA chaperone ProQ OS=Escherichia coli (strain K12) OX=83333 GN=proQ PE=1 SV=2	0	26	7	5	25.9	16.31	3.7467e+06
High	P0AG51	50S ribosomal protein L30 OS=Escherichia coli (strain K12) OX=83333 GN=rpmD PE=1 SV=2	0	73	7	5	6.5	16.25	5.37899e+06
High	P62906	60S ribosomal protein L10a OS=Homo sapiens OX=9606 GN=RPL10A PE=1 SV=2	0	32	5	5	24.8	9.96	1.48815e+06
High	P0A8E7	UPF0234 protein YajQ OS=Escherichia coli (strain K12) OX=83333 GN=yajQ PE=1 SV=2	0	44	6	5	18.3	9.87	989872
High	Q14247	Src substrate cortactin OS=Homo sapiens OX=9606 GN=CTTN PE=1 SV=2	0	11	6	5	61.5	9.32	1.24566e+06
High	P0A780	Transcription antitermination protein NusB OS=Escherichia coli (strain K12) OX=83333 GN=nusB PE=1 SV=1	0	50	5	5	15.7	11.41	3.81601e+06
High	P0ACL9	Pyruvate dehydrogenase complex repressor OS=Escherichia coli (strain K12) OX=83333 GN=pdhR PE=1 SV=1	0	23	5	5	29.4	8.82	1.98339e+06
High	P0A6E6	ATP synthase epsilon chain OS=Escherichia coli (strain K12) OX=83333 GN=atpC PE=1 SV=2	0	63	11	5	15.1	61.72	2.38643e+07
High	P0A8P8	Tyrosine recombinase XerD OS=Escherichia coli (strain K12) OX=83333 GN=xerD PE=1 SV=1	0	25	7	5	34.2	20.98	3.90869e+06
High	Q9NXE8	Pre-mRNA-splicing factor CWC25 homolog OS=Homo sapiens OX=9606 GN=CWC25 PE=1 SV=1	0	13	5	5	49.6	4.53	2.17981e+06
High	P0A720	Thymidylate kinase OS=Escherichia coli (strain K12) OX=83333 GN=tmk PE=1 SV=1	0	32	5	5	23.8	10.82	1.98869e+06
High	P0A6S0	Flagellar L-ring protein OS=Escherichia coli (strain K12) OX=83333 GN=flgH PE=3 SV=1	0	29	6	5	24.6	6.67	4.25619e+06
High	Q9Y266	Nuclear migration protein nudC OS=Homo sapiens OX=9606 GN=NUDC PE=1 SV=1	0	19	5	5	38.2	4.96	799312
High	P0A7M2	50S ribosomal protein L28 OS=Escherichia coli (strain K12) OX=83333 GN=rpmB PE=1 SV=2	0	42	5	5	9	7.46	1.36705e+07
High	P0ADG4	Inositol-1-monophosphatase OS=Escherichia coli (strain K12) OX=83333 GN=suhB PE=1 SV=1	0	31	5	5	29.2	9.89	1.21604e+06
High	P20700	Lamin-B1 OS=Homo sapiens OX=9606 GN=LMNB1 PE=1 SV=2	0	13	5	5	66.4	5.31	1.13285e+06
High	P05141	ADP/ATP translocase 2 OS=Homo sapiens OX=9606 GN=SLC25A5 PE=1 SV=7	0	43	19	5	32.8	38.94	2.4987e+07
High	P0A877	Tryptophan synthase alpha chain OS=Escherichia coli (strain K12) OX=83333 GN=trpA PE=1 SV=1	0	32	6	5	28.7	9.18	1.33692e+06
High	P60422	50S ribosomal protein L2 OS=Escherichia coli (strain K12) OX=83333 GN=rplB PE=1 SV=2	0	26	5	5	29.8	14.32	2.44562e+06
High	P76170	UPF0482 protein YnfB OS=Escherichia coli (strain K12) OX=83333 GN=ynfB PE=1 SV=1	0	53	10	5	12.9	16.65	6.09556e+06
High	P16442	Histo-blood group ABO system transferase OS=Homo sapiens OX=9606 GN=ABO PE=1 SV=2	0	16	7	5	40.9	8.31	4.21676e+06
High	P47813	Eukaryotic translation initiation factor 1A, X-chromosomal OS=Homo sapiens OX=9606 GN=EIF1AX PE=1 SV=2	0	40	6	5	16.5	18.8	8.95862e+06
High	Q09666	Neuroblast differentiation-associated protein AHNAK OS=Homo sapiens OX=9606 GN=AHNAK PE=1 SV=2	0	4	6	5	628.7	7.78	1.1387e+06
High	P0AFD1	NADH-quinone oxidoreductase subunit E OS=Escherichia coli (strain K12) OX=83333 GN=nuoE PE=1 SV=1	0	45	12	5	18.6	31.97	1.34022e+07
High	P53007	Tricarboxylate transport protein, mitochondrial OS=Homo sapiens OX=9606 GN=SLC25A1 PE=1 SV=2	0	18	6	5	34	9.37	3.16318e+06
High	P62266	40S ribosomal protein S23 OS=Homo sapiens OX=9606 GN=RPS23 PE=1 SV=3	0	35	6	5	15.8	17.46	1.28475e+07
High	P62424	60S ribosomal protein L7a OS=Homo sapiens OX=9606 GN=RPL7A PE=1 SV=2	0	21	5	5	30	9.51	1707483
High	Q07666	KH domain-containing, RNA-binding, signal transduction-associated protein 1 OS=Homo sapiens OX=9606 GN=KHDRBS1 PE=1 SV=1	0	11	6	5	48.2	2.19	1.60391e+06
High	P0ACZ8	Transcriptional regulatory protein CusR OS=Escherichia coli (strain K12) OX=83333 GN=cusR PE=1 SV=1	0	26	5	5	25.4	15.32	2.19469e+06
High	P03841	Maltose operon periplasmic protein OS=Escherichia coli (strain K12) OX=83333 GN=malM PE=3 SV=1	0	20	7	5	31.9	16.5	6.27312e+06
High	P46778	60S ribosomal protein L21 OS=Homo sapiens OX=9606 GN=RPL21 PE=1 SV=2	0	31	7	5	18.6	20.02	4.60032e+06
High	P35268	60S ribosomal protein L22 OS=Homo sapiens OX=9606 GN=RPL22 PE=1 SV=2	0	51	9	5	14.8	26.54	1.28355e+07
High	P0A8J4	UPF0250 protein YbeD OS=Escherichia coli (strain K12) OX=83333 GN=ybeD PE=1 SV=1	0	94	19	5	9.8	46.46	3.6653e+07
High	P02358	30S ribosomal protein S6 OS=Escherichia coli (strain K12) OX=83333 GN=rpsF PE=1 SV=1	0	30	5	5	15.7	4.78	1.58468e+06
High	P36542	ATP synthase subunit gamma, mitochondrial OS=Homo sapiens OX=9606 GN=ATP5F1C PE=1 SV=1	0	20	6	5	33	11.08	1.99536e+06
High	P32121	Beta-arrestin-2 OS=Homo sapiens OX=9606 GN=ARRB2 PE=1 SV=2	0	13	5	5	46.1	5.6	715414
High	Q06210	Glutamine--fructose-6-phosphate aminotransferase [isomerizing] 1 OS=Homo sapiens OX=9606 GN=GFPT1 PE=1 SV=3	0	9	6	5	78.8	11.77	1.29591e+06
High	P48047	ATP synthase subunit O, mitochondrial OS=Homo sapiens OX=9606 GN=ATP5PO PE=1 SV=1	0	27	5	5	23.3	15.14	4.06178e+06
High	P0AAP3	Transcriptional repressor FrmR OS=Escherichia coli (strain K12) OX=83333 GN=frmR PE=1 SV=1	0	55	6	5	10.3	10.33	4.47133e+06
High	P0AAX8	Probable L,D-transpeptidase YbiS OS=Escherichia coli (strain K12) OX=83333 GN=ybiS PE=1 SV=1	0	34	6	5	33.3	9.72	1.77208e+06
High	P10599	Thioredoxin OS=Homo sapiens OX=9606 GN=TXN PE=1 SV=3	0	66	6	5	11.7	16.99	7.40305e+06
High	Q13442	28 kDa heat- and acid-stable phosphoprotein OS=Homo sapiens OX=9606 GN=PDAP1 PE=1 SV=1	0	27	5	5	20.6	9.71	1.15577e+06
High	P0A8T7	DNA-directed RNA polymerase subunit beta' OS=Escherichia coli (strain K12) OX=83333 GN=rpoC PE=1 SV=1	0	5	5	5	155.1	6.84	1.98627e+06
High	P07437	Tubulin beta chain OS=Homo sapiens OX=9606 GN=TUBB PE=1 SV=2	0	63	33	5	49.6	92.77	8.45578e+06
High	P77748	Uncharacterized protein YdiJ OS=Escherichia coli (strain K12) OX=83333 GN=ydiJ PE=4 SV=1	0	8	7	5	113.2	15.98	1.90935e+07
High	P50238	Cysteine-rich protein 1 OS=Homo sapiens OX=9606 GN=CRIP1 PE=1 SV=3	0	84	11	5	8.5	31.43	18462261
High	P61175	50S ribosomal protein L22 OS=Escherichia coli (strain K12) OX=83333 GN=rplV PE=1 SV=1	0	48	7	5	12.2	14.35	4.4308e+06
High	O14602	Eukaryotic translation initiation factor 1A, Y-chromosomal OS=Homo sapiens OX=9606 GN=EIF1AY PE=1 SV=4	0	40	6	5	16.4	18.8	8.95862e+06
High	Q9UGI8	Testin OS=Homo sapiens OX=9606 GN=TES PE=1 SV=1	0	12	4	4	48	0	207134
High	P04075	Fructose-bisphosphate aldolase A OS=Homo sapiens OX=9606 GN=ALDOA PE=1 SV=2	0	12	5	4	39.4	2.74	1.4253e+06
High	P63104	14-3-3 protein zeta/delta OS=Homo sapiens OX=9606 GN=YWHAZ PE=1 SV=1	0	20	5	4	27.7	9.48	981314
High	P0AC33	Fumarate hydratase class I, aerobic OS=Escherichia coli (strain K12) OX=83333 GN=fumA PE=1 SV=2	0	11	4	4	60.3	7.16	745064
High	P26641	Elongation factor 1-gamma OS=Homo sapiens OX=9606 GN=EEF1G PE=1 SV=3	0	13	5	4	50.1	13.17	1.59358e+06
High	P0A7S9	30S ribosomal protein S13 OS=Escherichia coli (strain K12) OX=83333 GN=rpsM PE=1 SV=2	0	30	4	4	13.1	3.7	1.21761e+06
High	P52943	Cysteine-rich protein 2 OS=Homo sapiens OX=9606 GN=CRIP2 PE=1 SV=1	0	43	5	4	22.5	10.07	2.24631e+06
High	P13010	X-ray repair cross-complementing protein 5 OS=Homo sapiens OX=9606 GN=XRCC5 PE=1 SV=3	0	6	4	4	82.7	2.78	313696
High	P0A9Q7	Aldehyde-alcohol dehydrogenase OS=Escherichia coli (strain K12) OX=83333 GN=adhE PE=1 SV=2	0	7	4	4	96.1	2.18	414833
High	Q01844	RNA-binding protein EWS OS=Homo sapiens OX=9606 GN=EWSR1 PE=1 SV=1	0	12	4	4	68.4	7.36	944232
High	P0ACE7	Purine nucleoside phosphoramidase OS=Escherichia coli (strain K12) OX=83333 GN=hinT PE=1 SV=1	0	60	4	4	13.2	11.65	8.64627e+06
High	P0AG30	Transcription termination factor Rho OS=Escherichia coli (strain K12) OX=83333 GN=rho PE=1 SV=1	0	11	6	4	47	12.69	3.25552e+06
High	P03023	Lactose operon repressor OS=Escherichia coli (strain K12) OX=83333 GN=lacI PE=1 SV=3	0	9	4	4	38.6	8.05	1.66772e+06
High	P30085	UMP-CMP kinase OS=Homo sapiens OX=9606 GN=CMPK1 PE=1 SV=3	0	26	4	4	22.2	1.68	764561
High	P0A7Z4	DNA-directed RNA polymerase subunit alpha OS=Escherichia coli (strain K12) OX=83333 GN=rpoA PE=1 SV=1	0	14	5	4	36.5	4.4	1.79779e+06
High	P21964	Catechol O-methyltransferase OS=Homo sapiens OX=9606 GN=COMT PE=1 SV=2	0	24	4	4	30	2.68	2.11852e+06
High	P26583	High mobility group protein B2 OS=Homo sapiens OX=9606 GN=HMGB2 PE=1 SV=2	0	28	11	4	24	22.07	2786054
High	P50991	T-complex protein 1 subunit delta OS=Homo sapiens OX=9606 GN=CCT4 PE=1 SV=4	0	10	4	4	57.9	2.52	494340
High	P29373	Cellular retinoic acid-binding protein 2 OS=Homo sapiens OX=9606 GN=CRABP2 PE=1 SV=2	0	25	4	4	15.7	3.96	698554
High	P31946	14-3-3 protein beta/alpha OS=Homo sapiens OX=9606 GN=YWHAB PE=1 SV=3	0	33	11	4	28.1	19.67	8.35653e+06
High	P55072	Transitional endoplasmic reticulum ATPase OS=Homo sapiens OX=9606 GN=VCP PE=1 SV=4	0	7	4	4	89.3	0	903939
High	P0A8F0	Uracil phosphoribosyltransferase OS=Escherichia coli (strain K12) OX=83333 GN=upp PE=1 SV=1	0	20	4	4	22.5	5.85	1.67889e+06
High	P49327	Fatty acid synthase OS=Homo sapiens OX=9606 GN=FASN PE=1 SV=3	0	3	4	4	273.3	4.59	695662
High	P0A749	UDP-N-acetylglucosamine 1-carboxyvinyltransferase OS=Escherichia coli (strain K12) OX=83333 GN=murA PE=1 SV=1	0	13	4	4	44.8	4.98	838489
High	P42766	60S ribosomal protein L35 OS=Homo sapiens OX=9606 GN=RPL35 PE=1 SV=2	0	30	5	4	14.5	8.99	1.99553e+06
High	Q9Y2S6	Translation machinery-associated protein 7 OS=Homo sapiens OX=9606 GN=TMA7 PE=1 SV=1	0	41	6	4	7.1	4.49	1.97612e+06
High	P50402	Emerin OS=Homo sapiens OX=9606 GN=EMD PE=1 SV=1	0	20	4	4	29	2.17	560184
High	O60716	Catenin delta-1 OS=Homo sapiens OX=9606 GN=CTNND1 PE=1 SV=1	0	7	4	4	108.1	8.82	591945
High	P43533	Flagella synthesis protein FlgN OS=Escherichia coli (strain K12) OX=83333 GN=flgN PE=1 SV=2	0	38	5	4	15.9	2.57	2.55053e+06
High	P0AG48	50S ribosomal protein L21 OS=Escherichia coli (strain K12) OX=83333 GN=rplU PE=1 SV=1	0	40	6	4	11.6	14.01	5.69222e+06
High	P05204	Non-histone chromosomal protein HMG-17 OS=Homo sapiens OX=9606 GN=HMGN2 PE=1 SV=3	0	57	23	4	9.4	33.58	3.52738e+07
High	Q14697	Neutral alpha-glucosidase AB OS=Homo sapiens OX=9606 GN=GANAB PE=1 SV=3	0	7	4	4	106.8	5.52	1.13561e+06
High	P0A734	Cell division topological specificity factor OS=Escherichia coli (strain K12) OX=83333 GN=minE PE=1 SV=1	0	34	4	4	10.2	6.25	1826712
High	Q8NC51	Plasminogen activator inhibitor 1 RNA-binding protein OS=Homo sapiens OX=9606 GN=SERBP1 PE=1 SV=2	0	10	6	4	44.9	1.78	1.038e+06
High	P12830	Cadherin-1 OS=Homo sapiens OX=9606 GN=CDH1 PE=1 SV=3	0	3	4	4	97.4	9.24	6.84819e+06
High	P0A8D0	Transcriptional repressor NrdR OS=Escherichia coli (strain K12) OX=83333 GN=nrdR PE=1 SV=1	0	42	5	4	17.2	13.11	3.26552e+06
High	P84098	60S ribosomal protein L19 OS=Homo sapiens OX=9606 GN=RPL19 PE=1 SV=1	0	18	4	4	23.5	9.31	1.65217e+06
High	P04816	Leucine-specific-binding protein OS=Escherichia coli (strain K12) OX=83333 GN=livK PE=1 SV=2	0	11	4	4	39.4	7.8	1.0661e+06
High	P08142	Acetolactate synthase isozyme 1 large subunit OS=Escherichia coli (strain K12) OX=83333 GN=ilvB PE=1 SV=1	0	12	4	4	60.4	12.09	390064
High	Q15366	Poly(rC)-binding protein 2 OS=Homo sapiens OX=9606 GN=PCBP2 PE=1 SV=1	0	31	9	4	38.6	16.18	2.08103e+06
High	P46779	60S ribosomal protein L28 OS=Homo sapiens OX=9606 GN=RPL28 PE=1 SV=3	0	28	5	4	15.7	5.4	1.22965e+06
High	Q8IWS0	PHD finger protein 6 OS=Homo sapiens OX=9606 GN=PHF6 PE=1 SV=1	0	17	4	4	41.3	2.09	1.00571e+06
High	P33993	DNA replication licensing factor MCM7 OS=Homo sapiens OX=9606 GN=MCM7 PE=1 SV=4	0	9	4	4	81.3	4.77	429988
High	P62861	40S ribosomal protein S30 OS=Homo sapiens OX=9606 GN=FAU PE=1 SV=1	0	20	7	4	6.6	13.94	4.69188e+07
High	P0ADG7	Inosine-5'-monophosphate dehydrogenase OS=Escherichia coli (strain K12) OX=83333 GN=guaB PE=1 SV=1	0	11	4	4	52	4.67	573496
High	Q8NBS9	Thioredoxin domain-containing protein 5 OS=Homo sapiens OX=9606 GN=TXNDC5 PE=1 SV=2	0	13	4	4	47.6	3.25	1.03266e+06
High	P66948	Beta-barrel assembly-enhancing protease OS=Escherichia coli (strain K12) OX=83333 GN=bepA PE=1 SV=1	0	15	4	4	53.9	8.11	1.75258e+06
High	P0AFC7	NADH-quinone oxidoreductase subunit B OS=Escherichia coli (strain K12) OX=83333 GN=nuoB PE=1 SV=1	0	19	5	4	25	10.07	3.46795e+06
High	P0A7F3	Aspartate carbamoyltransferase regulatory chain OS=Escherichia coli (strain K12) OX=83333 GN=pyrI PE=1 SV=2	0	36	4	4	17.1	7.04	795477
High	Q9P258	Protein RCC2 OS=Homo sapiens OX=9606 GN=RCC2 PE=1 SV=2	0	9	5	4	56	8.4	935376
High	P07737	Profilin-1 OS=Homo sapiens OX=9606 GN=PFN1 PE=1 SV=2	0	33	4	4	15	8.16	1.16499e+06
High	P0A6A3	Acetate kinase OS=Escherichia coli (strain K12) OX=83333 GN=ackA PE=1 SV=1	0	13	4	4	43.3	8.21	1.0592e+06
High	P18621	60S ribosomal protein L17 OS=Homo sapiens OX=9606 GN=RPL17 PE=1 SV=3	0	39	6	4	21.4	12.45	1.733e+06
High	Q92841	Probable ATP-dependent RNA helicase DDX17 OS=Homo sapiens OX=9606 GN=DDX17 PE=1 SV=2	0	16	10	4	80.2	12.2	808545
High	P52597	Heterogeneous nuclear ribonucleoprotein F OS=Homo sapiens OX=9606 GN=HNRNPF PE=1 SV=3	0	16	6	4	45.6	11.44	1.5138e+06
High	P0A862	Thiol peroxidase OS=Escherichia coli (strain K12) OX=83333 GN=tpx PE=1 SV=2	0	43	4	4	17.8	9.9	1.35355e+06
High	Q9H910	Jupiter microtubule associated homolog 2 OS=Homo sapiens OX=9606 GN=JPT2 PE=1 SV=1	0	34	4	4	20.1	8.59	1.46502e+06
High	P0AG59	30S ribosomal protein S14 OS=Escherichia coli (strain K12) OX=83333 GN=rpsN PE=1 SV=2	0	51	5	4	11.6	10.62	4.85816e+06
High	P14866	Heterogeneous nuclear ribonucleoprotein L OS=Homo sapiens OX=9606 GN=HNRNPL PE=1 SV=2	0	7	5	4	64.1	3.68	323913
High	P00338	L-lactate dehydrogenase A chain OS=Homo sapiens OX=9606 GN=LDHA PE=1 SV=2	0	16	5	4	36.7	7.56	2.32302e+06
High	P38489	Oxygen-insensitive NAD(P)H nitroreductase OS=Escherichia coli (strain K12) OX=83333 GN=nfsB PE=1 SV=1	0	21	4	4	23.9	10.57	2.50819e+06
High	P78371	T-complex protein 1 subunit beta OS=Homo sapiens OX=9606 GN=CCT2 PE=1 SV=4	0	13	4	4	57.5	5.83	710538
High	P46777	60S ribosomal protein L5 OS=Homo sapiens OX=9606 GN=RPL5 PE=1 SV=3	0	16	5	4	34.3	6.54	967451
High	P06703	Protein S100-A6 OS=Homo sapiens OX=9606 GN=S100A6 PE=1 SV=1	0	26	5	4	10.2	13.48	1.27168e+07
High	P0ADS2	Cell division protein ZapA OS=Escherichia coli (strain K12) OX=83333 GN=zapA PE=1 SV=1	0	43	4	4	12.6	7.11	2.42799e+06
High	P31069	Voltage-gated potassium channel Kch OS=Escherichia coli (strain K12) OX=83333 GN=kch PE=1 SV=1	0	19	5	4	46	10.33	1.29422e+06
High	P62854	40S ribosomal protein S26 OS=Homo sapiens OX=9606 GN=RPS26 PE=1 SV=3	0	34	4	4	13	1.64	499014
High	Q9UQ80	Proliferation-associated protein 2G4 OS=Homo sapiens OX=9606 GN=PA2G4 PE=1 SV=3	0	16	4	4	43.8	4.52	1.23238e+06
High	P46781	40S ribosomal protein S9 OS=Homo sapiens OX=9606 GN=RPS9 PE=1 SV=3	0	14	4	4	22.6	9.3	1.91131e+06
High	Q07955	Serine/arginine-rich splicing factor 1 OS=Homo sapiens OX=9606 GN=SRSF1 PE=1 SV=2	0	16	4	4	27.7	6.12	957283
High	P51858	Hepatoma-derived growth factor OS=Homo sapiens OX=9606 GN=HDGF PE=1 SV=1	0	27	5	4	26.8	9.33	1.32613e+06
High	P06748	Nucleophosmin OS=Homo sapiens OX=9606 GN=NPM1 PE=1 SV=2	0	10	4	4	32.6	4.93	1.80849e+06
High	P0AGG4	Thioredoxin 2 OS=Escherichia coli (strain K12) OX=83333 GN=trxC PE=1 SV=1	0	36	6	4	15.5	10.27	5.05655e+06
High	Q14847	LIM and SH3 domain protein 1 OS=Homo sapiens OX=9606 GN=LASP1 PE=1 SV=2	0	33	5	4	29.7	10.85	1.83115e+06
High	Q01081	Splicing factor U2AF 35 kDa subunit OS=Homo sapiens OX=9606 GN=U2AF1 PE=1 SV=3	0	27	6	4	27.9	17.18	3.60778e+06
High	P75933	Flagella basal body P-ring formation protein FlgA OS=Escherichia coli (strain K12) OX=83333 GN=flgA PE=3 SV=1	0	31	4	4	23.5	11.2	2.20924e+06
High	Q92598	Heat shock protein 105 kDa OS=Homo sapiens OX=9606 GN=HSPH1 PE=1 SV=1	0	6	4	4	96.8	3.73	717997
High	Q9UHX1	Poly(U)-binding-splicing factor PUF60 OS=Homo sapiens OX=9606 GN=PUF60 PE=1 SV=1	0	17	4	4	59.8	7.59	1.38493e+06
High	P63177	23S rRNA (guanosine-2'-O-)-methyltransferase RlmB OS=Escherichia coli (strain K12) OX=83333 GN=rlmB PE=1 SV=1	0	20	5	4	26.5	11.22	1.17007e+06
High	P68371	Tubulin beta-4B chain OS=Homo sapiens OX=9606 GN=TUBB4B PE=1 SV=1	0	63	32	4	49.8	108.79	4.01191e+07
High	P0C058	Small heat shock protein IbpB OS=Escherichia coli (strain K12) OX=83333 GN=ibpB PE=1 SV=1	0	26	4	4	16.1	7.22	1.36427e+07
High	P0ACZ4	DNA-binding transcriptional activator EvgA OS=Escherichia coli (strain K12) OX=83333 GN=evgA PE=1 SV=1	0	24	4	4	22.7	6.29	910830
High	P0AA10	50S ribosomal protein L13 OS=Escherichia coli (strain K12) OX=83333 GN=rplM PE=1 SV=1	0	30	7	4	16	12.52	6.72675e+06
High	P62244	40S ribosomal protein S15a OS=Homo sapiens OX=9606 GN=RPS15A PE=1 SV=2	0	36	4	4	14.8	7.61	2.91269e+06
High	P48643	T-complex protein 1 subunit epsilon OS=Homo sapiens OX=9606 GN=CCT5 PE=1 SV=1	0	8	4	4	59.6	3.02	592567
High	P0A6H1	ATP-dependent Clp protease ATP-binding subunit ClpX OS=Escherichia coli (strain K12) OX=83333 GN=clpX PE=1 SV=2	0	12	5	4	46.3	11.63	1.45533e+06
High	P37188	PTS system galactitol-specific EIIB component OS=Escherichia coli (strain K12) OX=83333 GN=gatB PE=1 SV=2	0	50	43	4	10.2	98.65	1.46242e+08
High	P0A9A6	Cell division protein FtsZ OS=Escherichia coli (strain K12) OX=83333 GN=ftsZ PE=1 SV=1	0	17	4	4	40.3	8.86	1.49765e+06
High	Q7Z5L9	Interferon regulatory factor 2-binding protein 2 OS=Homo sapiens OX=9606 GN=IRF2BP2 PE=1 SV=2	0	12	4	4	61	3.44	227995
High	Q96I25	Splicing factor 45 OS=Homo sapiens OX=9606 GN=RBM17 PE=1 SV=1	0	11	5	4	44.9	10.94	1.57919e+06
High	P0A9F1	Transcriptional regulator MntR OS=Escherichia coli (strain K12) OX=83333 GN=mntR PE=1 SV=1	0	37	4	4	17.6	11.54	1.78141e+06
High	P0A763	Nucleoside diphosphate kinase OS=Escherichia coli (strain K12) OX=83333 GN=ndk PE=1 SV=2	0	38	4	4	15.5	8.31	1.88291e+06
High	P56470	Galectin-4 OS=Homo sapiens OX=9606 GN=LGALS4 PE=1 SV=1	0	18	5	4	35.9	14	3.24981e+06
High	P0AC41	Succinate dehydrogenase flavoprotein subunit OS=Escherichia coli (strain K12) OX=83333 GN=sdhA PE=1 SV=1	0	13	5	4	64.4	9.17	1.08231e+06
High	P0A6S3	Flagellar P-ring protein OS=Escherichia coli (strain K12) OX=83333 GN=flgI PE=3 SV=1	0	16	4	4	38.1	9.34	1.8718e+06
High	P46776	60S ribosomal protein L27a OS=Homo sapiens OX=9606 GN=RPL27A PE=1 SV=2	0	32	5	4	16.6	11.57	2.03061e+06
High	Q9Y285	Phenylalanine--tRNA ligase alpha subunit OS=Homo sapiens OX=9606 GN=FARSA PE=1 SV=3	0	17	4	4	57.5	6.87	270244
High	P98179	RNA-binding protein 3 OS=Homo sapiens OX=9606 GN=RBM3 PE=1 SV=1	0	35	4	4	17.2	9.21	2.44633e+06
High	P68366	Tubulin alpha-4A chain OS=Homo sapiens OX=9606 GN=TUBA4A PE=1 SV=1	0	40	20	4	49.9	61.29	3.1977e+06
High	P11387	DNA topoisomerase 1 OS=Homo sapiens OX=9606 GN=TOP1 PE=1 SV=2	0	5	5	4	90.7	0	622141
High	Q13185	Chromobox protein homolog 3 OS=Homo sapiens OX=9606 GN=CBX3 PE=1 SV=4	0	22	4	3	20.8	6.2	1.46902e+06
High	P0A7N9	50S ribosomal protein L33 OS=Escherichia coli (strain K12) OX=83333 GN=rpmG PE=1 SV=2	0	44	5	3	6.4	17.4	5.18564e+06
High	P0A7T3	30S ribosomal protein S16 OS=Escherichia coli (strain K12) OX=83333 GN=rpsP PE=1 SV=1	0	59	7	3	9.2	16.98	7.1049e+06
High	P00934	Threonine synthase OS=Escherichia coli (strain K12) OX=83333 GN=thrC PE=1 SV=1	0	13	4	3	47.1	2.25	407031
High	P0AD70	D-alanyl-D-alanine-carboxypeptidase/endopeptidase AmpH OS=Escherichia coli (strain K12) OX=83333 GN=ampH PE=1 SV=1	0	14	3	3	41.8	4.17	122047
High	Q9GZM7	Tubulointerstitial nephritis antigen-like OS=Homo sapiens OX=9606 GN=TINAGL1 PE=1 SV=1	0	11	3	3	52.4	0	202553
High	P05388	60S acidic ribosomal protein P0 OS=Homo sapiens OX=9606 GN=RPLP0 PE=1 SV=1	0	11	4	3	34.3	6.38	781637
High	P36683	Aconitate hydratase B OS=Escherichia coli (strain K12) OX=83333 GN=acnB PE=1 SV=3	0	5	3	3	93.4	4.29	1.68364e+06
High	P62620	4-hydroxy-3-methylbut-2-en-1-yl diphosphate synthase (flavodoxin) OS=Escherichia coli (strain K12) OX=83333 GN=ispG PE=1 SV=1	0	8	3	3	40.7	6.63	915275
High	P30050	60S ribosomal protein L12 OS=Homo sapiens OX=9606 GN=RPL12 PE=1 SV=1	0	24	3	3	17.8	7.13	2.83369e+06
High	P0AB43	Protein YcgL OS=Escherichia coli (strain K12) OX=83333 GN=ycgL PE=1 SV=3	0	27	3	3	12.4	2.29	546865
High	Q9NR30	Nucleolar RNA helicase 2 OS=Homo sapiens OX=9606 GN=DDX21 PE=1 SV=5	0	5	3	3	87.3	0	136852
High	Q92734	Protein TFG OS=Homo sapiens OX=9606 GN=TFG PE=1 SV=2	0	9	3	3	43.4	6.38	986904
High	Q14974	Importin subunit beta-1 OS=Homo sapiens OX=9606 GN=KPNB1 PE=1 SV=2	0	5	3	3	97.1	2.57	542055
High	P07900	Heat shock protein HSP 90-alpha OS=Homo sapiens OX=9606 GN=HSP90AA1 PE=1 SV=5	0	14	14	3	84.6	39.02	1.32636e+06
High	P0A6F9	10 kDa chaperonin OS=Escherichia coli (strain K12) OX=83333 GN=groS PE=1 SV=1	0	41	6	3	10.4	12.39	2.88464e+06
High	P52565	Rho GDP-dissociation inhibitor 1 OS=Homo sapiens OX=9606 GN=ARHGDIA PE=1 SV=3	0	16	4	3	23.2	6.45	749697
High	Q13283	Ras GTPase-activating protein-binding protein 1 OS=Homo sapiens OX=9606 GN=G3BP1 PE=1 SV=1	0	9	3	3	52.1	1.76	255504
High	Q9NSD9	Phenylalanine--tRNA ligase beta subunit OS=Homo sapiens OX=9606 GN=FARSB PE=1 SV=3	0	7	4	3	66.1	2.43	249670
High	P04792	Heat shock protein beta-1 OS=Homo sapiens OX=9606 GN=HSPB1 PE=1 SV=2	0	21	3	3	22.8	3.33	1.3166e+06
High	P75937	Flagellar hook protein FlgE OS=Escherichia coli (strain K12) OX=83333 GN=flgE PE=3 SV=3	0	11	3	3	42	7.85	729035
High	P0AD53	Uncharacterized protein YgaC OS=Escherichia coli (strain K12) OX=83333 GN=ygaC PE=4 SV=1	0	18	4	3	13.1	9.21	795229
High	P0A8J8	ATP-dependent RNA helicase RhlB OS=Escherichia coli (strain K12) OX=83333 GN=rhlB PE=1 SV=2	0	12	3	3	47.1	5.65	944580
High	P0A6C8	Acetylglutamate kinase OS=Escherichia coli (strain K12) OX=83333 GN=argB PE=1 SV=1	0	14	3	3	27.1	6.07	676684
High	P61513	60S ribosomal protein L37a OS=Homo sapiens OX=9606 GN=RPL37A PE=1 SV=2	0	41	5	3	10.3	9.37	6.05959e+06
High	P39333	Cyclic-di-GMP-binding biofilm dispersal mediator protein OS=Escherichia coli (strain K12) OX=83333 GN=bdcA PE=1 SV=2	0	11	3	3	24.6	7.64	1.81634e+06
High	Q9Y5V0	Zinc finger protein 706 OS=Homo sapiens OX=9606 GN=ZNF706 PE=1 SV=1	0	46	3	3	8.5	4.73	3.90524e+06
High	P42224	Signal transducer and activator of transcription 1-alpha/beta OS=Homo sapiens OX=9606 GN=STAT1 PE=1 SV=2	0	5	3	3	87.3	2.13	272925
High	P0A7S3	30S ribosomal protein S12 OS=Escherichia coli (strain K12) OX=83333 GN=rpsL PE=1 SV=2	0	31	5	3	13.7	5.83	1.58595e+06
High	Q16629	Serine/arginine-rich splicing factor 7 OS=Homo sapiens OX=9606 GN=SRSF7 PE=1 SV=1	0	16	3	3	27.4	5.5	914219
High	P49207	60S ribosomal protein L34 OS=Homo sapiens OX=9606 GN=RPL34 PE=1 SV=3	0	14	3	3	13.3	3.31	1.487e+06
High	Q57261	tRNA pseudouridine synthase D OS=Escherichia coli (strain K12) OX=83333 GN=truD PE=1 SV=1	0	9	3	3	39.1	2.28	611738
High	Q96GC5	39S ribosomal protein L48, mitochondrial OS=Homo sapiens OX=9606 GN=MRPL48 PE=1 SV=2	0	17	3	3	23.9	4.81	718270
High	P67095	Phosphodiesterase YfcE OS=Escherichia coli (strain K12) OX=83333 GN=yfcE PE=1 SV=1	0	23	3	3	20.1	8.27	1.11741e+06
High	P0AA37	Ribosomal large subunit pseudouridine synthase A OS=Escherichia coli (strain K12) OX=83333 GN=rluA PE=1 SV=2	0	23	3	3	24.8	4.09	697873
High	P62979	Ubiquitin-40S ribosomal protein S27a OS=Homo sapiens OX=9606 GN=RPS27A PE=1 SV=2	0	37	7	3	18	14.77	6.51876e+06
High	P49458	Signal recognition particle 9 kDa protein OS=Homo sapiens OX=9606 GN=SRP9 PE=1 SV=2	0	40	3	3	10.1	3.31	1.15678e+06
High	P0A836	Succinate--CoA ligase [ADP-forming] subunit beta OS=Escherichia coli (strain K12) OX=83333 GN=sucC PE=1 SV=1	0	11	3	3	41.4	6.28	955345
High	Q14677	Clathrin interactor 1 OS=Homo sapiens OX=9606 GN=CLINT1 PE=1 SV=1	0	8	4	3	68.2	0	548350
High	P60757	ATP phosphoribosyltransferase OS=Escherichia coli (strain K12) OX=83333 GN=hisG PE=1 SV=1	0	10	3	3	33.3	7.36	1.70552e+06
High	P26599	Polypyrimidine tract-binding protein 1 OS=Homo sapiens OX=9606 GN=PTBP1 PE=1 SV=1	0	9	4	3	57.2	11.8	884738
High	P60546	Guanylate kinase OS=Escherichia coli (strain K12) OX=83333 GN=gmk PE=1 SV=1	0	12	3	3	23.6	6.18	1.0903e+06
High	Q02543	60S ribosomal protein L18a OS=Homo sapiens OX=9606 GN=RPL18A PE=1 SV=2	0	23	3	3	20.7	6.37	414693
High	Q9BRP8	Partner of Y14 and mago OS=Homo sapiens OX=9606 GN=PYM1 PE=1 SV=1	0	27	3	3	22.6	4.65	320083
High	Q9NP64	Nucleolar protein of 40 kDa OS=Homo sapiens OX=9606 GN=ZCCHC17 PE=1 SV=1	0	17	3	3	27.6	0	382978
High	Q7L4I2	Arginine/serine-rich coiled-coil protein 2 OS=Homo sapiens OX=9606 GN=RSRC2 PE=1 SV=1	0	8	3	3	50.5	4.6	534376
High	Q9UQ35	Serine/arginine repetitive matrix protein 2 OS=Homo sapiens OX=9606 GN=SRRM2 PE=1 SV=2	0	2	3	3	299.4	3.66	1.45712e+06
High	P62899	60S ribosomal protein L31 OS=Homo sapiens OX=9606 GN=RPL31 PE=1 SV=1	0	21	6	3	14.5	5.87	7.49417e+06
High	P0ACJ0	Leucine-responsive regulatory protein OS=Escherichia coli (strain K12) OX=83333 GN=lrp PE=1 SV=2	0	17	3	3	18.9	4.04	1.67634e+06
High	O00299	Chloride intracellular channel protein 1 OS=Homo sapiens OX=9606 GN=CLIC1 PE=1 SV=4	0	17	3	3	26.9	6.78	1.43086e+06
High	P09874	Poly [ADP-ribose] polymerase 1 OS=Homo sapiens OX=9606 GN=PARP1 PE=1 SV=4	0	4	3	3	113	6.32	992885
High	P0AD37	Uncharacterized protein YfeC OS=Escherichia coli (strain K12) OX=83333 GN=yfeC PE=4 SV=1	0	23	3	3	12.7	2.37	1.39733e+06
High	P34932	Heat shock 70 kDa protein 4 OS=Homo sapiens OX=9606 GN=HSPA4 PE=1 SV=4	0	6	3	3	94.3	8.98	855114
High	P17096	High mobility group protein HMG-I/HMG-Y OS=Homo sapiens OX=9606 GN=HMGA1 PE=1 SV=3	0	41	5	3	11.7	21.96	1.43929e+07
High	P0ACU7	HTH-type transcriptional regulator YjdC OS=Escherichia coli (strain K12) OX=83333 GN=yjdC PE=4 SV=1	0	15	3	3	21.9	1.95	918151
High	P10371	1-(5-phosphoribosyl)-5-[(5-phosphoribosylamino)methylideneamino] imidazole-4-carboxamide isomerase OS=Escherichia coli (strain K12) OX=83333 GN=hisA PE=3 SV=2	0	13	3	3	26	5.5	1.24956e+06
High	Q9BTA9	WW domain-containing adapter protein with coiled-coil OS=Homo sapiens OX=9606 GN=WAC PE=1 SV=3	0	7	3	3	70.7	1.66	613097
High	Q13427	Peptidyl-prolyl cis-trans isomerase G OS=Homo sapiens OX=9606 GN=PPIG PE=1 SV=2	0	5	3	3	88.6	4.88	236822
High	Q9P021	Cysteine-rich PDZ-binding protein OS=Homo sapiens OX=9606 GN=CRIPT PE=1 SV=1	0	30	3	3	11.2	2.45	620393
High	P42167	Lamina-associated polypeptide 2, isoforms beta/gamma OS=Homo sapiens OX=9606 GN=TMPO PE=1 SV=2	0	12	3	3	50.6	2.71	581784
High	O00479	High mobility group nucleosome-binding domain-containing protein 4 OS=Homo sapiens OX=9606 GN=HMGN4 PE=1 SV=3	0	38	5	3	9.5	12.05	1.45846e+06
High	Q99733	Nucleosome assembly protein 1-like 4 OS=Homo sapiens OX=9606 GN=NAP1L4 PE=1 SV=1	0	7	3	3	42.8	4.2	448518
High	P0A7E5	CTP synthase OS=Escherichia coli (strain K12) OX=83333 GN=pyrG PE=1 SV=2	0	6	3	3	60.3	6.59	1.07024e+06
High	P61353	60S ribosomal protein L27 OS=Homo sapiens OX=9606 GN=RPL27 PE=1 SV=2	0	32	5	3	15.8	7.87	2.2015e+06
High	P49773	Histidine triad nucleotide-binding protein 1 OS=Homo sapiens OX=9606 GN=HINT1 PE=1 SV=2	0	51	3	3	13.8	7.32	659328
High	P12277	Creatine kinase B-type OS=Homo sapiens OX=9606 GN=CKB PE=1 SV=1	0	22	4	3	42.6	9.96	1.53125e+06
High	Q07021	Complement component 1 Q subcomponent-binding protein, mitochondrial OS=Homo sapiens OX=9606 GN=C1QBP PE=1 SV=1	0	24	3	3	31.3	4.1	952976
High	P15559	NAD(P)H dehydrogenase [quinone] 1 OS=Homo sapiens OX=9606 GN=NQO1 PE=1 SV=1	0	15	3	3	30.8	7.59	1.38708e+06
High	P35269	General transcription factor IIF subunit 1 OS=Homo sapiens OX=9606 GN=GTF2F1 PE=1 SV=2	0	10	3	3	58.2	7.61	816411
High	P51572	B-cell receptor-associated protein 31 OS=Homo sapiens OX=9606 GN=BCAP31 PE=1 SV=3	0	19	4	3	28	5.52	1.95887e+06
High	P27824	Calnexin OS=Homo sapiens OX=9606 GN=CANX PE=1 SV=2	0	8	3	3	67.5	8.91	597548
High	P38117	Electron transfer flavoprotein subunit beta OS=Homo sapiens OX=9606 GN=ETFB PE=1 SV=3	0	14	3	3	27.8	4.44	815812
High	Q99714	3-hydroxyacyl-CoA dehydrogenase type-2 OS=Homo sapiens OX=9606 GN=HSD17B10 PE=1 SV=3	0	19	3	3	26.9	2	396280
High	Q8WWM7	Ataxin-2-like protein OS=Homo sapiens OX=9606 GN=ATXN2L PE=1 SV=2	0	5	3	3	113.3	5.16	569527
High	P0A7W7	30S ribosomal protein S8 OS=Escherichia coli (strain K12) OX=83333 GN=rpsH PE=1 SV=2	0	24	3	3	14.1	4.3	5.41878e+06
High	P26368	Splicing factor U2AF 65 kDa subunit OS=Homo sapiens OX=9606 GN=U2AF2 PE=1 SV=4	0	16	5	3	53.5	6.83	5.20129e+06
High	P40227	T-complex protein 1 subunit zeta OS=Homo sapiens OX=9606 GN=CCT6A PE=1 SV=3	0	9	3	3	58	2.32	173400
High	P48735	Isocitrate dehydrogenase [NADP], mitochondrial OS=Homo sapiens OX=9606 GN=IDH2 PE=1 SV=2	0	8	5	3	50.9	6.64	664799
High	O43707	Alpha-actinin-4 OS=Homo sapiens OX=9606 GN=ACTN4 PE=1 SV=2	0	5	4	3	104.8	2.37	434469
High	P13669	Mannosyl-D-glycerate transport/metabolism system repressor MngR OS=Escherichia coli (strain K12) OX=83333 GN=mngR PE=1 SV=1	0	25	3	3	28.3	15.89	5.25126e+06
High	P31948	Stress-induced-phosphoprotein 1 OS=Homo sapiens OX=9606 GN=STIP1 PE=1 SV=1	0	10	3	3	62.6	4.9	275067
High	Q9P2E9	Ribosome-binding protein 1 OS=Homo sapiens OX=9606 GN=RRBP1 PE=1 SV=5	0	3	3	3	152.4	6.63	191525
High	P55084	Trifunctional enzyme subunit beta, mitochondrial OS=Homo sapiens OX=9606 GN=HADHB PE=1 SV=3	0	11	3	3	51.3	3.66	541386
High	P63313	Thymosin beta-10 OS=Homo sapiens OX=9606 GN=TMSB10 PE=1 SV=2	0	45	5	3	5	6.32	3.03396e+06
High	P0A9Y6	Cold shock-like protein CspC OS=Escherichia coli (strain K12) OX=83333 GN=cspC PE=1 SV=2	0	61	5	3	7.4	10.31	1.44983e+06
High	P0A8I1	Putative pre-16S rRNA nuclease OS=Escherichia coli (strain K12) OX=83333 GN=yqgF PE=1 SV=1	0	23	3	3	15.2	6.5	2.93198e+06
High	P24666	Low molecular weight phosphotyrosine protein phosphatase OS=Homo sapiens OX=9606 GN=ACP1 PE=1 SV=3	0	14	3	3	18	6.8	973786
High	P13029	Catalase-peroxidase OS=Escherichia coli (strain K12) OX=83333 GN=katG PE=1 SV=2	0	4	4	3	80	4.39	3.20445e+06
High	Q9NZB2	Constitutive coactivator of PPAR-gamma-like protein 1 OS=Homo sapiens OX=9606 GN=FAM120A PE=1 SV=2	0	6	3	3	121.8	4.75	196061
High	P05791	Dihydroxy-acid dehydratase OS=Escherichia coli (strain K12) OX=83333 GN=ilvD PE=1 SV=5	0	6	3	3	65.5	6.72	740553
High	P37837	Transaldolase OS=Homo sapiens OX=9606 GN=TALDO1 PE=1 SV=2	0	11	3	3	37.5	6.58	1.43018e+06
High	Q05519	Serine/arginine-rich splicing factor 11 OS=Homo sapiens OX=9606 GN=SRSF11 PE=1 SV=1	0	10	4	3	53.5	9.23	1.75143e+06
High	P23284	Peptidyl-prolyl cis-trans isomerase B OS=Homo sapiens OX=9606 GN=PPIB PE=1 SV=2	0	19	4	3	23.7	5.74	701363
High	Q8WVV4	Protein POF1B OS=Homo sapiens OX=9606 GN=POF1B PE=1 SV=3	0	7	3	3	68	8.59	797322
High	P49368	T-complex protein 1 subunit gamma OS=Homo sapiens OX=9606 GN=CCT3 PE=1 SV=4	0	7	3	3	60.5	4.36	406181
High	P11940	Polyadenylate-binding protein 1 OS=Homo sapiens OX=9606 GN=PABPC1 PE=1 SV=2	0	5	3	3	70.6	2.45	410259
High	P67087	Ribosomal RNA small subunit methyltransferase I OS=Escherichia coli (strain K12) OX=83333 GN=rsmI PE=1 SV=1	0	14	6	3	31.3	14.31	1.4792e+06
High	P14314	Glucosidase 2 subunit beta OS=Homo sapiens OX=9606 GN=PRKCSH PE=1 SV=2	0	6	3	3	59.4	2.13	922662
High	P0A6B7	Cysteine desulfurase IscS OS=Escherichia coli (strain K12) OX=83333 GN=iscS PE=1 SV=1	0	10	3	3	45.1	4.67	728566
High	Q15293	Reticulocalbin-1 OS=Homo sapiens OX=9606 GN=RCN1 PE=1 SV=1	0	21	3	3	38.9	6.85	812083
High	Q08554	Desmocollin-1 OS=Homo sapiens OX=9606 GN=DSC1 PE=1 SV=2	0	3	4	3	99.9	3.01	692577
High	P07339	Cathepsin D OS=Homo sapiens OX=9606 GN=CTSD PE=1 SV=1	0	9	3	3	44.5	4.49	577209
High	P20340	Ras-related protein Rab-6A OS=Homo sapiens OX=9606 GN=RAB6A PE=1 SV=3	0	20	3	3	23.6	0	655506
High	P37691	Uncharacterized protein YibQ OS=Escherichia coli (strain K12) OX=83333 GN=yibQ PE=3 SV=2	0	13	3	3	35.3	2.84	587445
High	P27797	Calreticulin OS=Homo sapiens OX=9606 GN=CALR PE=1 SV=1	0	11	5	3	48.1	13.77	1.51421e+06
High	Q01130	Serine/arginine-rich splicing factor 2 OS=Homo sapiens OX=9606 GN=SRSF2 PE=1 SV=4	0	14	3	3	25.5	9.03	2.67088e+06
High	P47914	60S ribosomal protein L29 OS=Homo sapiens OX=9606 GN=RPL29 PE=1 SV=2	0	15	3	3	17.7	6.44	2.53694e+06
High	Q8NHW5	60S acidic ribosomal protein P0-like OS=Homo sapiens OX=9606 GN=RPLP0P6 PE=5 SV=1	0	11	4	3	34.3	6.38	781637
High	Q16777	Histone H2A type 2-C OS=Homo sapiens OX=9606 GN=HIST2H2AC PE=1 SV=4	0	22	2	2	14	2.12	2.6771e+06
High	P0A8I5	tRNA (guanine-N(7)-)-methyltransferase OS=Escherichia coli (strain K12) OX=83333 GN=trmB PE=1 SV=1	0	5	2	2	27.3	2.03	1.4701e+06
High	P61026	Ras-related protein Rab-10 OS=Homo sapiens OX=9606 GN=RAB10 PE=1 SV=1	0	12	3	2	22.5	2.26	311188
High	P0AG44	50S ribosomal protein L17 OS=Escherichia coli (strain K12) OX=83333 GN=rplQ PE=1 SV=1	0	27	2	2	14.4	1.75	707989
High	P29692	Elongation factor 1-delta OS=Homo sapiens OX=9606 GN=EEF1D PE=1 SV=5	0	9	3	2	31.1	1.97	113409
High	P16659	Proline--tRNA ligase OS=Escherichia coli (strain K12) OX=83333 GN=proS PE=1 SV=4	0	4	2	2	63.7	3.68	423321
High	P27695	DNA-(apurinic or apyrimidinic site) lyase OS=Homo sapiens OX=9606 GN=APEX1 PE=1 SV=2	0	6	2	2	35.5	2.43	242744
High	P0AC69	Glutaredoxin 4 OS=Escherichia coli (strain K12) OX=83333 GN=grxD PE=1 SV=1	0	18	2	2	12.9	4.86	1.80729e+06
High	Q9H444	Charged multivesicular body protein 4b OS=Homo sapiens OX=9606 GN=CHMP4B PE=1 SV=1	0	11	2	2	24.9	0	157044
High	P0ADP7	Ubiquinone biosynthesis protein UbiJ OS=Escherichia coli (strain K12) OX=83333 GN=ubiJ PE=3 SV=1	0	15	3	2	22.1	8.51	2.93949e+06
High	P0A7B8	ATP-dependent protease subunit HslV OS=Escherichia coli (strain K12) OX=83333 GN=hslV PE=1 SV=2	0	18	3	2	19.1	10.67	4.00096e+06
High	P27816	Microtubule-associated protein 4 OS=Homo sapiens OX=9606 GN=MAP4 PE=1 SV=3	0	2	2	2	120.9	3.8	63659.8
High	Q9BY44	Eukaryotic translation initiation factor 2A OS=Homo sapiens OX=9606 GN=EIF2A PE=1 SV=3	0	6	2	2	64.9	5.75	638185
High	P0ACA3	Stringent starvation protein A OS=Escherichia coli (strain K12) OX=83333 GN=sspA PE=1 SV=2	0	19	3	2	24.3	7.94	1.24636e+06
High	Q99832	T-complex protein 1 subunit eta OS=Homo sapiens OX=9606 GN=CCT7 PE=1 SV=2	0	6	2	2	59.3	0	411907
High	Q9Y230	RuvB-like 2 OS=Homo sapiens OX=9606 GN=RUVBL2 PE=1 SV=3	0	5	2	2	51.1	3.73	472637
High	P64588	Transcriptional regulator YqjI OS=Escherichia coli (strain K12) OX=83333 GN=yqjI PE=1 SV=1	0	15	2	2	23.4	0	98542.5
High	Q13347	Eukaryotic translation initiation factor 3 subunit I OS=Homo sapiens OX=9606 GN=EIF3I PE=1 SV=1	0	8	2	2	36.5	3.99	61770.2
High	P0ACF4	DNA-binding protein HU-beta OS=Escherichia coli (strain K12) OX=83333 GN=hupB PE=1 SV=1	0	36	3	2	9.2	6.04	675602
High	Q96EY4	Translation machinery-associated protein 16 OS=Homo sapiens OX=9606 GN=TMA16 PE=1 SV=2	0	16	2	2	23.8	4.71	480885
High	Q16778	Histone H2B type 2-E OS=Homo sapiens OX=9606 GN=HIST2H2BE PE=1 SV=3	0	19	2	2	13.9	2.83	5.02918e+06
High	P62891	60S ribosomal protein L39 OS=Homo sapiens OX=9606 GN=RPL39 PE=1 SV=2	0	24	2	2	6.4	5.26	2.32689e+06
High	P46859	Thermoresistant gluconokinase OS=Escherichia coli (strain K12) OX=83333 GN=gntK PE=1 SV=4	0	21	2	2	19.5	2.05	737153
High	P0AFY8	Negative modulator of initiation of replication OS=Escherichia coli (strain K12) OX=83333 GN=seqA PE=1 SV=1	0	14	2	2	20.3	1.91	150069
High	Q9NR45	Sialic acid synthase OS=Homo sapiens OX=9606 GN=NANS PE=1 SV=2	0	9	2	2	40.3	4.62	427333
High	P50914	60S ribosomal protein L14 OS=Homo sapiens OX=9606 GN=RPL14 PE=1 SV=4	0	12	2	2	23.4	4.84	1.71913e+06
High	P63220	40S ribosomal protein S21 OS=Homo sapiens OX=9606 GN=RPS21 PE=1 SV=1	0	33	2	2	9.1	6.57	1.25788e+06
High	P31979	NADH-quinone oxidoreductase subunit F OS=Escherichia coli (strain K12) OX=83333 GN=nuoF PE=1 SV=3	0	7	2	2	49.3	4.57	174114
High	P0A7X3	30S ribosomal protein S9 OS=Escherichia coli (strain K12) OX=83333 GN=rpsI PE=1 SV=2	0	17	3	2	14.8	4.26	3.63756e+06
High	Q7Z7K0	COX assembly mitochondrial protein homolog OS=Homo sapiens OX=9606 GN=CMC1 PE=1 SV=1	0	17	2	2	12.5	2.1	1.10437e+06
High	P0AD10	Uncharacterized protein YecJ OS=Escherichia coli (strain K12) OX=83333 GN=yecJ PE=4 SV=1	0	39	2	2	9.1	2.47	124206
High	P37613	PanD regulatory factor OS=Escherichia coli (strain K12) OX=83333 GN=panZ PE=1 SV=1	0	20	2	2	14.5	4.57	436994
High	Q9BQ48	39S ribosomal protein L34, mitochondrial OS=Homo sapiens OX=9606 GN=MRPL34 PE=1 SV=1	0	25	2	2	10.2	4.34	397997
High	P0ABU0	1,4-dihydroxy-2-naphthoyl-CoA synthase OS=Escherichia coli (strain K12) OX=83333 GN=menB PE=1 SV=1	0	8	2	2	31.6	2.13	155195
High	P0ABX5	Flagellar basal-body rod protein FlgG OS=Escherichia coli (strain K12) OX=83333 GN=flgG PE=3 SV=1	0	16	2	2	27.7	2.54	572697
High	Q9UDY2	Tight junction protein ZO-2 OS=Homo sapiens OX=9606 GN=TJP2 PE=1 SV=2	0	3	2	2	133.9	5.16	468600
High	O00468	Agrin OS=Homo sapiens OX=9606 GN=AGRN PE=1 SV=6	0	1	2	2	217.2	2.23	84419.9
High	Q9H3K6	BolA-like protein 2 OS=Homo sapiens OX=9606 GN=BOLA2 PE=1 SV=1	0	29	3	2	10.1	8.54	1.84858e+06
High	P39656	Dolichyl-diphosphooligosaccharide--protein glycosyltransferase 48 kDa subunit OS=Homo sapiens OX=9606 GN=DDOST PE=1 SV=4	0	11	2	2	50.8	2.41	144557
High	P25815	Protein S100-P OS=Homo sapiens OX=9606 GN=S100P PE=1 SV=2	0	18	3	2	10.4	7.98	749285
High	Q13151	Heterogeneous nuclear ribonucleoprotein A0 OS=Homo sapiens OX=9606 GN=HNRNPA0 PE=1 SV=1	0	11	2	2	30.8	2.21	44628.3
High	P0AGK8	HTH-type transcriptional regulator IscR OS=Escherichia coli (strain K12) OX=83333 GN=iscR PE=1 SV=1	0	15	2	2	17.3	4.56	663442
High	O75394	39S ribosomal protein L33, mitochondrial OS=Homo sapiens OX=9606 GN=MRPL33 PE=1 SV=1	0	40	2	2	7.6	2.65	709522
High	P0A9E5	Fumarate and nitrate reduction regulatory protein OS=Escherichia coli (strain K12) OX=83333 GN=fnr PE=1 SV=1	0	16	2	2	27.9	8.08	1.27623e+06
High	P22061	Protein-L-isoaspartate(D-aspartate) O-methyltransferase OS=Homo sapiens OX=9606 GN=PCMT1 PE=1 SV=4	0	15	2	2	24.6	4.45	1.07991e+06
High	E9PRG8	Uncharacterized protein C11orf98 OS=Homo sapiens OX=9606 GN=C11orf98 PE=4 SV=2	0	21	3	2	14.2	5.63	821806
High	O95456	Proteasome assembly chaperone 1 OS=Homo sapiens OX=9606 GN=PSMG1 PE=1 SV=1	0	9	2	2	32.8	2.03	247199
High	P54819	Adenylate kinase 2, mitochondrial OS=Homo sapiens OX=9606 GN=AK2 PE=1 SV=2	0	16	5	2	26.5	7.78	300985
High	Q15181	Inorganic pyrophosphatase OS=Homo sapiens OX=9606 GN=PPA1 PE=1 SV=2	0	15	2	2	32.6	5.82	600804
High	P30040	Endoplasmic reticulum resident protein 29 OS=Homo sapiens OX=9606 GN=ERP29 PE=1 SV=4	0	10	2	2	29	2.18	669729
High	P62273	40S ribosomal protein S29 OS=Homo sapiens OX=9606 GN=RPS29 PE=1 SV=2	0	27	3	2	6.7	3.37	2.7222e+07
High	P0C8J8	D-tagatose-1,6-bisphosphate aldolase subunit GatZ OS=Escherichia coli (strain K12) OX=83333 GN=gatZ PE=1 SV=1	0	6	2	2	47.1	1.84	349785
High	P52895	Aldo-keto reductase family 1 member C2 OS=Homo sapiens OX=9606 GN=AKR1C2 PE=1 SV=3	0	5	2	2	36.7	3.67	385301
High	P35221	Catenin alpha-1 OS=Homo sapiens OX=9606 GN=CTNNA1 PE=1 SV=1	0	3	2	2	100	2.03	230429
High	O75874	Isocitrate dehydrogenase [NADP] cytoplasmic OS=Homo sapiens OX=9606 GN=IDH1 PE=1 SV=2	0	5	2	2	46.6	1.75	181707
High	P62277	40S ribosomal protein S13 OS=Homo sapiens OX=9606 GN=RPS13 PE=1 SV=2	0	15	2	2	17.2	2.72	1.17766e+06
High	Q9Y4K1	Beta/gamma crystallin domain-containing protein 1 OS=Homo sapiens OX=9606 GN=CRYBG1 PE=1 SV=3	0	2	2	2	188.6	0	147170
High	P0A870	Transaldolase B OS=Escherichia coli (strain K12) OX=83333 GN=talB PE=1 SV=2	0	7	2	2	35.2	3.99	278123
High	P38159	RNA-binding motif protein, X chromosome OS=Homo sapiens OX=9606 GN=RBMX PE=1 SV=3	0	9	2	2	42.3	2.61
High	P34897	Serine hydroxymethyltransferase, mitochondrial OS=Homo sapiens OX=9606 GN=SHMT2 PE=1 SV=3	0	3	2	2	56	0	257468
High	P0ABS8	DNA polymerase III subunit theta OS=Escherichia coli (strain K12) OX=83333 GN=holE PE=1 SV=1	0	25	3	2	8.8	7.63	921749
High	P16949	Stathmin OS=Homo sapiens OX=9606 GN=STMN1 PE=1 SV=3	0	16	2	2	17.3	4.5	637684
High	P0A6I0	Cytidylate kinase OS=Escherichia coli (strain K12) OX=83333 GN=cmk PE=1 SV=1	0	6	2	2	24.7	3.82	542089
High	P0AC55	Nitrogen regulatory protein P-II 2 OS=Escherichia coli (strain K12) OX=83333 GN=glnK PE=1 SV=1	0	17	2	2	12.3	4.34	1.28935e+06
High	P62847	40S ribosomal protein S24 OS=Homo sapiens OX=9606 GN=RPS24 PE=1 SV=1	0	20	2	2	15.4	4.97	1.05032e+06
High	P21291	Cysteine and glycine-rich protein 1 OS=Homo sapiens OX=9606 GN=CSRP1 PE=1 SV=3	0	28	2	2	20.6	2.38	690837
High	P02538	Keratin, type II cytoskeletal 6A OS=Homo sapiens OX=9606 GN=KRT6A PE=1 SV=3	0	52	47	2	60	105.53	4.27775e+06
High	P49755	Transmembrane emp24 domain-containing protein 10 OS=Homo sapiens OX=9606 GN=TMED10 PE=1 SV=2	0	12	2	2	25	4.44	358903
High	Q96AG4	Leucine-rich repeat-containing protein 59 OS=Homo sapiens OX=9606 GN=LRRC59 PE=1 SV=1	0	9	2	2	34.9	0	154890
High	P09525	Annexin A4 OS=Homo sapiens OX=9606 GN=ANXA4 PE=1 SV=4	0	8	2	2	35.9	3.98	293827
High	O14745	Na(+)/H(+) exchange regulatory cofactor NHE-RF1 OS=Homo sapiens OX=9606 GN=SLC9A3R1 PE=1 SV=4	0	8	2	2	38.8	2.2	451872
High	Q96EP5	DAZ-associated protein 1 OS=Homo sapiens OX=9606 GN=DAZAP1 PE=1 SV=1	0	6	2	2	43.4	2.37	57406.4
High	Q8N9Q2	Protein SREK1IP1 OS=Homo sapiens OX=9606 GN=SREK1IP1 PE=1 SV=1	0	8	3	2	18.2	9.33	3.31756e+06
High	P27550	Acetyl-coenzyme A synthetase OS=Escherichia coli (strain K12) OX=83333 GN=acs PE=1 SV=2	0	4	2	2	72	3.2	628967
High	P62841	40S ribosomal protein S15 OS=Homo sapiens OX=9606 GN=RPS15 PE=1 SV=2	0	27	3	2	17	4.92	1.32527e+06
High	P61769	Beta-2-microglobulin OS=Homo sapiens OX=9606 GN=B2M PE=1 SV=1	0	19	2	2	13.7	0	198981
High	P0A7M9	50S ribosomal protein L31 OS=Escherichia coli (strain K12) OX=83333 GN=rpmE PE=1 SV=1	0	41	3	2	7.9	10.47	6.17903e+06
High	Q9Y3I0	tRNA-splicing ligase RtcB homolog OS=Homo sapiens OX=9606 GN=RTCB PE=1 SV=1	0	5	2	2	55.2	1.6	134632
High	P0AA04	Phosphocarrier protein HPr OS=Escherichia coli (strain K12) OX=83333 GN=ptsH PE=1 SV=1	0	64	2	2	9.1	5.79	1.37753e+06
High	P00963	Aspartate--ammonia ligase OS=Escherichia coli (strain K12) OX=83333 GN=asnA PE=1 SV=1	0	8	2	2	36.6	5.66	1.97075e+06
High	P49321	Nuclear autoantigenic sperm protein OS=Homo sapiens OX=9606 GN=NASP PE=1 SV=2	0	4	2	2	85.2	2.54	184887
High	P0ACF0	DNA-binding protein HU-alpha OS=Escherichia coli (strain K12) OX=83333 GN=hupA PE=1 SV=1	0	34	3	2	9.5	5.05	2306767
High	Q99623	Prohibitin-2 OS=Homo sapiens OX=9606 GN=PHB2 PE=1 SV=2	0	8	2	2	33.3	3.63	253713
High	P0AA25	Thioredoxin 1 OS=Escherichia coli (strain K12) OX=83333 GN=trxA PE=1 SV=2	0	19	2	2	11.8	2.6	632185
High	Q13523	Serine/threonine-protein kinase PRP4 homolog OS=Homo sapiens OX=9606 GN=PRPF4B PE=1 SV=3	0	4	2	2	116.9	2.77	202365
High	P45880	Voltage-dependent anion-selective channel protein 2 OS=Homo sapiens OX=9606 GN=VDAC2 PE=1 SV=2	0	10	3	2	31.5	5.33	772922
High	O95573	Long-chain-fatty-acid--CoA ligase 3 OS=Homo sapiens OX=9606 GN=ACSL3 PE=1 SV=3	0	3	2	2	80.4	2.39	151302
High	P0AAQ2	Putative HNH nuclease YajD OS=Escherichia coli (strain K12) OX=83333 GN=yajD PE=3 SV=1	0.001	14	2	2	13.4	1.9	8376303
High	Q9Y421	Protein FAM32A OS=Homo sapiens OX=9606 GN=FAM32A PE=1 SV=2	0	20	2	2	13.2	5.64	1.6295e+06
High	P0A8B5	Nucleoid-associated protein YbaB OS=Escherichia coli (strain K12) OX=83333 GN=ybaB PE=1 SV=1	0	26	2	2	12	1.97	849530
High	P05023	Sodium/potassium-transporting ATPase subunit alpha-1 OS=Homo sapiens OX=9606 GN=ATP1A1 PE=1 SV=1	0	3	2	2	112.8	4.33	392652
High	P0AG63	30S ribosomal protein S17 OS=Escherichia coli (strain K12) OX=83333 GN=rpsQ PE=1 SV=2	0	20	2	2	9.7	1.88	3.74866e+06
High	Q01813	ATP-dependent 6-phosphofructokinase, platelet type OS=Homo sapiens OX=9606 GN=PFKP PE=1 SV=2	0	4	2	2	85.5	0
High	Q13263	Transcription intermediary factor 1-beta OS=Homo sapiens OX=9606 GN=TRIM28 PE=1 SV=5	0	4	2	2	88.5	0	402993
High	P33991	DNA replication licensing factor MCM4 OS=Homo sapiens OX=9606 GN=MCM4 PE=1 SV=5	0	5	2	2	96.5	0	53394.9
High	P0A8W0	HTH-type transcriptional repressor NanR OS=Escherichia coli (strain K12) OX=83333 GN=nanR PE=1 SV=1	0	10	2	2	29.5	3.5	257895
High	P51659	Peroxisomal multifunctional enzyme type 2 OS=Homo sapiens OX=9606 GN=HSD17B4 PE=1 SV=3	0	3	2	2	79.6	2.14	518695
High	P42704	Leucine-rich PPR motif-containing protein, mitochondrial OS=Homo sapiens OX=9606 GN=LRPPRC PE=1 SV=3	0	2	2	2	157.8	0	57909.1
High	P50990	T-complex protein 1 subunit theta OS=Homo sapiens OX=9606 GN=CCT8 PE=1 SV=4	0	5	2	2	59.6	3.73	349665
High	Q6DD87	Zinc finger protein 787 OS=Homo sapiens OX=9606 GN=ZNF787 PE=1 SV=4	0	7	2	2	40.4	2.1	154471
High	P75960	NAD-dependent protein deacylase OS=Escherichia coli (strain K12) OX=83333 GN=cobB PE=1 SV=3	0	12	2	2	31.4	4.95	523357
High	P15311	Ezrin OS=Homo sapiens OX=9606 GN=EZR PE=1 SV=4	0	10	7	2	69.4	9.05	447312
High	P0A9P6	ATP-dependent RNA helicase DeaD OS=Escherichia coli (strain K12) OX=83333 GN=deaD PE=1 SV=2	0	3	3	2	70.5	6.27	1.27357e+06
High	Q07020	60S ribosomal protein L18 OS=Homo sapiens OX=9606 GN=RPL18 PE=1 SV=2	0	13	3	2	21.6	2.15	646208
High	Q9UI43	rRNA methyltransferase 2, mitochondrial OS=Homo sapiens OX=9606 GN=MRM2 PE=1 SV=1	0	7	2	2	27.4	1.73	758440
High	P09832	Glutamate synthase [NADPH] small chain OS=Escherichia coli (strain K12) OX=83333 GN=gltD PE=1 SV=3	0	8	2	2	52	4.26
High	Q8NAV1	Pre-mRNA-splicing factor 38A OS=Homo sapiens OX=9606 GN=PRPF38A PE=1 SV=1	0	9	2	2	37.5	6.44	784728
High	P51149	Ras-related protein Rab-7a OS=Homo sapiens OX=9606 GN=RAB7A PE=1 SV=1	0	10	2	2	23.5	3.24	304875
High	P35232	Prohibitin OS=Homo sapiens OX=9606 GN=PHB PE=1 SV=1	0	10	3	2	29.8	4.9	582374
High	P52061	dITP/XTP pyrophosphatase OS=Escherichia coli (strain K12) OX=83333 GN=rdgB PE=1 SV=1	0	10	3	2	21	4.77	923160
High	O00244	Copper transport protein ATOX1 OS=Homo sapiens OX=9606 GN=ATOX1 PE=1 SV=1	0	47	2	2	7.4	0
High	P0ABT2	DNA protection during starvation protein OS=Escherichia coli (strain K12) OX=83333 GN=dps PE=1 SV=2	0	19	2	2	18.7	4.86
High	P49756	RNA-binding protein 25 OS=Homo sapiens OX=9606 GN=RBM25 PE=1 SV=3	0	4	2	2	100.1	2.72	200320
High	P69222	Translation initiation factor IF-1 OS=Escherichia coli (strain K12) OX=83333 GN=infA PE=1 SV=2	0	47	2	2	8.2	2.37	673783
High	P61981	14-3-3 protein gamma OS=Homo sapiens OX=9606 GN=YWHAG PE=1 SV=2	0	24	7	2	28.3	11.15	304592
High	O60841	Eukaryotic translation initiation factor 5B OS=Homo sapiens OX=9606 GN=EIF5B PE=1 SV=4	0	3	2	2	138.7	0	97361.6
High	P22695	Cytochrome b-c1 complex subunit 2, mitochondrial OS=Homo sapiens OX=9606 GN=UQCRC2 PE=1 SV=3	0	8	3	2	48.4	7.36	1183675
High	P0A7M6	50S ribosomal protein L29 OS=Escherichia coli (strain K12) OX=83333 GN=rpmC PE=1 SV=1	0	25	2	2	7.3	6.17	653390
High	P0A7U3	30S ribosomal protein S19 OS=Escherichia coli (strain K12) OX=83333 GN=rpsS PE=1 SV=2	0	25	3	2	10.4	6.11	4.18087e+06
High	O00264	Membrane-associated progesterone receptor component 1 OS=Homo sapiens OX=9606 GN=PGRMC1 PE=1 SV=3	0	11	2	2	21.7	1.96	300789
High	P0A805	Ribosome-recycling factor OS=Escherichia coli (strain K12) OX=83333 GN=frr PE=1 SV=1	0	22	2	2	20.6	4.98	1.43189e+06
High	P16615	Sarcoplasmic/endoplasmic reticulum calcium ATPase 2 OS=Homo sapiens OX=9606 GN=ATP2A2 PE=1 SV=1	0	2	2	2	114.7	2.01	311496
High	Q9HB71	Calcyclin-binding protein OS=Homo sapiens OX=9606 GN=CACYBP PE=1 SV=2	0	5	2	2	26.2	0	163917
High	P31942	Heterogeneous nuclear ribonucleoprotein H3 OS=Homo sapiens OX=9606 GN=HNRNPH3 PE=1 SV=2	0	8	2	2	36.9	1.8	426346
High	P0A9K9	FKBP-type peptidyl-prolyl cis-trans isomerase SlyD OS=Escherichia coli (strain K12) OX=83333 GN=slyD PE=1 SV=1	0	13	2	2	20.8	4.55	866906
High	P37108	Signal recognition particle 14 kDa protein OS=Homo sapiens OX=9606 GN=SRP14 PE=1 SV=2	0	20	3	2	14.6	8.78	1.8352e+06
High	P13073	Cytochrome c oxidase subunit 4 isoform 1, mitochondrial OS=Homo sapiens OX=9606 GN=COX4I1 PE=1 SV=1	0	14	2	2	19.6	0	578243
High	Q13247	Serine/arginine-rich splicing factor 6 OS=Homo sapiens OX=9606 GN=SRSF6 PE=1 SV=2	0	9	4	2	39.6	6.27	2.09935e+06
High	Q9NZT1	Calmodulin-like protein 5 OS=Homo sapiens OX=9606 GN=CALML5 PE=1 SV=2	0	23	2	2	15.9	5.48	1.02194e+06
High	P0AFC0	Dihydroneopterin triphosphate diphosphatase OS=Escherichia coli (strain K12) OX=83333 GN=nudB PE=1 SV=1	0	15	3	2	17.3	6.97	1.12548e+06
High	P22314	Ubiquitin-like modifier-activating enzyme 1 OS=Homo sapiens OX=9606 GN=UBA1 PE=1 SV=3	0	3	2	2	117.8	1.62	399371
High	P55011	Solute carrier family 12 member 2 OS=Homo sapiens OX=9606 GN=SLC12A2 PE=1 SV=1	0	2	2	2	131.4	2.25
High	P04843	Dolichyl-diphosphooligosaccharide--protein glycosyltransferase subunit 1 OS=Homo sapiens OX=9606 GN=RPN1 PE=1 SV=1	0	4	2	2	68.5	5.17	807471
High	P0AF67	tRNA threonylcarbamoyladenosine biosynthesis protein TsaE OS=Escherichia coli (strain K12) OX=83333 GN=tsaE PE=1 SV=1	0	20	2	2	16.8	1.75
High	P0A6F1	Carbamoyl-phosphate synthase small chain OS=Escherichia coli (strain K12) OX=83333 GN=carA PE=1 SV=1	0	7	2	2	41.4	4.87	990605
High	P0A840	5'/3'-nucleotidase SurE OS=Escherichia coli (strain K12) OX=83333 GN=surE PE=1 SV=1	0	11	2	2	26.9	3.51	214644
High	P08237	ATP-dependent 6-phosphofructokinase, muscle type OS=Homo sapiens OX=9606 GN=PFKM PE=1 SV=2	0	5	3	2	85.1	3.97	127686
High	O60869	Endothelial differentiation-related factor 1 OS=Homo sapiens OX=9606 GN=EDF1 PE=1 SV=1	0	17	4	2	16.4	3.31	321046
High	P0A6G7	ATP-dependent Clp protease proteolytic subunit OS=Escherichia coli (strain K12) OX=83333 GN=clpP PE=1 SV=1	0	21	2	2	23.2	3.28
High	P0DP25	Calmodulin-3 OS=Homo sapiens OX=9606 GN=CALM3 PE=1 SV=1	0	22	5	2	16.8	16.66	3.15473e+06
High	P23305	Uncharacterized protein YigA OS=Escherichia coli (strain K12) OX=83333 GN=yigA PE=4 SV=1	0	13	2	2	26.7	2.13
High	P13804	Electron transfer flavoprotein subunit alpha, mitochondrial OS=Homo sapiens OX=9606 GN=ETFA PE=1 SV=1	0	11	2	2	35.1	2.49	155854
High	Q9UJS0	Calcium-binding mitochondrial carrier protein Aralar2 OS=Homo sapiens OX=9606 GN=SLC25A13 PE=1 SV=2	0	3	2	2	74.1	4.24	456298
High	Q9NYF8	Bcl-2-associated transcription factor 1 OS=Homo sapiens OX=9606 GN=BCLAF1 PE=1 SV=2	0	5	2	2	106.1	0	281219
High	O76031	ATP-dependent Clp protease ATP-binding subunit clpX-like, mitochondrial OS=Homo sapiens OX=9606 GN=CLPX PE=1 SV=2	0	3	2	2	69.2	2.55	598383
High	P0ABH9	ATP-dependent Clp protease ATP-binding subunit ClpA OS=Escherichia coli (strain K12) OX=83333 GN=clpA PE=1 SV=1	0	2	2	2	84.2	1.92	1.72113e+06
High	P0ACE3	Hemolysin expression-modulating protein Hha OS=Escherichia coli (strain K12) OX=83333 GN=hha PE=1 SV=1	0	42	3	2	8.6	7.21	670525
High	P0A7J3	50S ribosomal protein L10 OS=Escherichia coli (strain K12) OX=83333 GN=rplJ PE=1 SV=2	0	18	2	2	17.7	2.58	960347
High	Q8N9E0	Protein FAM133A OS=Homo sapiens OX=9606 GN=FAM133A PE=1 SV=1	0	10	3	2	28.9	7.17	6.29005e+06
High	P60903	Protein S100-A10 OS=Homo sapiens OX=9606 GN=S100A10 PE=1 SV=2	0	14	2	2	11.2	1.79	741891
High	P0A8W2	Transcriptional regulator SlyA OS=Escherichia coli (strain K12) OX=83333 GN=slyA PE=3 SV=1	0	16	2	2	16.3	2.18	1.07769e+06
High	Q92804	TATA-binding protein-associated factor 2N OS=Homo sapiens OX=9606 GN=TAF15 PE=1 SV=1	0	5	2	2	61.8	3.34	616019
High	Q9BW04	Specifically androgen-regulated gene protein OS=Homo sapiens OX=9606 GN=SARG PE=1 SV=2	0	7	2	2	63.9	1.77	246678
High	P60660	Myosin light polypeptide 6 OS=Homo sapiens OX=9606 GN=MYL6 PE=1 SV=2	0	15	2	2	16.9	4.58	1.30234e+06
High	P16455	Methylated-DNA--protein-cysteine methyltransferase OS=Homo sapiens OX=9606 GN=MGMT PE=1 SV=1	0	14	3	2	21.6	5.29	870629
High	P0AAI5	3-oxoacyl-[acyl-carrier-protein] synthase 2 OS=Escherichia coli (strain K12) OX=83333 GN=fabF PE=1 SV=2	0	6	2	2	43	0	529368
High	P0A9L3	FKBP-type 22 kDa peptidyl-prolyl cis-trans isomerase OS=Escherichia coli (strain K12) OX=83333 GN=fklB PE=1 SV=2	0	17	2	2	22.2	2.05	318518
High	P31930	Cytochrome b-c1 complex subunit 1, mitochondrial OS=Homo sapiens OX=9606 GN=UQCRC1 PE=1 SV=3	0	8	2	2	52.6	3.34	137967
High	P61020	Ras-related protein Rab-5B OS=Homo sapiens OX=9606 GN=RAB5B PE=1 SV=1	0	11	2	2	23.7	2.17	42737.6
High	P0A9Q5	Acetyl-coenzyme A carboxylase carboxyl transferase subunit beta OS=Escherichia coli (strain K12) OX=83333 GN=accD PE=1 SV=1	0	7	2	2	33.3	3.78	423492
High	P0A9S3	Galactitol 1-phosphate 5-dehydrogenase OS=Escherichia coli (strain K12) OX=83333 GN=gatD PE=1 SV=1	0	7	2	2	37.4	2.13	345662
High	P00957	Alanine--tRNA ligase OS=Escherichia coli (strain K12) OX=83333 GN=alaS PE=1 SV=2	0	2	2	2	96	4.76	1.14155e+06
High	P0AEM4	Negative regulator of flagellin synthesis OS=Escherichia coli (strain K12) OX=83333 GN=flgM PE=1 SV=1	0	31	2	2	10.3	4.09	144484
High	Q9Y314	Nitric oxide synthase-interacting protein OS=Homo sapiens OX=9606 GN=NOSIP PE=1 SV=1	0	10	2	2	33.2	2.97	494827
High	Q3ZCM7	Tubulin beta-8 chain OS=Homo sapiens OX=9606 GN=TUBB8 PE=1 SV=2	0	20	9	2	49.7	25.67	2.27688e+06
High	P82912	28S ribosomal protein S11, mitochondrial OS=Homo sapiens OX=9606 GN=MRPS11 PE=1 SV=2	0	21	2	2	20.6	0	588185
High	Q9GZT3	SRA stem-loop-interacting RNA-binding protein, mitochondrial OS=Homo sapiens OX=9606 GN=SLIRP PE=1 SV=1	0	26	3	2	12.3	2.91	582898
High	P18124	60S ribosomal protein L7 OS=Homo sapiens OX=9606 GN=RPL7 PE=1 SV=1	0	12	3	2	29.2	11.07	1.89088e+06
High	Q969Q0	60S ribosomal protein L36a-like OS=Homo sapiens OX=9606 GN=RPL36AL PE=1 SV=3	0	12	2	2	12.5	5.57	1.15627e+06
High	P0ABW9	Flagellar basal body rod protein FlgB OS=Escherichia coli (strain K12) OX=83333 GN=flgB PE=3 SV=2	0	22	2	2	15.2	6.68	628510
High	Q9UBM7	7-dehydrocholesterol reductase OS=Homo sapiens OX=9606 GN=DHCR7 PE=1 SV=1	0	4	2	2	54.5	3.95	1.0314e+06
High	P0ADZ0	50S ribosomal protein L23 OS=Escherichia coli (strain K12) OX=83333 GN=rplW PE=1 SV=1	0.001	28	2	2	11.2	0	604845
High	P0A7T7	30S ribosomal protein S18 OS=Escherichia coli (strain K12) OX=83333 GN=rpsR PE=1 SV=2	0	40	2	2	9	0	177396
High	Q01082	Spectrin beta chain, non-erythrocytic 1 OS=Homo sapiens OX=9606 GN=SPTBN1 PE=1 SV=2	0	1	2	2	274.4	0	81726.8
High	P00722	Beta-galactosidase OS=Escherichia coli (strain K12) OX=83333 GN=lacZ PE=1 SV=2	0	2	2	2	116.4	2.33	695729
High	O43290	U4/U6.U5 tri-snRNP-associated protein 1 OS=Homo sapiens OX=9606 GN=SART1 PE=1 SV=1	0	5	3	2	90.2	7.99	1.27838e+06
High	Q8IXB1	DnaJ homolog subfamily C member 10 OS=Homo sapiens OX=9606 GN=DNAJC10 PE=1 SV=2	0	3	2	2	91	3.66	103496
High	P0AEN1	NAD(P)H-flavin reductase OS=Escherichia coli (strain K12) OX=83333 GN=fre PE=1 SV=2	0	9	2	2	26.2	4.9	757363
High	P42641	GTPase ObgE/CgtA OS=Escherichia coli (strain K12) OX=83333 GN=obgE PE=1 SV=1	0	7	2	2	43.3	0	157346
High	P0A6N4	Elongation factor P OS=Escherichia coli (strain K12) OX=83333 GN=efp PE=1 SV=2	0.002	11	2	2	20.6	0	254983
High	P33014	Putative sulfur carrier protein YeeD OS=Escherichia coli (strain K12) OX=83333 GN=yeeD PE=1 SV=1	0	23	3	2	8.1	9.75	2.52604e+06
High	P50552	Vasodilator-stimulated phosphoprotein OS=Homo sapiens OX=9606 GN=VASP PE=1 SV=3	0	8	2	2	39.8	0	284873
High	P53621	Coatomer subunit alpha OS=Homo sapiens OX=9606 GN=COPA PE=1 SV=2	0	2	2	2	138.3	3.65	99912
High	P0ABD8	Biotin carboxyl carrier protein of acetyl-CoA carboxylase OS=Escherichia coli (strain K12) OX=83333 GN=accB PE=1 SV=1	0	15	3	2	16.7	9.56	2.18073e+06
High	P0A8P6	Tyrosine recombinase XerC OS=Escherichia coli (strain K12) OX=83333 GN=xerC PE=1 SV=1	0	9	2	2	33.8	3.18	488534
High	Q96BP2	Coiled-coil-helix-coiled-coil-helix domain-containing protein 1 OS=Homo sapiens OX=9606 GN=CHCHD1 PE=1 SV=1	0	29	2	2	13.5	2.32	245355
High	P0ADZ4	30S ribosomal protein S15 OS=Escherichia coli (strain K12) OX=83333 GN=rpsO PE=1 SV=2	0.003	16	2	2	10.3	3.45	4.01053e+06
High	P60723	50S ribosomal protein L4 OS=Escherichia coli (strain K12) OX=83333 GN=rplD PE=1 SV=1	0	13	2	2	22.1	2.65	1.24164e+06
High	P0AFP6	GTP cyclohydrolase 1 type 2 homolog OS=Escherichia coli (strain K12) OX=83333 GN=ybgI PE=1 SV=1	0	15	2	2	26.9	3.63	298103
High	O75439	Mitochondrial-processing peptidase subunit beta OS=Homo sapiens OX=9606 GN=PMPCB PE=1 SV=2	0	7	2	2	54.3	2.98	361944
High	P0A7U7	30S ribosomal protein S20 OS=Escherichia coli (strain K12) OX=83333 GN=rpsT PE=1 SV=2	0	28	2	2	9.7	3.11	2.24671e+06
High	P07384	Calpain-1 catalytic subunit OS=Homo sapiens OX=9606 GN=CAPN1 PE=1 SV=1	0	3	2	2	81.8	3.62	980068
High	P45465	UPF0102 protein YraN OS=Escherichia coli (strain K12) OX=83333 GN=yraN PE=3 SV=1	0	16	2	2	14.8	2.47	160841
High	Q7KZF4	Staphylococcal nuclease domain-containing protein 1 OS=Homo sapiens OX=9606 GN=SND1 PE=1 SV=1	0	3	2	2	101.9	2.75	382147
High	Q15517	Corneodesmosin OS=Homo sapiens OX=9606 GN=CDSN PE=1 SV=3	0	6	3	2	51.5	2.76	458772
High	P32119	Peroxiredoxin-2 OS=Homo sapiens OX=9606 GN=PRDX2 PE=1 SV=5	0	15	5	2	21.9	10.58	777747
High	O15235	28S ribosomal protein S12, mitochondrial OS=Homo sapiens OX=9606 GN=MRPS12 PE=1 SV=1	0	27	3	2	15.2	5.13	376953
High	P10346	Glutamine transport ATP-binding protein GlnQ OS=Escherichia coli (strain K12) OX=83333 GN=glnQ PE=1 SV=1	0	10	3	2	26.7	2.01	824679
High	P05387	60S acidic ribosomal protein P2 OS=Homo sapiens OX=9606 GN=RPLP2 PE=1 SV=1	0	27	3	2	11.7	6.96	1.27187e+06
High	P0A6I9	Dephospho-CoA kinase OS=Escherichia coli (strain K12) OX=83333 GN=coaE PE=1 SV=1	0	15	2	2	22.6	6.61	727566
High	Q9H2W6	39S ribosomal protein L46, mitochondrial OS=Homo sapiens OX=9606 GN=MRPL46 PE=1 SV=1	0	7	3	2	31.7	7.14	871386
High	P37903	Universal stress protein F OS=Escherichia coli (strain K12) OX=83333 GN=uspF PE=1 SV=2	0	18	4	2	16	5.21	2.3917e+06
High	P46940	Ras GTPase-activating-like protein IQGAP1 OS=Homo sapiens OX=9606 GN=IQGAP1 PE=1 SV=1	0	1	2	2	189.1	3.76	647182
High	Q08380	Galectin-3-binding protein OS=Homo sapiens OX=9606 GN=LGALS3BP PE=1 SV=1	0	5	2	2	65.3	5.06
High	P68066	Autonomous glycyl radical cofactor OS=Escherichia coli (strain K12) OX=83333 GN=grcA PE=1 SV=1	0	27	2	2	14.3	3.1	550758
High	P0ABC3	Modulator of FtsH protease HflC OS=Escherichia coli (strain K12) OX=83333 GN=hflC PE=1 SV=1	0	8	2	2	37.6	5.22	833986
High	P75966	Ribosomal large subunit pseudouridine synthase E OS=Escherichia coli (strain K12) OX=83333 GN=rluE PE=1 SV=2	0.002	15	2	2	24.9	0
High	P0ADI7	Isochorismatase family protein YecD OS=Escherichia coli (strain K12) OX=83333 GN=yecD PE=1 SV=2	0	17	2	2	20.4	2.26	406472
High	Q969U7	Proteasome assembly chaperone 2 OS=Homo sapiens OX=9606 GN=PSMG2 PE=1 SV=1	0	8	3	2	29.4	6.86	739694
High	Q6Y7W6	GRB10-interacting GYF protein 2 OS=Homo sapiens OX=9606 GN=GIGYF2 PE=1 SV=1	0	3	2	2	150	3.21	178958
High	Q7L7L0	Histone H2A type 3 OS=Homo sapiens OX=9606 GN=HIST3H2A PE=1 SV=3	0	22	2	2	14.1	2.12	2.6771e+06
High	P04908	Histone H2A type 1-B/E OS=Homo sapiens OX=9606 GN=HIST1H2AB PE=1 SV=2	0	22	2	2	14.1	2.12	2.6771e+06
High	Q93077	Histone H2A type 1-C OS=Homo sapiens OX=9606 GN=HIST1H2AC PE=1 SV=3	0	22	2	2	14.1	2.12	2.6771e+06
High	Q5QNW6	Histone H2B type 2-F OS=Homo sapiens OX=9606 GN=HIST2H2BF PE=1 SV=3	0	19	2	2	13.9	2.83	5.02918e+06
High	Q99879	Histone H2B type 1-M OS=Homo sapiens OX=9606 GN=HIST1H2BM PE=1 SV=3	0	19	2	2	14	2.83	5.02918e+06
High	Q59GN2	Putative 60S ribosomal protein L39-like 5 OS=Homo sapiens OX=9606 GN=RPL39P5 PE=5 SV=2	0	24	2	2	6.3	5.26	2.32689e+06
High	Q04828	Aldo-keto reductase family 1 member C1 OS=Homo sapiens OX=9606 GN=AKR1C1 PE=1 SV=1	0	5	2	2	36.8	3.67	385301
High	Q99878	Histone H2A type 1-J OS=Homo sapiens OX=9606 GN=HIST1H2AJ PE=1 SV=3	0	22	2	2	13.9	2.12	2.6771e+06
High	P33778	Histone H2B type 1-B OS=Homo sapiens OX=9606 GN=HIST1H2BB PE=1 SV=2	0	19	2	2	13.9	2.83	5.02918e+06
High	Q96KK5	Histone H2A type 1-H OS=Homo sapiens OX=9606 GN=HIST1H2AH PE=1 SV=3	0	22	2	2	13.9	2.12	2.6771e+06
High	P58876	Histone H2B type 1-D OS=Homo sapiens OX=9606 GN=HIST1H2BD PE=1 SV=2	0	19	2	2	13.9	2.83	5.02918e+06
High	Q93079	Histone H2B type 1-H OS=Homo sapiens OX=9606 GN=HIST1H2BH PE=1 SV=3	0	19	2	2	13.9	2.83	5.02918e+06
High	O60814	Histone H2B type 1-K OS=Homo sapiens OX=9606 GN=HIST1H2BK PE=1 SV=3	0	19	2	2	13.9	2.83	5.02918e+06
High	Q99880	Histone H2B type 1-L OS=Homo sapiens OX=9606 GN=HIST1H2BL PE=1 SV=3	0	19	2	2	13.9	2.83	5.02918e+06
High	P62807	Histone H2B type 1-C/E/F/G/I OS=Homo sapiens OX=9606 GN=HIST1H2BC PE=1 SV=4	0	19	2	2	13.9	2.83	5.02918e+06
High	Q9BTM1	Histone H2A.J OS=Homo sapiens OX=9606 GN=H2AFJ PE=1 SV=1	0	22	2	2	14	2.12	2.6771e+06
High	P42330	Aldo-keto reductase family 1 member C3 OS=Homo sapiens OX=9606 GN=AKR1C3 PE=1 SV=4	0	5	2	2	36.8	3.67	385301
High	P57053	Histone H2B type F-S OS=Homo sapiens OX=9606 GN=H2BFS PE=1 SV=2	0	19	2	2	13.9	2.83	5.02918e+06
High	Q8N257	Histone H2B type 3-B OS=Homo sapiens OX=9606 GN=HIST3H2BB PE=1 SV=3	0	19	2	2	13.9	2.83	5.02918e+06
High	P06899	Histone H2B type 1-J OS=Homo sapiens OX=9606 GN=HIST1H2BJ PE=1 SV=3	0	19	2	2	13.9	2.83	5.02918e+06
High	P20671	Histone H2A type 1-D OS=Homo sapiens OX=9606 GN=HIST1H2AD PE=1 SV=2	0	22	2	2	14.1	2.12	2.6771e+06
High	P83881	60S ribosomal protein L36a OS=Homo sapiens OX=9606 GN=RPL36A PE=1 SV=2	0	12	2	2	12.4	5.57	1.15627e+06
High	P23527	Histone H2B type 1-O OS=Homo sapiens OX=9606 GN=HIST1H2BO PE=1 SV=3	0	19	2	2	13.9	2.83	5.02918e+06
High	P0C0S8	Histone H2A type 1 OS=Homo sapiens OX=9606 GN=HIST1H2AG PE=1 SV=2	0	22	2	2	14.1	2.12	2.6771e+06
High	Q99877	Histone H2B type 1-N OS=Homo sapiens OX=9606 GN=HIST1H2BN PE=1 SV=3	0	19	2	2	13.9	2.83	5.02918e+06
High	Q5BKY9	Protein FAM133B OS=Homo sapiens OX=9606 GN=FAM133B PE=1 SV=1	0	11	3	2	28.4	7.17	6.29005e+06
High	Q6FI13	Histone H2A type 2-A OS=Homo sapiens OX=9606 GN=HIST2H2AA3 PE=1 SV=3	0	22	2	2	14.1	2.12	2.6771e+06
High	P04632	Calpain small subunit 1 OS=Homo sapiens OX=9606 GN=CAPNS1 PE=1 SV=1	0	6	1	1	28.3	2.76	160870
High	P0A7G6	Protein RecA OS=Escherichia coli (strain K12) OX=83333 GN=recA PE=1 SV=2	0	3	1	1	38	2.56	564347
High	P11586	C-1-tetrahydrofolate synthase, cytoplasmic OS=Homo sapiens OX=9606 GN=MTHFD1 PE=1 SV=3	0	1	1	1	101.5	3.1	88330.4
High	P27302	Transketolase 1 OS=Escherichia coli (strain K12) OX=83333 GN=tktA PE=1 SV=5	0.003	1	1	1	72.2	0
High	P0AB14	Uncharacterized protein YccJ OS=Escherichia coli (strain K12) OX=83333 GN=yccJ PE=1 SV=1	0.002	25	1	1	8.5	0	337137
High	P0A7I7	GTP cyclohydrolase-2 OS=Escherichia coli (strain K12) OX=83333 GN=ribA PE=1 SV=1	0	8	1	1	21.8	3.89	289890
High	P62633	Cellular nucleic acid-binding protein OS=Homo sapiens OX=9606 GN=CNBP PE=1 SV=1	0	8	2	1	19.5	0	236557
High	P0A9W3	Energy-dependent translational throttle protein EttA OS=Escherichia coli (strain K12) OX=83333 GN=ettA PE=1 SV=2	0	2	1	1	62.4	1.95	221716
High	Q8IXJ9	Putative Polycomb group protein ASXL1 OS=Homo sapiens OX=9606 GN=ASXL1 PE=1 SV=4	0.004	1	1	1	165.3	0	150624
High	P28838	Cytosol aminopeptidase OS=Homo sapiens OX=9606 GN=LAP3 PE=1 SV=3	0	3	1	1	56.1	0
High	P24539	ATP synthase F(0) complex subunit B1, mitochondrial OS=Homo sapiens OX=9606 GN=ATP5PB PE=1 SV=2	0	7	1	1	28.9	2.26	126424
High	Q8WW12	PEST proteolytic signal-containing nuclear protein OS=Homo sapiens OX=9606 GN=PCNP PE=1 SV=2	0	9	1	1	18.9	0	85431
High	P0AFX9	Sigma-E factor regulatory protein RseB OS=Escherichia coli (strain K12) OX=83333 GN=rseB PE=1 SV=1	0	3	1	1	35.7	1.67	586002
Medium	Q12906	Interleukin enhancer-binding factor 3 OS=Homo sapiens OX=9606 GN=ILF3 PE=1 SV=3	0.016	1	1	1	95.3	0	47176.8
High	P07305	Histone H1.0 OS=Homo sapiens OX=9606 GN=H1F0 PE=1 SV=3	0	7	1	1	20.9	0	64095.5
High	P0A7N4	50S ribosomal protein L32 OS=Escherichia coli (strain K12) OX=83333 GN=rpmF PE=1 SV=2	0.001	18	1	1	6.4	2.55	590462
Medium	Q9BUN5	Coiled-coil domain-containing protein 28B OS=Homo sapiens OX=9606 GN=CCDC28B PE=1 SV=2	0.019	4	1	1	22	0	341613
High	P62820	Ras-related protein Rab-1A OS=Homo sapiens OX=9606 GN=RAB1A PE=1 SV=3	0.004	4	1	1	22.7	0	282517
High	P0A8G9	Exodeoxyribonuclease 7 small subunit OS=Escherichia coli (strain K12) OX=83333 GN=xseB PE=1 SV=2	0	14	1	1	8.9	2.05	166952
High	P15531	Nucleoside diphosphate kinase A OS=Homo sapiens OX=9606 GN=NME1 PE=1 SV=1	0	11	1	1	17.1	0
High	P26196	Probable ATP-dependent RNA helicase DDX6 OS=Homo sapiens OX=9606 GN=DDX6 PE=1 SV=2	0	5	2	1	54.4	0	130642
High	P0A7Y8	Ribonuclease P protein component OS=Escherichia coli (strain K12) OX=83333 GN=rnpA PE=1 SV=1	0.004	13	1	1	13.8	0
High	P08312	Phenylalanine--tRNA ligase alpha subunit OS=Escherichia coli (strain K12) OX=83333 GN=pheS PE=1 SV=2	0.008	3	1	1	36.8	0	150048
High	Q8IY67	Ribonucleoprotein PTB-binding 1 OS=Homo sapiens OX=9606 GN=RAVER1 PE=1 SV=1	0	2	1	1	63.8	2.22	144802
High	Q46866	Probable transcriptional regulator YgiV OS=Escherichia coli (strain K12) OX=83333 GN=ygiV PE=4 SV=2	0	8	1	1	17.8	1.72	102897
High	O75347	Tubulin-specific chaperone A OS=Homo sapiens OX=9606 GN=TBCA PE=1 SV=3	0	17	1	1	12.8	2.41	194955
High	Q86YP4	Transcriptional repressor p66-alpha OS=Homo sapiens OX=9606 GN=GATAD2A PE=1 SV=1	0.002	2	1	1	68	0
High	Q5T1J5	Putative coiled-coil-helix-coiled-coil-helix domain-containing protein CHCHD2P9, mitochondrial OS=Homo sapiens OX=9606 GN=CHCHD2P9 PE=5 SV=1	0	19	1	1	15.5	2.24	211155
High	Q7Z794	Keratin, type II cytoskeletal 1b OS=Homo sapiens OX=9606 GN=KRT77 PE=2 SV=3	0	4	8	1	61.9	15.7	2.30735e+07
High	Q9Y6M1	Insulin-like growth factor 2 mRNA-binding protein 2 OS=Homo sapiens OX=9606 GN=IGF2BP2 PE=1 SV=2	0	2	1	1	66.1	2.03
High	P50465	Endonuclease 8 OS=Escherichia coli (strain K12) OX=83333 GN=nei PE=1 SV=3	0	5	1	1	29.8	1.67	95852.2
High	Q96GA3	Protein LTV1 homolog OS=Homo sapiens OX=9606 GN=LTV1 PE=1 SV=1	0	3	1	1	54.8	4.82	347382
High	P62707	2,3-bisphosphoglycerate-dependent phosphoglycerate mutase OS=Escherichia coli (strain K12) OX=83333 GN=gpmA PE=1 SV=2	0	4	1	1	28.5	0	151106
High	P05852	tRNA N6-adenosine threonylcarbamoyltransferase OS=Escherichia coli (strain K12) OX=83333 GN=tsaD PE=1 SV=2	0	3	1	1	36	2.05	265484
High	A0JLT2	Mediator of RNA polymerase II transcription subunit 19 OS=Homo sapiens OX=9606 GN=MED19 PE=1 SV=2	0.006	5	1	1	26.3	0	112874
High	P0ADP9	Protein YihD OS=Escherichia coli (strain K12) OX=83333 GN=yihD PE=1 SV=1	0	24	1	1	10.3	4.26	313855
High	Q6NVV1	Putative 60S ribosomal protein L13a protein RPL13AP3 OS=Homo sapiens OX=9606 GN=RPL13AP3 PE=5 SV=1	0	11	1	1	12.1	2.21	876482
High	P0AB20	Heat shock protein HspQ OS=Escherichia coli (strain K12) OX=83333 GN=hspQ PE=1 SV=2	0.002	8	1	1	11.8	1.78	912158
High	Q71UM5	40S ribosomal protein S27-like OS=Homo sapiens OX=9606 GN=RPS27L PE=1 SV=3	0	40	3	1	9.5	4.99	317095
High	P61204	ADP-ribosylation factor 3 OS=Homo sapiens OX=9606 GN=ARF3 PE=1 SV=2	0	6	2	1	20.6	2.18	544515
High	Q9BZE4	Nucleolar GTP-binding protein 1 OS=Homo sapiens OX=9606 GN=GTPBP4 PE=1 SV=3	0	1	1	1	73.9	1.74	339474
High	Q14244	Ensconsin OS=Homo sapiens OX=9606 GN=MAP7 PE=1 SV=1	0	1	1	1	84	1.71	149837
High	P17169	Glutamine--fructose-6-phosphate aminotransferase [isomerizing] OS=Escherichia coli (strain K12) OX=83333 GN=glmS PE=1 SV=4	0	2	1	1	66.9	2.48	351543
High	Q6UX53	Methyltransferase-like protein 7B OS=Homo sapiens OX=9606 GN=METTL7B PE=1 SV=2	0	4	1	1	27.8	1.63	138210
High	P0A7H6	Recombination protein RecR OS=Escherichia coli (strain K12) OX=83333 GN=recR PE=3 SV=1	0	6	1	1	21.9	0	95268.1
High	P35998	26S proteasome regulatory subunit 7 OS=Homo sapiens OX=9606 GN=PSMC2 PE=1 SV=3	0	3	1	1	48.6	2.11
High	P12236	ADP/ATP translocase 3 OS=Homo sapiens OX=9606 GN=SLC25A6 PE=1 SV=4	0	31	13	1	32.8	27.25	338396
Medium	Q9H0A0	RNA cytidine acetyltransferase OS=Homo sapiens OX=9606 GN=NAT10 PE=1 SV=2	0.045	3	1	1	115.7	0	996662
High	Q04837	Single-stranded DNA-binding protein, mitochondrial OS=Homo sapiens OX=9606 GN=SSBP1 PE=1 SV=1	0	5	1	1	17.2	1.76	445617
High	Q15651	High mobility group nucleosome-binding domain-containing protein 3 OS=Homo sapiens OX=9606 GN=HMGN3 PE=1 SV=2	0	15	2	1	10.7	2.46	3.11478e+06
High	P39687	Acidic leucine-rich nuclear phosphoprotein 32 family member A OS=Homo sapiens OX=9606 GN=ANP32A PE=1 SV=1	0	6	1	1	28.6	2.71	194672
High	P00350	6-phosphogluconate dehydrogenase, decarboxylating OS=Escherichia coli (strain K12) OX=83333 GN=gnd PE=1 SV=2	0	2	1	1	51.4	0	200425
High	Q70EL4	Ubiquitin carboxyl-terminal hydrolase 43 OS=Homo sapiens OX=9606 GN=USP43 PE=1 SV=2	0	1	1	1	122.7	2.67	170190
High	Q9UPV9	Trafficking kinesin-binding protein 1 OS=Homo sapiens OX=9606 GN=TRAK1 PE=1 SV=1	0.002	2	1	1	106	0
High	P31947	14-3-3 protein sigma OS=Homo sapiens OX=9606 GN=SFN PE=1 SV=1	0	9	2	1	27.8	4.14	121509
High	P0AEI1	tRNA-2-methylthio-N(6)-dimethylallyladenosine synthase OS=Escherichia coli (strain K12) OX=83333 GN=miaB PE=1 SV=1	0	2	1	1	53.6	2.64	301973
High	Q9UJU6	Drebrin-like protein OS=Homo sapiens OX=9606 GN=DBNL PE=1 SV=1	0	3	1	1	48.2	1.65
Medium	Q7Z4N8	Prolyl 4-hydroxylase subunit alpha-3 OS=Homo sapiens OX=9606 GN=P4HA3 PE=1 SV=1	0.04	7	1	1	61.1	0	192337
High	P0A858	Triosephosphate isomerase OS=Escherichia coli (strain K12) OX=83333 GN=tpiA PE=1 SV=1	0.002	9	1	1	27	0
High	P0A9H5	Cob(I)yrinic acid a,c-diamide adenosyltransferase OS=Escherichia coli (strain K12) OX=83333 GN=btuR PE=3 SV=1	0	4	1	1	22	1.66	493447
High	Q9Y2X3	Nucleolar protein 58 OS=Homo sapiens OX=9606 GN=NOP58 PE=1 SV=1	0	3	1	1	59.5	0	107840
High	Q15758	Neutral amino acid transporter B(0) OS=Homo sapiens OX=9606 GN=SLC1A5 PE=1 SV=2	0	2	1	1	56.6	1.86	354881
High	P0A905	Outer membrane lipoprotein SlyB OS=Escherichia coli (strain K12) OX=83333 GN=slyB PE=2 SV=1	0	10	1	1	15.6	3.07	379536
High	Q96K17	Transcription factor BTF3 homolog 4 OS=Homo sapiens OX=9606 GN=BTF3L4 PE=1 SV=1	0	5	1	1	17.3	1.95
High	P82650	28S ribosomal protein S22, mitochondrial OS=Homo sapiens OX=9606 GN=MRPS22 PE=1 SV=1	0	3	1	1	41.3	0	100702
High	P21281	V-type proton ATPase subunit B, brain isoform OS=Homo sapiens OX=9606 GN=ATP6V1B2 PE=1 SV=3	0	2	1	1	56.5	1.86	78193.2
Medium	P41067	Protein TraB OS=Escherichia coli (strain K12) OX=83333 GN=traB PE=3 SV=1	0.038	2	1	1	50.4	0	51410.2
Medium	Q9Y5M8	Signal recognition particle receptor subunit beta OS=Homo sapiens OX=9606 GN=SRPRB PE=1 SV=3	0.045	7	1	1	29.7	0	135367
Medium	P17482	Homeobox protein Hox-B9 OS=Homo sapiens OX=9606 GN=HOXB9 PE=1 SV=2	0.013	6	1	1	28	0
High	Q10589	Bone marrow stromal antigen 2 OS=Homo sapiens OX=9606 GN=BST2 PE=1 SV=1	0	6	1	1	19.8	2.07	112084
High	P17952	UDP-N-acetylmuramate--L-alanine ligase OS=Escherichia coli (strain K12) OX=83333 GN=murC PE=1 SV=2	0	2	1	1	53.6	1.86	328870
High	Q96HC4	PDZ and LIM domain protein 5 OS=Homo sapiens OX=9606 GN=PDLIM5 PE=1 SV=5	0	3	1	1	63.9	0	202737
High	Q7Z417	Nuclear fragile X mental retardation-interacting protein 2 OS=Homo sapiens OX=9606 GN=NUFIP2 PE=1 SV=1	0	2	1	1	76.1	2.66	215341
High	P33602	NADH-quinone oxidoreductase subunit G OS=Escherichia coli (strain K12) OX=83333 GN=nuoG PE=1 SV=4	0	2	1	1	100.2	3.6	683010
High	P26640	Valine--tRNA ligase OS=Homo sapiens OX=9606 GN=VARS PE=1 SV=4	0	1	1	1	140.4	2.1	90877.4
High	Q01581	Hydroxymethylglutaryl-CoA synthase, cytoplasmic OS=Homo sapiens OX=9606 GN=HMGCS1 PE=1 SV=2	0.002	2	1	1	57.3	1.72
High	Q9NQ29	Putative RNA-binding protein Luc7-like 1 OS=Homo sapiens OX=9606 GN=LUC7L PE=1 SV=1	0	16	10	1	43.7	29.24
Medium	O60393	Homeobox protein NOBOX OS=Homo sapiens OX=9606 GN=NOBOX PE=1 SV=4	0.029	3	1	1	73.9	0	133411
High	P61081	NEDD8-conjugating enzyme Ubc12 OS=Homo sapiens OX=9606 GN=UBE2M PE=1 SV=1	0	4	1	1	20.9	1.83	292436
Medium	Q9NY33	Dipeptidyl peptidase 3 OS=Homo sapiens OX=9606 GN=DPP3 PE=1 SV=2	0.021	2	1	1	82.5	2.97
High	P62328	Thymosin beta-4 OS=Homo sapiens OX=9606 GN=TMSB4X PE=1 SV=2	0	43	1	1	5.1	2.23	153475
Medium	P00909	Tryptophan biosynthesis protein TrpCF OS=Escherichia coli (strain K12) OX=83333 GN=trpC PE=1 SV=4	0.013	2	1	1	49.5	0	162026
High	P0A9W6	Acid stress protein IbaG OS=Escherichia coli (strain K12) OX=83333 GN=ibaG PE=1 SV=1	0	11	1	1	9.4	2.07	725582
High	Q7RTV0	PHD finger-like domain-containing protein 5A OS=Homo sapiens OX=9606 GN=PHF5A PE=1 SV=1	0.004	12	1	1	12.4	0	113324
Medium	P08590	Myosin light chain 3 OS=Homo sapiens OX=9606 GN=MYL3 PE=1 SV=3	0.015	8	1	1	21.9	0
High	Q9UN86	Ras GTPase-activating protein-binding protein 2 OS=Homo sapiens OX=9606 GN=G3BP2 PE=1 SV=2	0	3	1	1	54.1	2	148566
High	P0A7D4	Adenylosuccinate synthetase OS=Escherichia coli (strain K12) OX=83333 GN=purA PE=1 SV=2	0	3	1	1	47.3	1.79	218344
High	P25786	Proteasome subunit alpha type-1 OS=Homo sapiens OX=9606 GN=PSMA1 PE=1 SV=1	0	8	1	1	29.5	3.25	483785
High	Q04637	Eukaryotic translation initiation factor 4 gamma 1 OS=Homo sapiens OX=9606 GN=EIF4G1 PE=1 SV=4	0	2	1	1	175.4	2.57
High	P09327	Villin-1 OS=Homo sapiens OX=9606 GN=VIL1 PE=1 SV=4	0	1	1	1	92.6	0	78980.9
High	Q8IYB3	Serine/arginine repetitive matrix protein 1 OS=Homo sapiens OX=9606 GN=SRRM1 PE=1 SV=2	0	2	1	1	102.3	2.99
High	P0DPB5	Protein POLR1D, isoform 2 OS=Homo sapiens OX=9606 GN=POLR1D PE=1 SV=1	0.002	6	1	1	14.3	0	280973
High	Q9H2F9	Coiled-coil domain-containing protein 68 OS=Homo sapiens OX=9606 GN=CCDC68 PE=1 SV=1	0.002	4	1	1	38.8	0
High	P0A6E4	Argininosuccinate synthase OS=Escherichia coli (strain K12) OX=83333 GN=argG PE=1 SV=2	0	2	1	1	49.9	0	120896
High	Q5JPE7	Nodal modulator 2 OS=Homo sapiens OX=9606 GN=NOMO2 PE=1 SV=1	0.001	1	1	1	139.4	1.67	770705
High	Q9UK76	Jupiter microtubule associated homolog 1 OS=Homo sapiens OX=9606 GN=JPT1 PE=1 SV=3	0	10	1	1	16	2.48	221596
High	Q8NFW8	N-acylneuraminate cytidylyltransferase OS=Homo sapiens OX=9606 GN=CMAS PE=1 SV=2	0	4	1	1	48.3	1.82
High	Q5T200	Zinc finger CCCH domain-containing protein 13 OS=Homo sapiens OX=9606 GN=ZC3H13 PE=1 SV=1	0.002	1	1	1	196.5	0	36183.2
Medium	Q86WT6	E3 ubiquitin-protein ligase TRIM69 OS=Homo sapiens OX=9606 GN=TRIM69 PE=1 SV=2	0.028	4	1	1	57.4	0
High	Q8N684	Cleavage and polyadenylation specificity factor subunit 7 OS=Homo sapiens OX=9606 GN=CPSF7 PE=1 SV=1	0	2	1	1	52	2.55	115090
High	P62491	Ras-related protein Rab-11A OS=Homo sapiens OX=9606 GN=RAB11A PE=1 SV=3	0	4	1	1	24.4	0	81338.2
High	Q13884	Beta-1-syntrophin OS=Homo sapiens OX=9606 GN=SNTB1 PE=1 SV=3	0	4	1	1	58	2.17
Medium	O43175	D-3-phosphoglycerate dehydrogenase OS=Homo sapiens OX=9606 GN=PHGDH PE=1 SV=4	0.045	2	1	1	56.6	0
High	Q9Y4P3	Transducin beta-like protein 2 OS=Homo sapiens OX=9606 GN=TBL2 PE=1 SV=1	0.008	3	1	1	49.8	0	81826.6
High	Q9Y4L1	Hypoxia up-regulated protein 1 OS=Homo sapiens OX=9606 GN=HYOU1 PE=1 SV=1	0	1	1	1	111.3	0	411874
High	Q7Z7F7	39S ribosomal protein L55, mitochondrial OS=Homo sapiens OX=9606 GN=MRPL55 PE=1 SV=1	0	13	1	1	15.1	2.86	177205
High	P77239	Cation efflux system protein CusB OS=Escherichia coli (strain K12) OX=83333 GN=cusB PE=1 SV=1	0	3	1	1	44.3	1.78	50710.1
Medium	P11458	Quinolinate synthase A OS=Escherichia coli (strain K12) OX=83333 GN=nadA PE=1 SV=3	0.045	2	1	1	38.2	0	126231
High	P62316	Small nuclear ribonucleoprotein Sm D2 OS=Homo sapiens OX=9606 GN=SNRPD2 PE=1 SV=1	0	8	1	1	13.5	0
High	P23893	Glutamate-1-semialdehyde 2,1-aminomutase OS=Escherichia coli (strain K12) OX=83333 GN=hemL PE=1 SV=2	0	3	1	1	45.3	2.91	249047
Medium	Q7Z7H5	Transmembrane emp24 domain-containing protein 4 OS=Homo sapiens OX=9606 GN=TMED4 PE=1 SV=1	0.044	4	1	1	25.9	0
High	P18085	ADP-ribosylation factor 4 OS=Homo sapiens OX=9606 GN=ARF4 PE=1 SV=3	0	6	1	1	20.5	2.15	141365
High	P62987	Ubiquitin-60S ribosomal protein L40 OS=Homo sapiens OX=9606 GN=UBA52 PE=1 SV=2	0	17	4	1	14.7	2.07	868153
High	Q9Y3U8	60S ribosomal protein L36 OS=Homo sapiens OX=9606 GN=RPL36 PE=1 SV=3	0	12	1	1	12.2	3.25	417122
High	Q96GM8	Target of EGR1 protein 1 OS=Homo sapiens OX=9606 GN=TOE1 PE=1 SV=1	0.002	4	1	1	56.5	0
High	P61106	Ras-related protein Rab-14 OS=Homo sapiens OX=9606 GN=RAB14 PE=1 SV=4	0	7	1	1	23.9	3.22
High	P21333	Filamin-A OS=Homo sapiens OX=9606 GN=FLNA PE=1 SV=4	0.002	0	1	1	280.6	0
High	P0A799	Phosphoglycerate kinase OS=Escherichia coli (strain K12) OX=83333 GN=pgk PE=1 SV=2	0	5	1	1	41.1	0
High	P37313	Dipeptide transport ATP-binding protein DppF OS=Escherichia coli (strain K12) OX=83333 GN=dppF PE=3 SV=1	0	4	1	1	37.5	0	402926
High	P51397	Death-associated protein 1 OS=Homo sapiens OX=9606 GN=DAP PE=1 SV=3	0	27	4	1	11.2	19.55	1.60747e+06
High	P36929	Ribosomal RNA small subunit methyltransferase B OS=Escherichia coli (strain K12) OX=83333 GN=rsmB PE=1 SV=2	0	3	1	1	48.3	1.76
High	Q8IVT2	Mitotic interactor and substrate of PLK1 OS=Homo sapiens OX=9606 GN=MISP PE=1 SV=1	0.002	2	1	1	75.3	0
High	O15551	Claudin-3 OS=Homo sapiens OX=9606 GN=CLDN3 PE=1 SV=1	0.002	7	1	1	23.3	0	74511.2
High	P0CF71	Transposase InsE for insertion sequence IS3fA OS=Escherichia coli (strain K12) OX=83333 GN=insE6 PE=3 SV=1	0	9	1	1	11.5	1.71	103360
High	P25205	DNA replication licensing factor MCM3 OS=Homo sapiens OX=9606 GN=MCM3 PE=1 SV=3	0	2	1	1	90.9	2.55	300699
High	O95757	Heat shock 70 kDa protein 4L OS=Homo sapiens OX=9606 GN=HSPA4L PE=1 SV=3	0	2	1	1	94.5	0
High	P17066	Heat shock 70 kDa protein 6 OS=Homo sapiens OX=9606 GN=HSPA6 PE=1 SV=2	0	11	10	1	71	22.14	3570936
High	P55317	Hepatocyte nuclear factor 3-alpha OS=Homo sapiens OX=9606 GN=FOXA1 PE=1 SV=2	0	4	1	1	49.1	2	48082.8
High	P67699	Uncharacterized HTH-type transcriptional regulator YddM OS=Escherichia coli (strain K12) OX=83333 GN=yddM PE=3 SV=1	0	12	1	1	10.4	2.52	2679348
High	Q13057	Bifunctional coenzyme A synthase OS=Homo sapiens OX=9606 GN=COASY PE=1 SV=4	0	3	1	1	62.3	0	66744.9
High	P0AFZ3	Stringent starvation protein B OS=Escherichia coli (strain K12) OX=83333 GN=sspB PE=1 SV=1	0.009	8	1	1	18.3	0
High	P69913	Carbon storage regulator OS=Escherichia coli (strain K12) OX=83333 GN=csrA PE=1 SV=1	0	20	1	1	6.9	2.26	156868
Medium	P18077	60S ribosomal protein L35a OS=Homo sapiens OX=9606 GN=RPL35A PE=1 SV=2	0.031	7	1	1	12.5	0	662226
Medium	Q96HP4	Oxidoreductase NAD-binding domain-containing protein 1 OS=Homo sapiens OX=9606 GN=OXNAD1 PE=1 SV=1	0.02	2	1	1	34.8	0	2.73396e+06
High	P22259	Phosphoenolpyruvate carboxykinase (ATP) OS=Escherichia coli (strain K12) OX=83333 GN=pckA PE=1 SV=2	0	3	1	1	59.6	0	140094
High	P37690	Murein hydrolase activator EnvC OS=Escherichia coli (strain K12) OX=83333 GN=envC PE=1 SV=2	0	4	1	1	46.6	2.17	202369
Medium	P00367	Glutamate dehydrogenase 1, mitochondrial OS=Homo sapiens OX=9606 GN=GLUD1 PE=1 SV=2	0.021	4	1	1	61.4	0
Medium	P16926	Cell shape-determining protein MreC OS=Escherichia coli (strain K12) OX=83333 GN=mreC PE=1 SV=1	0.044	2	1	1	39.5	0	376316
High	P64559	FAD assembly factor SdhE OS=Escherichia coli (strain K12) OX=83333 GN=sdhE PE=1 SV=1	0.002	26	1	1	10.5	0	240915
High	P0AG67	30S ribosomal protein S1 OS=Escherichia coli (strain K12) OX=83333 GN=rpsA PE=1 SV=1	0.001	2	1	1	61.1	0	87199.5
Medium	Q12904	Aminoacyl tRNA synthase complex-interacting multifunctional protein 1 OS=Homo sapiens OX=9606 GN=AIMP1 PE=1 SV=2	0.031	6	1	1	34.3	0	215346
High	Q04917	14-3-3 protein eta OS=Homo sapiens OX=9606 GN=YWHAH PE=1 SV=4	0	12	3	1	28.2	2.11	383144
Medium	P41069	Protein TraV OS=Escherichia coli (strain K12) OX=83333 GN=traV PE=1 SV=1	0.018	4	2	1	18.6	0	385930
Medium	Q9P2K1	Coiled-coil and C2 domain-containing protein 2A OS=Homo sapiens OX=9606 GN=CC2D2A PE=1 SV=3	0.013	0	1	1	186.1	0
Medium	P00441	Superoxide dismutase [Cu-Zn] OS=Homo sapiens OX=9606 GN=SOD1 PE=1 SV=2	0.032	14	1	1	15.9	0	71514.9
Medium	O60637	Tetraspanin-3 OS=Homo sapiens OX=9606 GN=TSPAN3 PE=2 SV=1	0.012	3	1	1	28	0	860776
High	Q96GQ7	Probable ATP-dependent RNA helicase DDX27 OS=Homo sapiens OX=9606 GN=DDX27 PE=1 SV=2	0	2	1	1	89.8	0	77173.6
High	A5YKK6	CCR4-NOT transcription complex subunit 1 OS=Homo sapiens OX=9606 GN=CNOT1 PE=1 SV=2	0.008	0	1	1	266.8	0	117933
High	O75533	Splicing factor 3B subunit 1 OS=Homo sapiens OX=9606 GN=SF3B1 PE=1 SV=3	0	1	1	1	145.7	1.88	139094
High	P0C7P4	Putative cytochrome b-c1 complex subunit Rieske-like protein 1 OS=Homo sapiens OX=9606 GN=UQCRFS1P1 PE=5 SV=1	0	5	1	1	30.8	2.72	409630
High	P15104	Glutamine synthetase OS=Homo sapiens OX=9606 GN=GLUL PE=1 SV=4	0.002	5	1	1	42	0
High	Q03113	Guanine nucleotide-binding protein subunit alpha-12 OS=Homo sapiens OX=9606 GN=GNA12 PE=1 SV=4	0	3	1	1	44.3	2.37	324219
High	P63224	Phosphoheptose isomerase OS=Escherichia coli (strain K12) OX=83333 GN=gmhA PE=1 SV=1	0	5	1	1	20.8	2.24	1.05097e+06
High	Q9Y2V2	Calcium-regulated heat-stable protein 1 OS=Homo sapiens OX=9606 GN=CARHSP1 PE=1 SV=2	0	11	1	1	15.9	3.12	299682
High	P0A9Q1	Aerobic respiration control protein ArcA OS=Escherichia coli (strain K12) OX=83333 GN=arcA PE=1 SV=1	0	5	1	1	27.3	2.34	364444
High	P64554	7-carboxy-7-deazaguanine synthase OS=Escherichia coli (strain K12) OX=83333 GN=queE PE=3 SV=1	0.002	4	1	1	25	0	220005
High	P64503	Uncharacterized protein YebV OS=Escherichia coli (strain K12) OX=83333 GN=yebV PE=1 SV=1	0	24	1	1	8.7	3.57	305638
High	Q9H501	ESF1 homolog OS=Homo sapiens OX=9606 GN=ESF1 PE=1 SV=1	0	2	1	1	98.7	0
High	P0AAT6	Ribosomal silencing factor RsfS OS=Escherichia coli (strain K12) OX=83333 GN=rsfS PE=1 SV=1	0	15	1	1	11.6	2.5	435239
High	Q46864	Antitoxin MqsA OS=Escherichia coli (strain K12) OX=83333 GN=mqsA PE=1 SV=1	0.001	11	1	1	14.7	0
High	O95678	Keratin, type II cytoskeletal 75 OS=Homo sapiens OX=9606 GN=KRT75 PE=1 SV=2	0	18	30	1	59.5	59.93	156148
Medium	Q53GQ0	Very-long-chain 3-oxoacyl-CoA reductase OS=Homo sapiens OX=9606 GN=HSD17B12 PE=1 SV=2	0.012	5	1	1	34.3	0	181002
High	P51812	Ribosomal protein S6 kinase alpha-3 OS=Homo sapiens OX=9606 GN=RPS6KA3 PE=1 SV=1	0.002	2	1	1	83.7	0	121383
Medium	Q9Y3S1	Serine/threonine-protein kinase WNK2 OS=Homo sapiens OX=9606 GN=WNK2 PE=1 SV=4	0.044	0	1	1	242.5	0
High	P29372	DNA-3-methyladenine glycosylase OS=Homo sapiens OX=9606 GN=MPG PE=1 SV=3	0	10	1	1	32.8	0
High	O00148	ATP-dependent RNA helicase DDX39A OS=Homo sapiens OX=9606 GN=DDX39A PE=1 SV=2	0	3	1	1	49.1	1.93	376508
High	P0A729	Maf-like protein YceF OS=Escherichia coli (strain K12) OX=83333 GN=yceF PE=1 SV=1	0	11	1	1	21.7	0
High	P51571	Translocon-associated protein subunit delta OS=Homo sapiens OX=9606 GN=SSR4 PE=1 SV=1	0	6	1	1	19	2.02	221409
High	Q2TBE0	CWF19-like protein 2 OS=Homo sapiens OX=9606 GN=CWF19L2 PE=1 SV=4	0	2	1	1	103.7	2.56	350432
High	O14950	Myosin regulatory light chain 12B OS=Homo sapiens OX=9606 GN=MYL12B PE=1 SV=2	0	6	1	1	19.8	2.18	392627
High	Q14533	Keratin, type II cuticular Hb1 OS=Homo sapiens OX=9606 GN=KRT81 PE=1 SV=3	0.004	2	1	1	54.9	0	336018
High	P04844	Dolichyl-diphosphooligosaccharide--protein glycosyltransferase subunit 2 OS=Homo sapiens OX=9606 GN=RPN2 PE=1 SV=3	0	3	1	1	69.2	2.56	186666
High	Q9UHV9	Prefoldin subunit 2 OS=Homo sapiens OX=9606 GN=PFDN2 PE=1 SV=1	0	8	1	1	16.6	0	128041
High	P22676	Calretinin OS=Homo sapiens OX=9606 GN=CALB2 PE=2 SV=2	0	4	1	1	31.5	0	151584
High	Q8TAD8	Smad nuclear-interacting protein 1 OS=Homo sapiens OX=9606 GN=SNIP1 PE=1 SV=1	0	5	1	1	45.8	2.39	142159
High	Q9BW60	Elongation of very long chain fatty acids protein 1 OS=Homo sapiens OX=9606 GN=ELOVL1 PE=1 SV=1	0	4	1	1	32.6	0	233734
Medium	Q14204	Cytoplasmic dynein 1 heavy chain 1 OS=Homo sapiens OX=9606 GN=DYNC1H1 PE=1 SV=5	0.037	1	1	1	532.1	0
High	P30044	Peroxiredoxin-5, mitochondrial OS=Homo sapiens OX=9606 GN=PRDX5 PE=1 SV=4	0	5	1	1	22.1	1.98	429676
High	P67762	UPF0306 protein YhbP OS=Escherichia coli (strain K12) OX=83333 GN=yhbP PE=3 SV=1	0	7	1	1	16.8	2.42	85674.6
High	Q9BUQ8	Probable ATP-dependent RNA helicase DDX23 OS=Homo sapiens OX=9606 GN=DDX23 PE=1 SV=3	0	1	1	1	95.5	1.97
High	Q96A33	Coiled-coil domain-containing protein 47 OS=Homo sapiens OX=9606 GN=CCDC47 PE=1 SV=1	0	2	2	1	55.8	2.15	248629
Medium	P29401	Transketolase OS=Homo sapiens OX=9606 GN=TKT PE=1 SV=3	0.045	3	1	1	67.8	0
High	O00515	Ladinin-1 OS=Homo sapiens OX=9606 GN=LAD1 PE=1 SV=2	0	5	1	1	57.1	0	69642.3
High	Q9Y4D2	Sn1-specific diacylglycerol lipase alpha OS=Homo sapiens OX=9606 GN=DAGLA PE=1 SV=3	0.005	1	1	1	114.9	1.63
High	P61714	6,7-dimethyl-8-ribityllumazine synthase OS=Escherichia coli (strain K12) OX=83333 GN=ribE PE=1 SV=1	0	12	1	1	16.1	2.9	231200
High	O76094	Signal recognition particle subunit SRP72 OS=Homo sapiens OX=9606 GN=SRP72 PE=1 SV=3	0	3	1	1	74.6	2.18
High	P62333	26S proteasome regulatory subunit 10B OS=Homo sapiens OX=9606 GN=PSMC6 PE=1 SV=1	0	3	1	1	44.1	2.34	112358
High	P55060	Exportin-2 OS=Homo sapiens OX=9606 GN=CSE1L PE=1 SV=3	0.004	1	1	1	110.3	0	350385
Medium	P08240	Signal recognition particle receptor subunit alpha OS=Homo sapiens OX=9606 GN=SRPRA PE=1 SV=2	0.021	3	1	1	69.8	0	59785.9
High	O95299	NADH dehydrogenase [ubiquinone] 1 alpha subcomplex subunit 10, mitochondrial OS=Homo sapiens OX=9606 GN=NDUFA10 PE=1 SV=1	0	6	1	1	40.7	0
High	P31153	S-adenosylmethionine synthase isoform type-2 OS=Homo sapiens OX=9606 GN=MAT2A PE=1 SV=1	0	4	1	1	43.6	0
High	P52926	High mobility group protein HMGI-C OS=Homo sapiens OX=9606 GN=HMGA2 PE=1 SV=1	0	21	1	1	11.8	0	99661
High	P60228	Eukaryotic translation initiation factor 3 subunit E OS=Homo sapiens OX=9606 GN=EIF3E PE=1 SV=1	0.002	2	1	1	52.2	0	113101
High	P00968	Carbamoyl-phosphate synthase large chain OS=Escherichia coli (strain K12) OX=83333 GN=carB PE=1 SV=2	0	1	1	1	117.8	2.87	321105
High	P45395	Arabinose 5-phosphate isomerase KdsD OS=Escherichia coli (strain K12) OX=83333 GN=kdsD PE=1 SV=1	0	5	1	1	35.2	3.98
High	Q92973	Transportin-1 OS=Homo sapiens OX=9606 GN=TNPO1 PE=1 SV=2	0	1	1	1	102.3	0	46815.4
Medium	Q96T37	RNA-binding protein 15 OS=Homo sapiens OX=9606 GN=RBM15 PE=1 SV=2	0.024	2	1	1	107.1	0	18832.1
High	P20674	Cytochrome c oxidase subunit 5A, mitochondrial OS=Homo sapiens OX=9606 GN=COX5A PE=1 SV=2	0.002	6	1	1	16.8	1.78	137993
High	P49006	MARCKS-related protein OS=Homo sapiens OX=9606 GN=MARCKSL1 PE=1 SV=2	0	8	1	1	19.5	2.91	345498
High	P77433	Uncharacterized protein YkgG OS=Escherichia coli (strain K12) OX=83333 GN=ykgG PE=3 SV=2	0	6	1	1	25.2	1.8	136931
Medium	P22106	Asparagine synthetase B [glutamine-hydrolyzing] OS=Escherichia coli (strain K12) OX=83333 GN=asnB PE=1 SV=3	0.025	2	1	1	62.6	0	172114
High	P61604	10 kDa heat shock protein, mitochondrial OS=Homo sapiens OX=9606 GN=HSPE1 PE=1 SV=2	0.002	12	1	1	10.9	0	66024.3
Medium	A8MVW0	Protein FAM171A2 OS=Homo sapiens OX=9606 GN=FAM171A2 PE=1 SV=1	0.026	1	1	1	87.4	0
High	P42677	40S ribosomal protein S27 OS=Homo sapiens OX=9606 GN=RPS27 PE=1 SV=3	0	40	4	1	9.5	11.1	4.6716e+06
Medium	Q5TCS8	Adenylate kinase 9 OS=Homo sapiens OX=9606 GN=AK9 PE=1 SV=2	0.018	2	1	1	221.3	0	563548
Medium	Q9Y5Z7	Host cell factor 2 OS=Homo sapiens OX=9606 GN=HCFC2 PE=1 SV=1	0.022	2	1	1	86.7	0	32484.1
High	Q8NCA5	Protein FAM98A OS=Homo sapiens OX=9606 GN=FAM98A PE=1 SV=1	0.003	3	1	1	55.4	0
High	P22234	Multifunctional protein ADE2 OS=Homo sapiens OX=9606 GN=PAICS PE=1 SV=3	0.002	3	1	1	47	0
High	O43837	Isocitrate dehydrogenase [NAD] subunit beta, mitochondrial OS=Homo sapiens OX=9606 GN=IDH3B PE=1 SV=2	0	2	1	1	42.2	0
High	Q47622	Probable ABC transporter periplasmic-binding protein SapA OS=Escherichia coli (strain K12) OX=83333 GN=sapA PE=3 SV=1	0	2	1	1	61.5	1.91	109941
High	P0A9M5	Xanthine phosphoribosyltransferase OS=Escherichia coli (strain K12) OX=83333 GN=gpt PE=1 SV=1	0.008	7	1	1	17	0	206969
High	P69797	PTS system mannose-specific EIIAB component OS=Escherichia coli (strain K12) OX=83333 GN=manX PE=1 SV=2	0.001	5	1	1	35	0
High	O60812	Heterogeneous nuclear ribonucleoprotein C-like 1 OS=Homo sapiens OX=9606 GN=HNRNPCL1 PE=1 SV=1	0	4	1	1	32.1	1.78	324872
Medium	Q9UIG0	Tyrosine-protein kinase BAZ1B OS=Homo sapiens OX=9606 GN=BAZ1B PE=1 SV=2	0.045	2	1	1	170.8	0
High	P48668	Keratin, type II cytoskeletal 6C OS=Homo sapiens OX=9606 GN=KRT6C PE=1 SV=3	0	52	48	1	60	106.8	1.67591e+07
High	P30048	Thioredoxin-dependent peroxide reductase, mitochondrial OS=Homo sapiens OX=9606 GN=PRDX3 PE=1 SV=3	0	5	1	1	27.7	2.89	404748
Medium	Q9ULI0	ATPase family AAA domain-containing protein 2B OS=Homo sapiens OX=9606 GN=ATAD2B PE=1 SV=3	0.045	2	1	1	164.8	0
High	O14908	PDZ domain-containing protein GIPC1 OS=Homo sapiens OX=9606 GN=GIPC1 PE=1 SV=2	0	5	1	1	36	0	39974.6
High	Q96C90	Protein phosphatase 1 regulatory subunit 14B OS=Homo sapiens OX=9606 GN=PPP1R14B PE=1 SV=3	0	17	1	1	15.9	0	230937
High	P0A9M8	Phosphate acetyltransferase OS=Escherichia coli (strain K12) OX=83333 GN=pta PE=1 SV=2	0	2	1	1	77.1	2.74	104814
High	P28799	Progranulin OS=Homo sapiens OX=9606 GN=GRN PE=1 SV=2	0	3	2	1	63.5	3.75	1.51901e+06
High	P60716	Lipoyl synthase OS=Escherichia coli (strain K12) OX=83333 GN=lipA PE=1 SV=1	0	7	2	1	36	3.22	297380
High	P0ABA6	ATP synthase gamma chain OS=Escherichia coli (strain K12) OX=83333 GN=atpG PE=1 SV=1	0.002	8	1	1	31.6	0
High	P0A879	Tryptophan synthase beta chain OS=Escherichia coli (strain K12) OX=83333 GN=trpB PE=1 SV=2	0.003	2	1	1	43	0	336994
High	P0ADY7	50S ribosomal protein L16 OS=Escherichia coli (strain K12) OX=83333 GN=rplP PE=1 SV=1	0	10	1	1	15.3	2.39	429683
High	P63020	Fe/S biogenesis protein NfuA OS=Escherichia coli (strain K12) OX=83333 GN=nfuA PE=1 SV=1	0	6	1	1	21	1.63
High	P76297	Flagellar protein FlhE OS=Escherichia coli (strain K12) OX=83333 GN=flhE PE=3 SV=1	0	9	1	1	14.1	1.69	436826
High	P0ADF8	Acetolactate synthase isozyme 1 small subunit OS=Escherichia coli (strain K12) OX=83333 GN=ilvN PE=1 SV=1	0	16	1	1	11.1	0	188363
High	Q58FF8	Putative heat shock protein HSP 90-beta 2 OS=Homo sapiens OX=9606 GN=HSP90AB2P PE=1 SV=2	0	13	5	1	44.3	11.23	387480
High	P16700	Thiosulfate-binding protein OS=Escherichia coli (strain K12) OX=83333 GN=cysP PE=1 SV=1	0	3	1	1	37.6	1.82	295220
High	P26885	Peptidyl-prolyl cis-trans isomerase FKBP2 OS=Homo sapiens OX=9606 GN=FKBP2 PE=1 SV=2	0.002	8	1	1	15.6	1.88	586327
High	P0A744	Peptide methionine sulfoxide reductase MsrA OS=Escherichia coli (strain K12) OX=83333 GN=msrA PE=1 SV=2	0	7	1	1	23.3	2.56	787568
High	Q32MZ4	Leucine-rich repeat flightless-interacting protein 1 OS=Homo sapiens OX=9606 GN=LRRFIP1 PE=1 SV=2	0	2	1	1	89.2	1.81	66858.3
High	Q3MHD2	Protein LSM12 homolog OS=Homo sapiens OX=9606 GN=LSM12 PE=1 SV=2	0	7	1	1	21.7	1.67
High	Q9H3J6	Probable peptide chain release factor C12orf65, mitochondrial OS=Homo sapiens OX=9606 GN=C12orf65 PE=2 SV=1	0.004	5	1	1	18.8	0	429435
High	P0AE22	Class B acid phosphatase OS=Escherichia coli (strain K12) OX=83333 GN=aphA PE=1 SV=1	0	6	1	1	26.1	2.19	172180
Medium	Q86SS6	Synaptotagmin-9 OS=Homo sapiens OX=9606 GN=SYT9 PE=2 SV=1	0.028	3	1	1	56.2	0	58324.6
High	P29744	Flagellar hook-associated protein 3 OS=Escherichia coli (strain K12) OX=83333 GN=flgL PE=3 SV=2	0.002	4	1	1	34.3	0	216222
High	Q9Y2Q3	Glutathione S-transferase kappa 1 OS=Homo sapiens OX=9606 GN=GSTK1 PE=1 SV=3	0	6	1	1	25.5	3.01	515953
High	Q86Y79	Probable peptidyl-tRNA hydrolase OS=Homo sapiens OX=9606 GN=PTRH1 PE=1 SV=1	0	7	1	1	22.9	2.55	249162
Medium	P76466	Uncharacterized protein YfaT OS=Escherichia coli (strain K12) OX=83333 GN=yfaT PE=3 SV=2	0.026	3	1	1	23.8	2.07	6.55344e+06
High	P46852	Quercetin 2,3-dioxygenase OS=Escherichia coli (strain K12) OX=83333 GN=yhhW PE=1 SV=1	0	6	1	1	26.3	2.51
Medium	Q5JTV8	Torsin-1A-interacting protein 1 OS=Homo sapiens OX=9606 GN=TOR1AIP1 PE=1 SV=2	0.021	2	1	1	66.2	0
High	P05793	Ketol-acid reductoisomerase (NADP(+)) OS=Escherichia coli (strain K12) OX=83333 GN=ilvC PE=1 SV=4	0	3	1	1	54	2.63	110487
High	P35637	RNA-binding protein FUS OS=Homo sapiens OX=9606 GN=FUS PE=1 SV=1	0	3	1	1	53.4	0	153834
High	P48730	Casein kinase I isoform delta OS=Homo sapiens OX=9606 GN=CSNK1D PE=1 SV=2	0	11	3	1	47.3	5.5	944832
High	Q10713	Mitochondrial-processing peptidase subunit alpha OS=Homo sapiens OX=9606 GN=PMPCA PE=1 SV=2	0	2	1	1	58.2	1.93	286408
High	Q92945	Far upstream element-binding protein 2 OS=Homo sapiens OX=9606 GN=KHSRP PE=1 SV=4	0	3	3	1	73.1	6.57	142030
High	P40719	Sensor protein QseC OS=Escherichia coli (strain K12) OX=83333 GN=qseC PE=1 SV=2	0	2	1	1	50.3	2.01	169096
High	Q7L2J0	7SK snRNA methylphosphate capping enzyme OS=Homo sapiens OX=9606 GN=MEPCE PE=1 SV=1	0	1	1	1	74.3	0	91284.9
High	Q6EEV6	Small ubiquitin-related modifier 4 OS=Homo sapiens OX=9606 GN=SUMO4 PE=1 SV=2	0	13	1	1	10.7	2.68	308052
High	Q15004	PCNA-associated factor OS=Homo sapiens OX=9606 GN=PCLAF PE=1 SV=1	0	16	1	1	12	2.01	71851.6
High	P82979	SAP domain-containing ribonucleoprotein OS=Homo sapiens OX=9606 GN=SARNP PE=1 SV=3	0	5	1	1	23.7	1.86	170878
High	P0A6J1	Adenylyl-sulfate kinase OS=Escherichia coli (strain K12) OX=83333 GN=cysC PE=1 SV=2	0	7	1	1	22.3	2.66	410689
High	Q9H6S3	Epidermal growth factor receptor kinase substrate 8-like protein 2 OS=Homo sapiens OX=9606 GN=EPS8L2 PE=1 SV=2	0.005	2	1	1	80.6	1.96
High	P48444	Coatomer subunit delta OS=Homo sapiens OX=9606 GN=ARCN1 PE=1 SV=1	0	3	1	1	57.2	0	71287.5
High	Q14151	Scaffold attachment factor B2 OS=Homo sapiens OX=9606 GN=SAFB2 PE=1 SV=1	0	1	1	1	107.4	1.8
High	Q6UN15	Pre-mRNA 3'-end-processing factor FIP1 OS=Homo sapiens OX=9606 GN=FIP1L1 PE=1 SV=1	0	4	1	1	66.5	2.44	628593
High	P19012	Keratin, type I cytoskeletal 15 OS=Homo sapiens OX=9606 GN=KRT15 PE=1 SV=3	0	11	10	1	49.2	24.57	9315110
High	Q4KMP7	TBC1 domain family member 10B OS=Homo sapiens OX=9606 GN=TBC1D10B PE=1 SV=3	0	2	1	1	87.1	3.95	177797
Medium	P77376	Uncharacterized oxidoreductase YdgJ OS=Escherichia coli (strain K12) OX=83333 GN=ydgJ PE=1 SV=2	0.014	4	1	1	38.2	0
High	P23588	Eukaryotic translation initiation factor 4B OS=Homo sapiens OX=9606 GN=EIF4B PE=1 SV=2	0	3	1	1	69.1	2.96	196904
High	Q16762	Thiosulfate sulfurtransferase OS=Homo sapiens OX=9606 GN=TST PE=1 SV=4	0.005	6	1	1	33.4	0
High	P69828	PTS system galactitol-specific EIIA component OS=Escherichia coli (strain K12) OX=83333 GN=gatA PE=1 SV=1	0	9	1	1	16.9	3.21	245887
High	Q56VL3	OCIA domain-containing protein 2 OS=Homo sapiens OX=9606 GN=OCIAD2 PE=1 SV=1	0	6	1	1	16.9	2.34	127222
Medium	Q6ZR08	Dynein heavy chain 12, axonemal OS=Homo sapiens OX=9606 GN=DNAH12 PE=2 SV=2	0.029	1	1	1	356.7	0	522512
Medium	P33218	Inner membrane protein YebE OS=Escherichia coli (strain K12) OX=83333 GN=yebE PE=1 SV=2	0.014	9	1	1	23.7	0
High	P07814	Bifunctional glutamate/proline--tRNA ligase OS=Homo sapiens OX=9606 GN=EPRS PE=1 SV=5	0	1	1	1	170.5	0
High	Q15691	Microtubule-associated protein RP/EB family member 1 OS=Homo sapiens OX=9606 GN=MAPRE1 PE=1 SV=3	0	7	1	1	30	0	96117.6
Medium	Q2TAC2	Coiled-coil domain-containing protein 57 OS=Homo sapiens OX=9606 GN=CCDC57 PE=1 SV=3	0.028	1	1	1	103	0	313279
High	P39901	Putative uncharacterized protein YbfI OS=Escherichia coli (strain K12) OX=83333 GN=ybfI PE=5 SV=1	0	17	2	1	7.8	1.83	587569
High	P24232	Flavohemoprotein OS=Escherichia coli (strain K12) OX=83333 GN=hmp PE=1 SV=1	0	3	1	1	43.8	2.74	298287
High	Q9BWS9	Chitinase domain-containing protein 1 OS=Homo sapiens OX=9606 GN=CHID1 PE=1 SV=1	0.002	3	1	1	44.9	0	42043
High	Q9BR76	Coronin-1B OS=Homo sapiens OX=9606 GN=CORO1B PE=1 SV=1	0	8	2	1	54.2	0
Medium	P0AEF0	DNA replication protein DnaC OS=Escherichia coli (strain K12) OX=83333 GN=dnaC PE=1 SV=1	0.022	4	1	1	27.9	0
Medium	Q9C0G6	Dynein heavy chain 6, axonemal OS=Homo sapiens OX=9606 GN=DNAH6 PE=2 SV=3	0.017	0	1	1	475.7	0	425510
High	Q15019	Septin-2 OS=Homo sapiens OX=9606 GN=SEPT2 PE=1 SV=1	0.002	5	1	1	41.5	0
High	P0AFN2	Phage shock protein C OS=Escherichia coli (strain K12) OX=83333 GN=pspC PE=1 SV=1	0	8	1	1	13.5	1.94	306032
High	P24534	Elongation factor 1-beta OS=Homo sapiens OX=9606 GN=EEF1B2 PE=1 SV=3	0.002	4	1	1	24.7	1.7	591089
Medium	Q9NY37	Acid-sensing ion channel 5 OS=Homo sapiens OX=9606 GN=ASIC5 PE=1 SV=1	0.045	7	1	1	57.4	0	46372.3
High	Q14978	Nucleolar and coiled-body phosphoprotein 1 OS=Homo sapiens OX=9606 GN=NOLC1 PE=1 SV=2	0	2	2	1	73.6	5.85	1.02727e+06
High	P49674	Casein kinase I isoform epsilon OS=Homo sapiens OX=9606 GN=CSNK1E PE=1 SV=1	0	6	2	1	47.3	1.73	364916
High	Q9BRJ2	39S ribosomal protein L45, mitochondrial OS=Homo sapiens OX=9606 GN=MRPL45 PE=1 SV=2	0.002	5	1	1	35.3	0
High	P0A705	Translation initiation factor IF-2 OS=Escherichia coli (strain K12) OX=83333 GN=infB PE=1 SV=1	0.002	2	1	1	97.3	2.26
High	P0ACL0	Glycerol-3-phosphate regulon repressor OS=Escherichia coli (strain K12) OX=83333 GN=glpR PE=1 SV=1	0	5	1	1	28	1.64	150911
Medium	P07741	Adenine phosphoribosyltransferase OS=Homo sapiens OX=9606 GN=APRT PE=1 SV=2	0.021	4	1	1	19.6	0
Medium	Q6Q6R5	Cysteine-rich protein 3 OS=Homo sapiens OX=9606 GN=CRIP3 PE=2 SV=2	0.018	4	1	1	24.1	0	128736
High	P04425	Glutathione synthetase OS=Escherichia coli (strain K12) OX=83333 GN=gshB PE=1 SV=1	0	5	1	1	35.5	0
High	P62910	60S ribosomal protein L32 OS=Homo sapiens OX=9606 GN=RPL32 PE=1 SV=2	0	13	2	1	15.9	2.64	694098
High	Q9Y2Z0	Protein SGT1 homolog OS=Homo sapiens OX=9606 GN=SUGT1 PE=1 SV=3	0.002	4	1	1	41	0
High	Q8TE68	Epidermal growth factor receptor kinase substrate 8-like protein 1 OS=Homo sapiens OX=9606 GN=EPS8L1 PE=1 SV=3	0	2	1	1	80.2	0
Medium	Q46845	Disulfide-bond oxidoreductase YghU OS=Escherichia coli (strain K12) OX=83333 GN=yghU PE=1 SV=2	0.032	6	1	1	32.4	0	40647.4
High	P0A6N8	Elongation factor P-like protein OS=Escherichia coli (strain K12) OX=83333 GN=yeiP PE=1 SV=1	0.002	12	1	1	21.5	0	338011
High	P41240	Tyrosine-protein kinase CSK OS=Homo sapiens OX=9606 GN=CSK PE=1 SV=1	0	2	1	1	50.7	0	159269
High	P77318	Uncharacterized sulfatase YdeN OS=Escherichia coli (strain K12) OX=83333 GN=ydeN PE=3 SV=2	0.002	3	1	1	62.8	0
High	P78347	General transcription factor II-I OS=Homo sapiens OX=9606 GN=GTF2I PE=1 SV=2	0	2	1	1	112.3	3.52	204832
High	Q6YN16	Hydroxysteroid dehydrogenase-like protein 2 OS=Homo sapiens OX=9606 GN=HSDL2 PE=1 SV=1	0.002	4	1	1	45.4	0	163771
High	P0A9P4	Thioredoxin reductase OS=Escherichia coli (strain K12) OX=83333 GN=trxB PE=1 SV=2	0	4	1	1	34.6	2.76	143895
Medium	Q9P0J0	NADH dehydrogenase [ubiquinone] 1 alpha subcomplex subunit 13 OS=Homo sapiens OX=9606 GN=NDUFA13 PE=1 SV=3	0.037	7	1	1	16.7	0	92054.3
High	O43920	NADH dehydrogenase [ubiquinone] iron-sulfur protein 5 OS=Homo sapiens OX=9606 GN=NDUFS5 PE=1 SV=3	0	11	1	1	12.5	1.74	263505
Medium	Q5VWN6	Protein FAM208B OS=Homo sapiens OX=9606 GN=FAM208B PE=1 SV=1	0.045	0	1	1	268.7	0	58977.6
High	P0A8C1	UPF0145 protein YbjQ OS=Escherichia coli (strain K12) OX=83333 GN=ybjQ PE=1 SV=1	0	11	1	1	11.4	2.85	1.90434e+06
High	P0AC65	Glutaredoxin-like protein NrdH OS=Escherichia coli (strain K12) OX=83333 GN=nrdH PE=1 SV=1	0	25	1	1	9.1	3.09	267530
High	P0ACC7	Bifunctional protein GlmU OS=Escherichia coli (strain K12) OX=83333 GN=glmU PE=1 SV=1	0.007	2	1	1	49.2	0
High	P16070	CD44 antigen OS=Homo sapiens OX=9606 GN=CD44 PE=1 SV=3	0.002	1	1	1	81.5	0	195944
High	Q86V81	THO complex subunit 4 OS=Homo sapiens OX=9606 GN=ALYREF PE=1 SV=3	0	4	1	1	26.9	0
High	P00579	RNA polymerase sigma factor RpoD OS=Escherichia coli (strain K12) OX=83333 GN=rpoD PE=1 SV=2	0	2	1	1	70.2	2.63	378200
High	P12081	Histidine--tRNA ligase, cytoplasmic OS=Homo sapiens OX=9606 GN=HARS PE=1 SV=2	0.005	2	1	1	57.4	0	950071
High	P0A6Z3	Chaperone protein HtpG OS=Escherichia coli (strain K12) OX=83333 GN=htpG PE=1 SV=1	0	2	1	1	71.4	2.43	219743
High	P35579	Myosin-9 OS=Homo sapiens OX=9606 GN=MYH9 PE=1 SV=4	0	1	1	1	226.4	2.36	121139
High	P0ABC7	Modulator of FtsH protease HflK OS=Escherichia coli (strain K12) OX=83333 GN=hflK PE=1 SV=1	0	3	1	1	45.5	1.68
High	Q00796	Sorbitol dehydrogenase OS=Homo sapiens OX=9606 GN=SORD PE=1 SV=4	0.001	3	1	1	38.3	0	2.41582e+06
High	Q3YEC7	Rab-like protein 6 OS=Homo sapiens OX=9606 GN=RABL6 PE=1 SV=2	0	4	1	1	79.5	2.88
High	P05100	DNA-3-methyladenine glycosylase 1 OS=Escherichia coli (strain K12) OX=83333 GN=tag PE=1 SV=1	0.008	6	1	1	21.1	0
Medium	P10442	Ribonuclease HII OS=Escherichia coli (strain K12) OX=83333 GN=rnhB PE=1 SV=2	0.028	4	1	1	21.5	0	314543
High	Q15942	Zyxin OS=Homo sapiens OX=9606 GN=ZYX PE=1 SV=1	0.005	3	1	1	61.2	0	99626.9
Medium	Q6ZWI9	Ret finger protein-like 4B OS=Homo sapiens OX=9606 GN=RFPL4B PE=2 SV=2	0.022	5	1	1	29.9	0	599608
High	Q9C0C2	182 kDa tankyrase-1-binding protein OS=Homo sapiens OX=9606 GN=TNKS1BP1 PE=1 SV=4	0.002	1	1	1	181.7	0	16752.2
High	P68133	Actin, alpha skeletal muscle OS=Homo sapiens OX=9606 GN=ACTA1 PE=1 SV=1	0	33	21	1	42	41.31	2.40265e+06
High	Q16181	Septin-7 OS=Homo sapiens OX=9606 GN=SEPT7 PE=1 SV=2	0.002	2	1	1	50.6	0	39144.8
High	O43242	26S proteasome non-ATPase regulatory subunit 3 OS=Homo sapiens OX=9606 GN=PSMD3 PE=1 SV=2	0	3	1	1	60.9	2.16	175917
High	P0A9X9	Cold shock protein CspA OS=Escherichia coli (strain K12) OX=83333 GN=cspA PE=1 SV=2	0	14	1	1	7.4	0	203840
Medium	Q9BWE0	Replication initiator 1 OS=Homo sapiens OX=9606 GN=REPIN1 PE=1 SV=1	0.013	3	1	1	63.5	0	24430.9
High	P0AAT9	Uncharacterized protein YbeL OS=Escherichia coli (strain K12) OX=83333 GN=ybeL PE=4 SV=1	0	5	1	1	18.8	0	144913
High	P13051	Uracil-DNA glycosylase OS=Homo sapiens OX=9606 GN=UNG PE=1 SV=2	0	8	1	1	34.6	0
High	Q5JXB2	Putative ubiquitin-conjugating enzyme E2 N-like OS=Homo sapiens OX=9606 GN=UBE2NL PE=1 SV=1	0	12	1	1	17.4	2.11	129676
High	O00541	Pescadillo homolog OS=Homo sapiens OX=9606 GN=PES1 PE=1 SV=1	0	2	1	1	68	0	50919.3
High	P0C054	Small heat shock protein IbpA OS=Escherichia coli (strain K12) OX=83333 GN=ibpA PE=1 SV=1	0	11	1	1	15.8	2.65	339408
High	P16152	Carbonyl reductase [NADPH] 1 OS=Homo sapiens OX=9606 GN=CBR1 PE=1 SV=3	0	4	1	1	30.4	2.54	242219
High	Q9Y6C9	Mitochondrial carrier homolog 2 OS=Homo sapiens OX=9606 GN=MTCH2 PE=1 SV=1	0.002	3	1	1	33.3	0	340889
High	Q8TEA8	D-aminoacyl-tRNA deacylase 1 OS=Homo sapiens OX=9606 GN=DTD1 PE=1 SV=2	0	8	1	1	23.4	0	106210
High	P0AB80	Branched-chain-amino-acid aminotransferase OS=Escherichia coli (strain K12) OX=83333 GN=ilvE PE=1 SV=2	0	4	1	1	34.1	2.64	930653
High	P62993	Growth factor receptor-bound protein 2 OS=Homo sapiens OX=9606 GN=GRB2 PE=1 SV=1	0.002	4	1	1	25.2	1.8	385305
High	P78345	Ribonuclease P protein subunit p38 OS=Homo sapiens OX=9606 GN=RPP38 PE=1 SV=2	0.001	4	1	1	31.8	1.79	123633
High	Q9H009	Nascent polypeptide-associated complex subunit alpha-2 OS=Homo sapiens OX=9606 GN=NACA2 PE=1 SV=1	0.002	7	1	1	23.2	1.64
High	Q9Y2W2	WW domain-binding protein 11 OS=Homo sapiens OX=9606 GN=WBP11 PE=1 SV=1	0	2	1	1	70	2.06	136735
High	P75874	Uncharacterized protein YccU OS=Escherichia coli (strain K12) OX=83333 GN=yccU PE=1 SV=2	0.002	11	1	1	14.7	0
High	Q14574	Desmocollin-3 OS=Homo sapiens OX=9606 GN=DSC3 PE=1 SV=3	0.002	2	1	1	99.9	0	95568.1
High	P07639	3-dehydroquinate synthase OS=Escherichia coli (strain K12) OX=83333 GN=aroB PE=1 SV=1	0	3	1	1	38.9	1.74
High	P35222	Catenin beta-1 OS=Homo sapiens OX=9606 GN=CTNNB1 PE=1 SV=1	0	2	1	1	85.4	0	44114.5
High	P16422	Epithelial cell adhesion molecule OS=Homo sapiens OX=9606 GN=EPCAM PE=1 SV=2	0	5	1	1	34.9	0
High	P39380	RNA 2'-phosphotransferase OS=Escherichia coli (strain K12) OX=83333 GN=kptA PE=3 SV=2	0	7	1	1	20.5	2.25	66149.9
High	P0AG18	N5-carboxyaminoimidazole ribonucleotide mutase OS=Escherichia coli (strain K12) OX=83333 GN=purE PE=1 SV=2	0	7	1	1	17.8	1.64	207020
High	Q00688	Peptidyl-prolyl cis-trans isomerase FKBP3 OS=Homo sapiens OX=9606 GN=FKBP3 PE=1 SV=1	0	6	1	1	25.2	0	138351
High	P0ABD5	Acetyl-coenzyme A carboxylase carboxyl transferase subunit alpha OS=Escherichia coli (strain K12) OX=83333 GN=accA PE=1 SV=2	0	6	1	1	35.2	2.79
High	Q562R1	Beta-actin-like protein 2 OS=Homo sapiens OX=9606 GN=ACTBL2 PE=1 SV=2	0	22	10	1	42	14.25
High	Q14103	Heterogeneous nuclear ribonucleoprotein D0 OS=Homo sapiens OX=9606 GN=HNRNPD PE=1 SV=1	0	4	1	1	38.4	2.48	509437
High	Q3ZCQ8	Mitochondrial import inner membrane translocase subunit TIM50 OS=Homo sapiens OX=9606 GN=TIMM50 PE=1 SV=2	0	3	1	1	39.6	2.34	123079
High	P76540	Ethanolamine utilization protein EutK OS=Escherichia coli (strain K12) OX=83333 GN=eutK PE=1 SV=2	0	7	1	1	17.9	2.8	223617
High	P29590	Protein PML OS=Homo sapiens OX=9606 GN=PML PE=1 SV=3	0	2	1	1	97.5	4.34	262280
High	Q9Y3D5	28S ribosomal protein S18c, mitochondrial OS=Homo sapiens OX=9606 GN=MRPS18C PE=1 SV=1	0	13	1	1	15.8	0	168711
High	Q6P1X5	Transcription initiation factor TFIID subunit 2 OS=Homo sapiens OX=9606 GN=TAF2 PE=1 SV=3	0	2	2	1	136.9	3.08
High	P09151	2-isopropylmalate synthase OS=Escherichia coli (strain K12) OX=83333 GN=leuA PE=1 SV=5	0	2	3	1	57.3	4.59	401855
High	Q9NQ50	39S ribosomal protein L40, mitochondrial OS=Homo sapiens OX=9606 GN=MRPL40 PE=1 SV=1	0.007	8	1	1	24.5	0	269635
High	P23526	Adenosylhomocysteinase OS=Homo sapiens OX=9606 GN=AHCY PE=1 SV=4	0	3	1	1	47.7	2.52	110800
High	P01034	Cystatin-C OS=Homo sapiens OX=9606 GN=CST3 PE=1 SV=1	0	12	1	1	15.8	0
High	P0AE48	Gamma-glutamylcyclotransferase family protein YtfP OS=Escherichia coli (strain K12) OX=83333 GN=ytfP PE=1 SV=1	0	11	1	1	12.9	2.77	203221
High	P77258	N-ethylmaleimide reductase OS=Escherichia coli (strain K12) OX=83333 GN=nemA PE=2 SV=1	0	7	1	1	39.5	3.64
High	P0C0L2	Peroxiredoxin OsmC OS=Escherichia coli (strain K12) OX=83333 GN=osmC PE=1 SV=2	0.001	7	1	1	15.1	1.67
High	Q9UII2	ATPase inhibitor, mitochondrial OS=Homo sapiens OX=9606 GN=ATP5IF1 PE=1 SV=1	0.002	9	1	1	12.2	2.45	364798
High	P62140	Serine/threonine-protein phosphatase PP1-beta catalytic subunit OS=Homo sapiens OX=9606 GN=PPP1CB PE=1 SV=3	0	5	1	1	37.2	0	227361
High	P0ADP0	5-amino-6-(5-phospho-D-ribitylamino)uracil phosphatase YigB OS=Escherichia coli (strain K12) OX=83333 GN=yigB PE=1 SV=1	0	4	1	1	27.1	1.99
Medium	Q9HBI5	Uncharacterized protein C3orf14 OS=Homo sapiens OX=9606 GN=C3orf14 PE=2 SV=1	0.046	8	1	1	15	0	124349
High	Q9BU76	Multiple myeloma tumor-associated protein 2 OS=Homo sapiens OX=9606 GN=MMTAG2 PE=1 SV=1	0	5	1	1	29.4	2.14
High	P81605	Dermcidin OS=Homo sapiens OX=9606 GN=DCD PE=1 SV=2	0	13	1	1	11.3	2.28	359463
High	Q9UL46	Proteasome activator complex subunit 2 OS=Homo sapiens OX=9606 GN=PSME2 PE=1 SV=4	0	6	1	1	27.4	0	236229
High	O75494	Serine/arginine-rich splicing factor 10 OS=Homo sapiens OX=9606 GN=SRSF10 PE=1 SV=1	0.002	5	1	1	31.3	0	124643
Medium	Q6GQQ9	OTU domain-containing protein 7B OS=Homo sapiens OX=9606 GN=OTUD7B PE=1 SV=1	0.022	2	1	1	92.5	0	183113
High	P0A9U3	Uncharacterized ABC transporter ATP-binding protein YbiT OS=Escherichia coli (strain K12) OX=83333 GN=ybiT PE=1 SV=1	0	3	1	1	59.8	2.04	194752
High	P76270	Free methionine-R-sulfoxide reductase OS=Escherichia coli (strain K12) OX=83333 GN=msrC PE=1 SV=2	0	6	1	1	18.1	2.13	188288
High	P31949	Protein S100-A11 OS=Homo sapiens OX=9606 GN=S100A11 PE=1 SV=2	0	12	2	1	11.7	5.05	740008
High	P11166	Solute carrier family 2, facilitated glucose transporter member 1 OS=Homo sapiens OX=9606 GN=SLC2A1 PE=1 SV=2	0	3	1	1	54	3.05	184432
High	P61313	60S ribosomal protein L15 OS=Homo sapiens OX=9606 GN=RPL15 PE=1 SV=2	0	7	2	1	24.1	5.65	363075
High	P39212	Putative transposase InsN for insertion sequence element IS911B OS=Escherichia coli (strain K12) OX=83333 GN=insN2 PE=5 SV=2	0	11	1	1	10.3	1.92	157021
High	P35340	Alkyl hydroperoxide reductase subunit F OS=Escherichia coli (strain K12) OX=83333 GN=ahpF PE=1 SV=2	0.002	2	1	1	56.1	1.71	840506
Medium	P20290	Transcription factor BTF3 OS=Homo sapiens OX=9606 GN=BTF3 PE=1 SV=1	0.013	7	1	1	22.2	0
High	O95168	NADH dehydrogenase [ubiquinone] 1 beta subcomplex subunit 4 OS=Homo sapiens OX=9606 GN=NDUFB4 PE=1 SV=3	0	8	1	1	15.2	2.08	245308
High	Q9BTC0	Death-inducer obliterator 1 OS=Homo sapiens OX=9606 GN=DIDO1 PE=1 SV=5	0	1	2	1	243.7	0	261371
High	P0A9C5	Glutamine synthetase OS=Escherichia coli (strain K12) OX=83333 GN=glnA PE=1 SV=2	0	3	1	1	51.9	2.06	1.35254e+06
High	P64483	Uncharacterized protein YeaK OS=Escherichia coli (strain K12) OX=83333 GN=yeaK PE=4 SV=1	0	6	1	1	17.8	2.12
High	Q96FZ2	Embryonic stem cell-specific 5-hydroxymethylcytosine-binding protein OS=Homo sapiens OX=9606 GN=HMCES PE=1 SV=1	0	3	1	1	40.5	0	69330.1
High	Q6UXX5	Inter-alpha-trypsin inhibitor heavy chain H6 OS=Homo sapiens OX=9606 GN=ITIH6 PE=2 SV=1	0.008	1	1	1	143.1	1.71	319108
High	Q9HAV7	GrpE protein homolog 1, mitochondrial OS=Homo sapiens OX=9606 GN=GRPEL1 PE=1 SV=2	0.002	6	1	1	24.3	0
High	O15143	Actin-related protein 2/3 complex subunit 1B OS=Homo sapiens OX=9606 GN=ARPC1B PE=1 SV=3	0	3	1	1	40.9	2.83	185174
High	P63000	Ras-related C3 botulinum toxin substrate 1 OS=Homo sapiens OX=9606 GN=RAC1 PE=1 SV=1	0	7	1	1	21.4	2.15	129802
High	Q04695	Keratin, type I cytoskeletal 17 OS=Homo sapiens OX=9606 GN=KRT17 PE=1 SV=2	0	26	26	1	48.1	55.66
Medium	Q13207	T-box transcription factor TBX2 OS=Homo sapiens OX=9606 GN=TBX2 PE=1 SV=3	0.037	3	1	1	75	0	277633
High	P0AB77	2-amino-3-ketobutyrate coenzyme A ligase OS=Escherichia coli (strain K12) OX=83333 GN=kbl PE=1 SV=1	0.002	3	1	1	43.1	1.83	108542
High	Q9HD42	Charged multivesicular body protein 1a OS=Homo sapiens OX=9606 GN=CHMP1A PE=1 SV=1	0	4	1	1	21.7	0	414863
High	P0AGF2	Sulfur acceptor protein CsdE OS=Escherichia coli (strain K12) OX=83333 GN=csdE PE=1 SV=1	0	11	1	1	15.9	3.3	309071
High	Q7Z406	Myosin-14 OS=Homo sapiens OX=9606 GN=MYH14 PE=1 SV=2	0.002	1	1	1	227.7	0	107834
High	P09110	3-ketoacyl-CoA thiolase, peroxisomal OS=Homo sapiens OX=9606 GN=ACAA1 PE=1 SV=2	0	5	1	1	44.3	0
High	P32685	Uncharacterized protein YjbD OS=Escherichia coli (strain K12) OX=83333 GN=yjbD PE=4 SV=1	0	12	1	1	10.5	1.65	54780.4
High	P78527	DNA-dependent protein kinase catalytic subunit OS=Homo sapiens OX=9606 GN=PRKDC PE=1 SV=3	0	0	1	1	468.8	2.22
High	P47756	F-actin-capping protein subunit beta OS=Homo sapiens OX=9606 GN=CAPZB PE=1 SV=4	0	4	1	1	31.3	2.06	413516
High	Q46868	Uncharacterized protein YqiC OS=Escherichia coli (strain K12) OX=83333 GN=yqiC PE=1 SV=2	0	9	1	1	11.3	1.8	210055
High	P0ACC3	Iron-sulfur cluster insertion protein ErpA OS=Escherichia coli (strain K12) OX=83333 GN=erpA PE=1 SV=1	0.001	8	1	1	12.1	0	763853
High	P36680	Cell division protein ZapD OS=Escherichia coli (strain K12) OX=83333 GN=zapD PE=1 SV=2	0	4	1	1	28.3	2.21	201370
High	P0AGD3	Superoxide dismutase [Fe] OS=Escherichia coli (strain K12) OX=83333 GN=sodB PE=1 SV=2	0	8	1	1	21.3	1.95	208773
High	Q9P016	Thymocyte nuclear protein 1 OS=Homo sapiens OX=9606 GN=THYN1 PE=1 SV=1	0	9	1	1	25.7	0	142521
High	Q8N1G4	Leucine-rich repeat-containing protein 47 OS=Homo sapiens OX=9606 GN=LRRC47 PE=1 SV=1	0.002	3	1	1	63.4	0	36218.5
High	Q15027	Arf-GAP with coiled-coil, ANK repeat and PH domain-containing protein 1 OS=Homo sapiens OX=9606 GN=ACAP1 PE=1 SV=1	0	2	1	1	81.5	2.42	414812
High	O43852	Calumenin OS=Homo sapiens OX=9606 GN=CALU PE=1 SV=2	0	4	1	1	37.1	2.77	504768
High	Q6P1L8	39S ribosomal protein L14, mitochondrial OS=Homo sapiens OX=9606 GN=MRPL14 PE=1 SV=1	0	10	1	1	15.9	2.88	346353
High	P0ACF8	DNA-binding protein H-NS OS=Escherichia coli (strain K12) OX=83333 GN=hns PE=1 SV=2	0	10	1	1	15.5	3.83	361613
High	P0AC59	Glutaredoxin 2 OS=Escherichia coli (strain K12) OX=83333 GN=grxB PE=1 SV=1	0	9	1	1	24.3	2.12
High	P26646	Probable acrylyl-CoA reductase AcuI OS=Escherichia coli (strain K12) OX=83333 GN=acuI PE=1 SV=1	0	5	1	1	34.7	0	227458
High	Q9Y2B0	Protein canopy homolog 2 OS=Homo sapiens OX=9606 GN=CNPY2 PE=1 SV=1	0	9	1	1	20.6	2.16
Medium	Q9Y6K5	2'-5'-oligoadenylate synthase 3 OS=Homo sapiens OX=9606 GN=OAS3 PE=1 SV=3	0.026	1	1	1	121.1	0
Medium	C9JLW8	Mapk-regulated corepressor-interacting protein 1 OS=Homo sapiens OX=9606 GN=MCRIP1 PE=1 SV=1	0.029	11	1	1	10.9	0	82668
High	P84085	ADP-ribosylation factor 5 OS=Homo sapiens OX=9606 GN=ARF5 PE=1 SV=2	0	6	1	1	20.5	2.23	102917
High	Q15287	RNA-binding protein with serine-rich domain 1 OS=Homo sapiens OX=9606 GN=RNPS1 PE=1 SV=1	0.009	3	1	1	34.2	0	151054
High	Q6P1Q9	Methyltransferase-like protein 2B OS=Homo sapiens OX=9606 GN=METTL2B PE=1 SV=3	0.001	3	1	1	43.4	0	108755
High	P50454	Serpin H1 OS=Homo sapiens OX=9606 GN=SERPINH1 PE=1 SV=2	0	3	1	1	46.4	0
High	P50395	Rab GDP dissociation inhibitor beta OS=Homo sapiens OX=9606 GN=GDI2 PE=1 SV=2	0	3	1	1	50.6	0	104344
High	P0AAR3	Cys-tRNA(Pro)/Cys-tRNA(Cys) deacylase YbaK OS=Escherichia coli (strain K12) OX=83333 GN=ybaK PE=1 SV=1	0	8	1	1	17.1	2.77	264831
High	Q9BWM7	Sideroflexin-3 OS=Homo sapiens OX=9606 GN=SFXN3 PE=1 SV=3	0	4	1	1	35.5	0	103612
High	P0A9A2	Bacterial non-heme ferritin-like protein OS=Escherichia coli (strain K12) OX=83333 GN=ftnB PE=3 SV=1	0	7	1	1	18.9	2.53	249254
High	P0AC51	Zinc uptake regulation protein OS=Escherichia coli (strain K12) OX=83333 GN=zur PE=1 SV=1	0.002	6	1	1	19.2	2.03	268355
High	Q16630	Cleavage and polyadenylation specificity factor subunit 6 OS=Homo sapiens OX=9606 GN=CPSF6 PE=1 SV=2	0	3	1	1	59.2	3.49	103867
High	Q9UHD8	Septin-9 OS=Homo sapiens OX=9606 GN=SEPT9 PE=1 SV=2	0	6	1	1	65.4	0	157709
High	P52209	6-phosphogluconate dehydrogenase, decarboxylating OS=Homo sapiens OX=9606 GN=PGD PE=1 SV=3	0	2	1	1	53.1	2.35
High	Q9Y3Y2	Chromatin target of PRMT1 protein OS=Homo sapiens OX=9606 GN=CHTOP PE=1 SV=2	0	5	1	1	26.4	0	77604.3
High	Q9NZ01	Very-long-chain enoyl-CoA reductase OS=Homo sapiens OX=9606 GN=TECR PE=1 SV=1	0	4	1	1	36	0	343654
High	Q13435	Splicing factor 3B subunit 2 OS=Homo sapiens OX=9606 GN=SF3B2 PE=1 SV=2	0	2	2	1	100.2	0
High	Q9UNE7	E3 ubiquitin-protein ligase CHIP OS=Homo sapiens OX=9606 GN=STUB1 PE=1 SV=2	0.002	3	1	1	34.8	0	107438
High	P05455	Lupus La protein OS=Homo sapiens OX=9606 GN=SSB PE=1 SV=2	0	3	1	1	46.8	2.24	185421
High	O75400	Pre-mRNA-processing factor 40 homolog A OS=Homo sapiens OX=9606 GN=PRPF40A PE=1 SV=2	0	1	1	1	108.7	0	128624
High	P75914	Probable phosphatase YcdX OS=Escherichia coli (strain K12) OX=83333 GN=ycdX PE=1 SV=1	0.002	3	1	1	26.9	0	249446
High	P50416	Carnitine O-palmitoyltransferase 1, liver isoform OS=Homo sapiens OX=9606 GN=CPT1A PE=1 SV=2	0	2	1	1	88.3	1.87	131415
Medium	Q9UI47	Catenin alpha-3 OS=Homo sapiens OX=9606 GN=CTNNA3 PE=1 SV=2	0.044	2	1	1	99.7	2.52	995261
High	Q9BRK5	45 kDa calcium-binding protein OS=Homo sapiens OX=9606 GN=SDF4 PE=1 SV=1	0	3	1	1	41.8	2.09	128411
Medium	P28698	Myeloid zinc finger 1 OS=Homo sapiens OX=9606 GN=MZF1 PE=1 SV=3	0.032	3	1	1	82	0	683266
Medium	Q96QH2	PML-RARA-regulated adapter molecule 1 OS=Homo sapiens OX=9606 GN=PRAM1 PE=1 SV=3	0.018	2	1	1	73.9	0	223431
High	P25536	Maf-like protein YhdE OS=Escherichia coli (strain K12) OX=83333 GN=yhdE PE=1 SV=1	0	11	1	1	21.5	3.38	489470
Medium	Q5T4S7	E3 ubiquitin-protein ligase UBR4 OS=Homo sapiens OX=9606 GN=UBR4 PE=1 SV=1	0.02	1	1	1	573.5	0
High	P05055	Polyribonucleotide nucleotidyltransferase OS=Escherichia coli (strain K12) OX=83333 GN=pnp PE=1 SV=3	0.002	2	1	1	77.1	0	160692
Medium	P49326	Dimethylaniline monooxygenase [N-oxide-forming] 5 OS=Homo sapiens OX=9606 GN=FMO5 PE=1 SV=2	0.013	3	1	1	60.2	2.86
High	P14324	Farnesyl pyrophosphate synthase OS=Homo sapiens OX=9606 GN=FDPS PE=1 SV=4	0.002	2	1	1	48.2	0
High	P0A6L2	4-hydroxy-tetrahydrodipicolinate synthase OS=Escherichia coli (strain K12) OX=83333 GN=dapA PE=1 SV=1	0	4	2	1	31.3	2.06	1.01838e+06
Medium	Q9BY31	Zinc finger protein 717 OS=Homo sapiens OX=9606 GN=ZNF717 PE=2 SV=2	0.041	3	1	1	105.2	0	754966
High	P05556	Integrin beta-1 OS=Homo sapiens OX=9606 GN=ITGB1 PE=1 SV=2	0	1	1	1	88.4	2.05
High	Q1KMD3	Heterogeneous nuclear ribonucleoprotein U-like protein 2 OS=Homo sapiens OX=9606 GN=HNRNPUL2 PE=1 SV=1	0	2	1	1	85.1	3.01	161458
High	P76340	Probable transcriptional regulatory protein YedW OS=Escherichia coli (strain K12) OX=83333 GN=yedW PE=1 SV=2	0	10	1	1	25	2.75	350154
High	Q15286	Ras-related protein Rab-35 OS=Homo sapiens OX=9606 GN=RAB35 PE=1 SV=1	0	5	1	1	23	1.96	650754
High	P39304	3-keto-L-gulonate-6-phosphate decarboxylase UlaD OS=Escherichia coli (strain K12) OX=83333 GN=ulaD PE=1 SV=1	0	6	1	1	23.6	2.95	608718
High	P29966	Myristoylated alanine-rich C-kinase substrate OS=Homo sapiens OX=9606 GN=MARCKS PE=1 SV=4	0	7	1	1	31.5	0	45576.1
High	P27348	14-3-3 protein theta OS=Homo sapiens OX=9606 GN=YWHAQ PE=1 SV=1	0	12	3	1	27.7	5.48	983698
High	P45565	Lipopolysaccharide core heptose(II)-phosphate phosphatase OS=Escherichia coli (strain K12) OX=83333 GN=ais PE=2 SV=2	0	6	1	1	22.2	0	475016
High	P15254	Phosphoribosylformylglycinamidine synthase OS=Escherichia coli (strain K12) OX=83333 GN=purL PE=1 SV=3	0	1	1	1	141.3	2.52	239265
High	Q9H299	SH3 domain-binding glutamic acid-rich-like protein 3 OS=Homo sapiens OX=9606 GN=SH3BGRL3 PE=1 SV=1	0	20	1	1	10.4	2.2	255485
High	P62258	14-3-3 protein epsilon OS=Homo sapiens OX=9606 GN=YWHAE PE=1 SV=1	0	7	2	1	29.2	4.1
Medium	Q14258	E3 ubiquitin/ISG15 ligase TRIM25 OS=Homo sapiens OX=9606 GN=TRIM25 PE=1 SV=2	0.045	3	1	1	70.9	0	28024.5
Medium	P76116	Uncharacterized protein YncE OS=Escherichia coli (strain K12) OX=83333 GN=yncE PE=1 SV=1	0.041	3	1	1	38.6	0	19807.8
High	P26602	Chorismate pyruvate-lyase OS=Escherichia coli (strain K12) OX=83333 GN=ubiC PE=1 SV=2	0	6	2	1	18.8	1.79	236894
High	Q9BSD7	Cancer-related nucleoside-triphosphatase OS=Homo sapiens OX=9606 GN=NTPCR PE=1 SV=1	0	8	1	1	20.7	0
Medium	Q9NSB4	Keratin, type II cuticular Hb2 OS=Homo sapiens OX=9606 GN=KRT82 PE=3 SV=3	0.039	2	1	1	56.6	2.05	19018482
Medium	Q14315	Filamin-C OS=Homo sapiens OX=9606 GN=FLNC PE=1 SV=3	0.026	1	1	1	290.8	0	89383.9
High	P25519	GTPase HflX OS=Escherichia coli (strain K12) OX=83333 GN=hflX PE=1 SV=3	0.002	3	1	1	48.3	0	77311.7
High	P14854	Cytochrome c oxidase subunit 6B1 OS=Homo sapiens OX=9606 GN=COX6B1 PE=1 SV=2	0	14	1	1	10.2	2.25	302190
High	O15144	Actin-related protein 2/3 complex subunit 2 OS=Homo sapiens OX=9606 GN=ARPC2 PE=1 SV=1	0	5	1	1	34.3	0
High	P0ADE8	tRNA-modifying protein YgfZ OS=Escherichia coli (strain K12) OX=83333 GN=ygfZ PE=1 SV=2	0	3	1	1	36.1	0	139492
High	P0ABU2	Ribosome-binding ATPase YchF OS=Escherichia coli (strain K12) OX=83333 GN=ychF PE=1 SV=2	0	3	1	1	39.6	2.64	432469
High	P30850	Exoribonuclease 2 OS=Escherichia coli (strain K12) OX=83333 GN=rnb PE=1 SV=3	0	2	1	1	72.4	1.71
High	P50213	Isocitrate dehydrogenase [NAD] subunit alpha, mitochondrial OS=Homo sapiens OX=9606 GN=IDH3A PE=1 SV=1	0	3	1	1	39.6	0	154390
High	Q15056	Eukaryotic translation initiation factor 4H OS=Homo sapiens OX=9606 GN=EIF4H PE=1 SV=5	0	6	1	1	27.4	2.48	368672
High	P0AAC8	Iron-binding protein IscA OS=Escherichia coli (strain K12) OX=83333 GN=iscA PE=1 SV=1	0.002	7	1	1	11.5	2.04	1.36538e+06
High	A6NC57	Ankyrin repeat domain-containing protein 62 OS=Homo sapiens OX=9606 GN=ANKRD62 PE=2 SV=4	0.001	1	1	1	106.4	0
High	P0A7D7	Phosphoribosylaminoimidazole-succinocarboxamide synthase OS=Escherichia coli (strain K12) OX=83333 GN=purC PE=1 SV=1	0	4	1	1	27	1.91	488862
High	Q13243	Serine/arginine-rich splicing factor 5 OS=Homo sapiens OX=9606 GN=SRSF5 PE=1 SV=1	0	8	2	1	31.2	4.58	112934
High	Q9BZE1	39S ribosomal protein L37, mitochondrial OS=Homo sapiens OX=9606 GN=MRPL37 PE=1 SV=2	0.009	4	1	1	48.1	0
Medium	Q9UKE5	TRAF2 and NCK-interacting protein kinase OS=Homo sapiens OX=9606 GN=TNIK PE=1 SV=1	0.045	1	1	1	154.8	0	427984
Medium	P0A968	Cold shock-like protein CspD OS=Escherichia coli (strain K12) OX=83333 GN=cspD PE=1 SV=1	0.018	19	1	1	8	0
High	P30084	Enoyl-CoA hydratase, mitochondrial OS=Homo sapiens OX=9606 GN=ECHS1 PE=1 SV=4	0	4	1	1	31.4	2.32	156562
High	Q07812	Apoptosis regulator BAX OS=Homo sapiens OX=9606 GN=BAX PE=1 SV=1	0	6	1	1	21.2	0	68316.6
High	Q8WXI9	Transcriptional repressor p66-beta OS=Homo sapiens OX=9606 GN=GATAD2B PE=1 SV=1	0.002	2	1	1	65.2	0
High	O60361	Putative nucleoside diphosphate kinase OS=Homo sapiens OX=9606 GN=NME2P1 PE=5 SV=1	0	12	1	1	15.5	0
High	P84077	ADP-ribosylation factor 1 OS=Homo sapiens OX=9606 GN=ARF1 PE=1 SV=2	0	6	2	1	20.7	2.18	544515
High	P47985	Cytochrome b-c1 complex subunit Rieske, mitochondrial OS=Homo sapiens OX=9606 GN=UQCRFS1 PE=1 SV=2	0	5	1	1	29.6	2.72	409630
High	P40429	60S ribosomal protein L13a OS=Homo sapiens OX=9606 GN=RPL13A PE=1 SV=2	0	5	1	1	23.6	2.21	876482
High	P07910	Heterogeneous nuclear ribonucleoproteins C1/C2 OS=Homo sapiens OX=9606 GN=HNRNPC PE=1 SV=4	0	4	1	1	33.7	1.78	324872
High	O43790	Keratin, type II cuticular Hb6 OS=Homo sapiens OX=9606 GN=KRT86 PE=1 SV=1	0.004	2	1	1	53.5	0	336018
High	Q15155	Nodal modulator 1 OS=Homo sapiens OX=9606 GN=NOMO1 PE=1 SV=5	0.001	1	1	1	134.2	1.67	770705
High	P55854	Small ubiquitin-related modifier 3 OS=Homo sapiens OX=9606 GN=SUMO3 PE=1 SV=2	0	12	1	1	11.6	2.68	308052
High	Q15907	Ras-related protein Rab-11B OS=Homo sapiens OX=9606 GN=RAB11B PE=1 SV=4	0	4	1	1	24.5	0	81338.2
High	B7ZW38	Heterogeneous nuclear ribonucleoprotein C-like 3 OS=Homo sapiens OX=9606 GN=HNRNPCL3 PE=2 SV=1	0	4	1	1	32	1.78	324872
High	P05937	Calbindin OS=Homo sapiens OX=9606 GN=CALB1 PE=1 SV=2	0	4	1	1	30	0	151584
Medium	P49448	Glutamate dehydrogenase 2, mitochondrial OS=Homo sapiens OX=9606 GN=GLUD2 PE=1 SV=2	0.021	4	1	1	61.4	0
Medium	Q9BYP7	Serine/threonine-protein kinase WNK3 OS=Homo sapiens OX=9606 GN=WNK3 PE=1 SV=3	0.044	0	1	1	198.3	0
High	P19105	Myosin regulatory light chain 12A OS=Homo sapiens OX=9606 GN=MYL12A PE=1 SV=2	0	6	1	1	19.8	2.18	392627
High	P15313	V-type proton ATPase subunit B, kidney isoform OS=Homo sapiens OX=9606 GN=ATP6V1B1 PE=1 SV=3	0	2	1	1	56.8	1.86	78193.2
High	Q9Y6H1	Coiled-coil-helix-coiled-coil-helix domain-containing protein 2 OS=Homo sapiens OX=9606 GN=CHCHD2 PE=1 SV=1	0	19	1	1	15.5	2.24	211155
High	Q14344	Guanine nucleotide-binding protein subunit alpha-13 OS=Homo sapiens OX=9606 GN=GNA13 PE=1 SV=2	0	3	1	1	44	2.37	324219
High	Q52LJ0	Protein FAM98B OS=Homo sapiens OX=9606 GN=FAM98B PE=1 SV=1	0.003	4	1	1	37.2	0
High	P61956	Small ubiquitin-related modifier 2 OS=Homo sapiens OX=9606 GN=SUMO2 PE=1 SV=3	0	13	1	1	10.9	2.68	308052
High	P49590	Probable histidine--tRNA ligase, mitochondrial OS=Homo sapiens OX=9606 GN=HARS2 PE=1 SV=1	0.005	2	1	1	56.9	0	950071
Medium	P05976	Myosin light chain 1/3, skeletal muscle isoform OS=Homo sapiens OX=9606 GN=MYL1 PE=2 SV=3	0.015	8	1	1	21.1	0
High	Q13838	Spliceosome RNA helicase DDX39B OS=Homo sapiens OX=9606 GN=DDX39B PE=1 SV=1	0	3	1	1	49	1.93	376508
High	P68032	Actin, alpha cardiac muscle 1 OS=Homo sapiens OX=9606 GN=ACTC1 PE=1 SV=1	0	33	21	1	42	41.31	2.40265e+06
High	P22392	Nucleoside diphosphate kinase B OS=Homo sapiens OX=9606 GN=NME2 PE=1 SV=1	0	11	1	1	17.3	0
High	Q9H0U4	Ras-related protein Rab-1B OS=Homo sapiens OX=9606 GN=RAB1B PE=1 SV=1	0.004	4	1	1	22.2	0	282517
High	P61088	Ubiquitin-conjugating enzyme E2 N OS=Homo sapiens OX=9606 GN=UBE2N PE=1 SV=1	0	13	1	1	17.1	2.11	129676
High	B2RXH8	Heterogeneous nuclear ribonucleoprotein C-like 2 OS=Homo sapiens OX=9606 GN=HNRNPCL2 PE=1 SV=1	0	4	1	1	32.1	1.78	324872
High	P69849	Nodal modulator 3 OS=Homo sapiens OX=9606 GN=NOMO3 PE=3 SV=2	0.001	1	1	1	134	1.67	770705
High	P78385	Keratin, type II cuticular Hb3 OS=Homo sapiens OX=9606 GN=KRT83 PE=1 SV=2	0.004	2	1	1	54.2	0	336018
High	P21866	KDP operon transcriptional regulatory protein KdpE OS=Escherichia coli (strain K12) OX=83333 GN=kdpE PE=1 SV=3	0	5	2	1	25.3	1.83	587569

## Sheet: S7
S7: Proteins identified from EPEC-1 EspO1 FLAG pulldown in HT-29 infected cells
Protein FDR Confidence: Combined	Accession	Description	Exp. q-value: Combined	Coverage [%]	# PSMs	# Unique Peptides	MW [kDa]	Score Sequest HT: Sequest HT	Abundance
High	Q15149	Plectin OS=Homo sapiens OX=9606 GN=PLEC PE=1 SV=3	0	53	444	245	531.5	1536.12	7323589581
High	P58107	Epiplakin OS=Homo sapiens OX=9606 GN=EPPK1 PE=1 SV=3	0	69	259	131	555.3	882.73	3859502972
High	P05787	Keratin, type II cytoskeletal 8 OS=Homo sapiens OX=9606 GN=KRT8 PE=1 SV=7	0	94	2644	75	53.7	8199.37	135745000000
High	P78527	DNA-dependent protein kinase catalytic subunit OS=Homo sapiens OX=9606 GN=PRKDC PE=1 SV=3	0	23	86	66	468.8	261.8	3.56413e+08
High	P05783	Keratin, type I cytoskeletal 18 OS=Homo sapiens OX=9606 GN=KRT18 PE=1 SV=2	0	94	1609	60	48	5441.2	74695402626
High	Q6ZRV2	Protein FAM83H OS=Homo sapiens OX=9606 GN=FAM83H PE=1 SV=3	0	62	99	58	127	387.55	9.65053e+08
High	P35900	Keratin, type I cytoskeletal 20 OS=Homo sapiens OX=9606 GN=KRT20 PE=1 SV=1	0	91	456	50	48.5	1443.85	29797459064
High	P15924	Desmoplakin OS=Homo sapiens OX=9606 GN=DSP PE=1 SV=3	0	21	57	46	331.6	173.4	1.79474e+08
High	P08727	Keratin, type I cytoskeletal 19 OS=Homo sapiens OX=9606 GN=KRT19 PE=1 SV=4	0	96	672	43	44.1	2031.61	36892571934
High	Q9Y6R7	IgGFc-binding protein OS=Homo sapiens OX=9606 GN=FCGBP PE=1 SV=3	0	16	65	40	571.6	221.16	4.82577e+08
High	P11142	Heat shock cognate 71 kDa protein OS=Homo sapiens OX=9606 GN=HSPA8 PE=1 SV=1	0	51	119	37	70.9	375.66	3880302757
High	P11216	Glycogen phosphorylase, brain form OS=Homo sapiens OX=9606 GN=PYGB PE=1 SV=5	0	46	44	32	96.6	137.82	2.69792e+08
High	O15027	Protein transport protein Sec16A OS=Homo sapiens OX=9606 GN=SEC16A PE=1 SV=4	0	26	44	32	251.7	151.55	239061275
High	Q7Z406	Myosin-14 OS=Homo sapiens OX=9606 GN=MYH14 PE=1 SV=2	0	20	32	25	227.7	103.59	8.23509e+07
High	P0DMV9	Heat shock 70 kDa protein 1B OS=Homo sapiens OX=9606 GN=HSPA1B PE=1 SV=1	0	47	79	24	70	227.75	1216789333
High	P11021	Endoplasmic reticulum chaperone BiP OS=Homo sapiens OX=9606 GN=HSPA5 PE=1 SV=2	0	44	46	24	72.3	153.04	425659871
High	Q8WVV4	Protein POF1B OS=Homo sapiens OX=9606 GN=POF1B PE=1 SV=3	0	48	34	23	68	118.86	3.37291e+08
High	P38646	Stress-70 protein, mitochondrial OS=Homo sapiens OX=9606 GN=HSPA9 PE=1 SV=2	0	35	33	21	73.6	112.28	2.10858e+08
High	P98175	RNA-binding protein 10 OS=Homo sapiens OX=9606 GN=RBM10 PE=1 SV=3	0	37	29	21	103.5	92.43	8.52789e+07
High	P98160	Basement membrane-specific heparan sulfate proteoglycan core protein OS=Homo sapiens OX=9606 GN=HSPG2 PE=1 SV=4	0	8	24	21	468.5	64.73	5.30566e+07
High	Q63HN8	E3 ubiquitin-protein ligase RNF213 OS=Homo sapiens OX=9606 GN=RNF213 PE=1 SV=3	0	6	23	21	591	49.85	3.45193e+07
High	P19474	E3 ubiquitin-protein ligase TRIM21 OS=Homo sapiens OX=9606 GN=TRIM21 PE=1 SV=1	0	37	44	20	54.1	158.61	5.38444e+08
High	P52272	Heterogeneous nuclear ribonucleoprotein M OS=Homo sapiens OX=9606 GN=HNRNPM PE=1 SV=3	0	39	28	20	77.5	88.78	3.05719e+08
High	Q9Y4K1	Beta/gamma crystallin domain-containing protein 1 OS=Homo sapiens OX=9606 GN=CRYBG1 PE=1 SV=3	0	17	26	20	188.6	75.52	90141797
High	Q09666	Neuroblast differentiation-associated protein AHNAK OS=Homo sapiens OX=9606 GN=AHNAK PE=1 SV=2	0	9	25	20	628.7	66.11	4.47257e+07
High	Q92616	eIF-2-alpha kinase activator GCN1 OS=Homo sapiens OX=9606 GN=GCN1 PE=1 SV=6	0	12	22	20	292.6	60.72	2.47661e+07
High	O75688	Protein phosphatase 1B OS=Homo sapiens OX=9606 GN=PPM1B PE=1 SV=1	0	54	45	19	52.6	158.64	6.10118e+08
High	P49411	Elongation factor Tu, mitochondrial OS=Homo sapiens OX=9606 GN=TUFM PE=1 SV=2	0	56	30	19	49.5	112.65	3.52927e+08
High	Q16891	MICOS complex subunit MIC60 OS=Homo sapiens OX=9606 GN=IMMT PE=1 SV=1	0	40	25	19	83.6	85.56	1.4409e+08
High	P23396	40S ribosomal protein S3 OS=Homo sapiens OX=9606 GN=RPS3 PE=1 SV=2	0	68	26	18	26.7	93.04	3.79213e+08
High	P27708	CAD protein OS=Homo sapiens OX=9606 GN=CAD PE=1 SV=3	0	16	24	18	242.8	71.02	7.08397e+07
High	O00571	ATP-dependent RNA helicase DDX3X OS=Homo sapiens OX=9606 GN=DDX3X PE=1 SV=3	0	30	24	17	73.2	67.35	1.18176e+08
High	P35579	Myosin-9 OS=Homo sapiens OX=9606 GN=MYH9 PE=1 SV=4	0	14	20	17	226.4	60.28	1.74661e+07
High	Q96PK6	RNA-binding protein 14 OS=Homo sapiens OX=9606 GN=RBM14 PE=1 SV=2	0	35	25	17	69.4	87.24	1018580156
High	Q99569	Plakophilin-4 OS=Homo sapiens OX=9606 GN=PKP4 PE=1 SV=2	0	27	20	17	131.8	63.13	3.54929e+07
High	P52732	Kinesin-like protein KIF11 OS=Homo sapiens OX=9606 GN=KIF11 PE=1 SV=2	0	19	19	17	119.1	46.91	43418073
High	P33993	DNA replication licensing factor MCM7 OS=Homo sapiens OX=9606 GN=MCM7 PE=1 SV=4	0	35	21	16	81.3	71.94	1.34773e+08
High	P25705	ATP synthase subunit alpha, mitochondrial OS=Homo sapiens OX=9606 GN=ATP5F1A PE=1 SV=1	0	38	20	16	59.7	57.28	9.30258e+07
High	O43242	26S proteasome non-ATPase regulatory subunit 3 OS=Homo sapiens OX=9606 GN=PSMD3 PE=1 SV=2	0	39	20	16	60.9	52.84	2.12775e+07
High	P98088	Mucin-5AC OS=Homo sapiens OX=9606 GN=MUC5AC PE=1 SV=4	0	9	18	16	585.2	61.33	51698304
High	P07355	Annexin A2 OS=Homo sapiens OX=9606 GN=ANXA2 PE=1 SV=2	0	54	17	16	38.6	50.81	6.56366e+07
High	Q9UJS0	Calcium-binding mitochondrial carrier protein Aralar2 OS=Homo sapiens OX=9606 GN=SLC25A13 PE=1 SV=2	0	35	20	15	74.1	62.23	1.14406e+08
High	Q5T0W9	Protein FAM83B OS=Homo sapiens OX=9606 GN=FAM83B PE=1 SV=1	0	24	23	15	114.7	79.55	6.72938e+07
High	P19338	Nucleolin OS=Homo sapiens OX=9606 GN=NCL PE=1 SV=3	0	23	22	15	76.6	62.85	6.21049e+07
High	Q99959	Plakophilin-2 OS=Homo sapiens OX=9606 GN=PKP2 PE=1 SV=2	0	27	21	15	97.4	86.56	1.42353e+08
High	P23458	Tyrosine-protein kinase JAK1 OS=Homo sapiens OX=9606 GN=JAK1 PE=1 SV=2	0	18	18	15	133.2	49.66	3.07712e+07
High	Q15208	Serine/threonine-protein kinase 38 OS=Homo sapiens OX=9606 GN=STK38 PE=1 SV=1	0	29	25	14	54.2	84.53	1.15401e+08
High	O14744	Protein arginine N-methyltransferase 5 OS=Homo sapiens OX=9606 GN=PRMT5 PE=1 SV=4	0	23	20	14	72.6	61.55	2.41446e+08
High	P61978	Heterogeneous nuclear ribonucleoprotein K OS=Homo sapiens OX=9606 GN=HNRNPK PE=1 SV=1	0	33	19	14	50.9	52.21	6.5983e+07
High	P02545	Prelamin-A/C OS=Homo sapiens OX=9606 GN=LMNA PE=1 SV=1	0	27	15	14	74.1	45.97	1.09113e+08
High	Q6P3W7	SCY1-like protein 2 OS=Homo sapiens OX=9606 GN=SCYL2 PE=1 SV=1	0	25	19	13	103.6	52.83	7.64177e+07
High	P62701	40S ribosomal protein S4, X isoform OS=Homo sapiens OX=9606 GN=RPS4X PE=1 SV=2	0	50	19	13	29.6	50.11	6.4967e+07
High	P50402	Emerin OS=Homo sapiens OX=9606 GN=EMD PE=1 SV=1	0	39	18	13	29	50.12	1.76778e+08
High	P06576	ATP synthase subunit beta, mitochondrial OS=Homo sapiens OX=9606 GN=ATP5F1B PE=1 SV=3	0	45	16	13	56.5	45.43	4.82667e+07
High	O60701	UDP-glucose 6-dehydrogenase OS=Homo sapiens OX=9606 GN=UGDH PE=1 SV=1	0	41	15	13	55	34.67	3.65827e+07
High	Q14257	Reticulocalbin-2 OS=Homo sapiens OX=9606 GN=RCN2 PE=1 SV=1	0	45	23	12	36.9	91.61	3.52752e+08
High	Q9Y2W1	Thyroid hormone receptor-associated protein 3 OS=Homo sapiens OX=9606 GN=THRAP3 PE=1 SV=2	0	17	18	12	108.6	61.04	4.25811e+07
High	Q14697	Neutral alpha-glucosidase AB OS=Homo sapiens OX=9606 GN=GANAB PE=1 SV=3	0	21	17	12	106.8	58.53	1.77835e+07
High	P07384	Calpain-1 catalytic subunit OS=Homo sapiens OX=9606 GN=CAPN1 PE=1 SV=1	0	26	16	12	81.8	48.21	3.98918e+07
High	Q02878	60S ribosomal protein L6 OS=Homo sapiens OX=9606 GN=RPL6 PE=1 SV=3	0	32	21	11	32.7	64.04	1.08266e+08
High	Q9Y2H1	Serine/threonine-protein kinase 38-like OS=Homo sapiens OX=9606 GN=STK38L PE=1 SV=3	0	32	16	11	54	57.09	5.26965e+07
High	P16615	Sarcoplasmic/endoplasmic reticulum calcium ATPase 2 OS=Homo sapiens OX=9606 GN=ATP2A2 PE=1 SV=1	0	17	16	11	114.7	53.12	5.46165e+07
High	Q9Y446	Plakophilin-3 OS=Homo sapiens OX=9606 GN=PKP3 PE=1 SV=1	0	24	13	11	87	35.57	5.10207e+07
High	P16144	Integrin beta-4 OS=Homo sapiens OX=9606 GN=ITGB4 PE=1 SV=5	0	10	13	11	202	32.32	3.88582e+07
High	Q06830	Peroxiredoxin-1 OS=Homo sapiens OX=9606 GN=PRDX1 PE=1 SV=1	0	51	20	10	22.1	67.83	1.50086e+08
High	A0A0H3JFN8	Secretion protein EspO OS=Escherichia coli O157:H7 OX=83334 GN=espO1-1 PE=4 SV=1	0	59	77	10	15.2	187.19	2636571887
High	P62753	40S ribosomal protein S6 OS=Homo sapiens OX=9606 GN=RPS6 PE=1 SV=1	0	34	19	10	28.7	67.2	134036305
High	P39023	60S ribosomal protein L3 OS=Homo sapiens OX=9606 GN=RPL3 PE=1 SV=2	0	35	18	10	46.1	47.34	5.96108e+07
High	P26373	60S ribosomal protein L13 OS=Homo sapiens OX=9606 GN=RPL13 PE=1 SV=4	0	47	17	10	24.2	41.83	7.40314e+07
High	P28288	ATP-binding cassette sub-family D member 3 OS=Homo sapiens OX=9606 GN=ABCD3 PE=1 SV=1	0	20	16	10	75.4	50.17	5.16902e+07
High	P62280	40S ribosomal protein S11 OS=Homo sapiens OX=9606 GN=RPS11 PE=1 SV=3	0	56	13	10	18.4	41.95	1.95398e+08
High	P62424	60S ribosomal protein L7a OS=Homo sapiens OX=9606 GN=RPL7A PE=1 SV=2	0	33	13	10	30	38.95	7.8657e+07
High	P17987	T-complex protein 1 subunit alpha OS=Homo sapiens OX=9606 GN=TCP1 PE=1 SV=1	0	24	12	10	60.3	25.07	1.65788e+07
High	O75533	Splicing factor 3B subunit 1 OS=Homo sapiens OX=9606 GN=SF3B1 PE=1 SV=3	0	15	12	10	145.7	31.21	7.79409e+06
High	P20700	Lamin-B1 OS=Homo sapiens OX=9606 GN=LMNB1 PE=1 SV=2	0	23	12	10	66.4	29.64	23922039
High	Q9Y285	Phenylalanine--tRNA ligase alpha subunit OS=Homo sapiens OX=9606 GN=FARSA PE=1 SV=3	0	38	12	10	57.5	46.15	3.22052e+07
High	Q14517	Protocadherin Fat 1 OS=Homo sapiens OX=9606 GN=FAT1 PE=1 SV=2	0	4	11	10	506	25.16	7.18497e+06
High	Q9BQE3	Tubulin alpha-1C chain OS=Homo sapiens OX=9606 GN=TUBA1C PE=1 SV=1	0	64	92	9	49.9	243.86	1831622677
High	P60709	Actin, cytoplasmic 1 OS=Homo sapiens OX=9606 GN=ACTB PE=1 SV=1	0	51	22	9	41.7	65.89	1.9192e+08
High	P63261	Actin, cytoplasmic 2 OS=Homo sapiens OX=9606 GN=ACTG1 PE=1 SV=1	0	51	22	9	41.8	65.89	1.9192e+08
High	P15880	40S ribosomal protein S2 OS=Homo sapiens OX=9606 GN=RPS2 PE=1 SV=2	0	41	15	9	31.3	37.36	183901480
High	P53618	Coatomer subunit beta OS=Homo sapiens OX=9606 GN=COPB1 PE=1 SV=3	0	17	14	9	107.1	54.84	3.58857e+07
High	Q16769	Glutaminyl-peptide cyclotransferase OS=Homo sapiens OX=9606 GN=QPCT PE=1 SV=1	0	41	14	9	40.9	47.55	1.39269e+08
High	Q9P2E9	Ribosome-binding protein 1 OS=Homo sapiens OX=9606 GN=RRBP1 PE=1 SV=5	0	9	13	9	152.4	36.64	9.48854e+06
High	Q14204	Cytoplasmic dynein 1 heavy chain 1 OS=Homo sapiens OX=9606 GN=DYNC1H1 PE=1 SV=5	0	3	12	9	532.1	22.64	7.93051e+06
High	Q8NEV8	Exophilin-5 OS=Homo sapiens OX=9606 GN=EXPH5 PE=1 SV=3	0	7	11	9	222.4	27.47	8.55588e+06
High	Q8WWY3	U4/U6 small nuclear ribonucleoprotein Prp31 OS=Homo sapiens OX=9606 GN=PRPF31 PE=1 SV=2	0	32	11	9	55.4	35.21	3.65088e+07
High	Q06210	Glutamine--fructose-6-phosphate aminotransferase [isomerizing] 1 OS=Homo sapiens OX=9606 GN=GFPT1 PE=1 SV=3	0	20	11	9	78.8	32.84	3.51335e+07
High	Q01082	Spectrin beta chain, non-erythrocytic 1 OS=Homo sapiens OX=9606 GN=SPTBN1 PE=1 SV=2	0	6	11	9	274.4	29.04	1.3368e+07
High	O60716	Catenin delta-1 OS=Homo sapiens OX=9606 GN=CTNND1 PE=1 SV=1	0	15	10	9	108.1	32.44	1.53662e+07
High	P14923	Junction plakoglobin OS=Homo sapiens OX=9606 GN=JUP PE=1 SV=3	0	17	10	9	81.7	29.71	2.64281e+07
High	P08238	Heat shock protein HSP 90-beta OS=Homo sapiens OX=9606 GN=HSP90AB1 PE=1 SV=4	0	25	16	8	83.2	46.02	9.99473e+07
High	P52597	Heterogeneous nuclear ribonucleoprotein F OS=Homo sapiens OX=9606 GN=HNRNPF PE=1 SV=3	0	36	26	8	45.6	71.7	210414371
High	O75746	Calcium-binding mitochondrial carrier protein Aralar1 OS=Homo sapiens OX=9606 GN=SLC25A12 PE=1 SV=2	0	22	10	8	74.7	20.68	1.14916e+07
High	Q00839	Heterogeneous nuclear ribonucleoprotein U OS=Homo sapiens OX=9606 GN=HNRNPU PE=1 SV=6	0	19	15	8	90.5	47.37	3.65307e+07
High	Q9BQA1	Methylosome protein 50 OS=Homo sapiens OX=9606 GN=WDR77 PE=1 SV=1	0	34	12	8	36.7	40.72	166543206
High	P68104	Elongation factor 1-alpha 1 OS=Homo sapiens OX=9606 GN=EEF1A1 PE=1 SV=1	0	37	12	8	50.1	34.13	1.22752e+08
High	P36578	60S ribosomal protein L4 OS=Homo sapiens OX=9606 GN=RPL4 PE=1 SV=5	0	25	11	8	47.7	50.51	4.16118e+07
High	Q8WWI1	LIM domain only protein 7 OS=Homo sapiens OX=9606 GN=LMO7 PE=1 SV=3	0	8	10	8	192.6	21.12	9.70407e+06
High	P62241	40S ribosomal protein S8 OS=Homo sapiens OX=9606 GN=RPS8 PE=1 SV=2	0	43	10	8	24.2	31	112148176
High	P27635	60S ribosomal protein L10 OS=Homo sapiens OX=9606 GN=RPL10 PE=1 SV=4	0	43	10	8	24.6	33.87	4.79299e+07
High	P36542	ATP synthase subunit gamma, mitochondrial OS=Homo sapiens OX=9606 GN=ATP5F1C PE=1 SV=1	0	29	10	8	33	26.4	1.09537e+08
High	Q13813	Spectrin alpha chain, non-erythrocytic 1 OS=Homo sapiens OX=9606 GN=SPTAN1 PE=1 SV=3	0	5	9	8	284.4	25.7	1.75069e+07
High	P23588	Eukaryotic translation initiation factor 4B OS=Homo sapiens OX=9606 GN=EIF4B PE=1 SV=2	0	18	9	8	69.1	24.9	6.28005e+07
High	P61247	40S ribosomal protein S3a OS=Homo sapiens OX=9606 GN=RPS3A PE=1 SV=2	0	37	9	8	29.9	18.38	2.85975e+07
High	P42224	Signal transducer and activator of transcription 1-alpha/beta OS=Homo sapiens OX=9606 GN=STAT1 PE=1 SV=2	0	15	8	8	87.3	20.54	7.17661e+06
High	P18621	60S ribosomal protein L17 OS=Homo sapiens OX=9606 GN=RPL17 PE=1 SV=3	0	45	8	8	21.4	27.77	3.25034e+07
High	O60437	Periplakin OS=Homo sapiens OX=9606 GN=PPL PE=1 SV=4	0	6	8	8	204.6	19.51	1.39743e+07
High	Q7L014	Probable ATP-dependent RNA helicase DDX46 OS=Homo sapiens OX=9606 GN=DDX46 PE=1 SV=2	0	10	8	8	117.3	19.2	1.2789e+07
High	Q5VTE0	Putative elongation factor 1-alpha-like 3 OS=Homo sapiens OX=9606 GN=EEF1A1P5 PE=5 SV=1	0	37	12	8	50.2	34.13	1.22752e+08
High	P68371	Tubulin beta-4B chain OS=Homo sapiens OX=9606 GN=TUBB4B PE=1 SV=1	0	75	91	7	49.8	272.48	2038228180
High	P31943	Heterogeneous nuclear ribonucleoprotein H OS=Homo sapiens OX=9606 GN=HNRNPH1 PE=1 SV=4	0	45	27	7	49.2	72.32	4.7057e+08
High	Q6KB66	Keratin, type II cytoskeletal 80 OS=Homo sapiens OX=9606 GN=KRT80 PE=1 SV=2	0	20	81	7	50.5	181.95	2.96471e+07
High	P04792	Heat shock protein beta-1 OS=Homo sapiens OX=9606 GN=HSPB1 PE=1 SV=2	0	74	13	7	22.8	46.68	4.13131e+07
High	Q15293	Reticulocalbin-1 OS=Homo sapiens OX=9606 GN=RCN1 PE=1 SV=1	0	39	13	7	38.9	55.87	1.15125e+08
High	Q15393	Splicing factor 3B subunit 3 OS=Homo sapiens OX=9606 GN=SF3B3 PE=1 SV=4	0	9	10	7	135.5	26.33	1.62872e+07
High	P39019	40S ribosomal protein S19 OS=Homo sapiens OX=9606 GN=RPS19 PE=1 SV=2	0	37	10	7	16.1	23.41	1.14844e+08
High	Q9UBX3	Mitochondrial dicarboxylate carrier OS=Homo sapiens OX=9606 GN=SLC25A10 PE=1 SV=2	0	36	10	7	31.3	23.48	2.13043e+07
High	Q9Y6C9	Mitochondrial carrier homolog 2 OS=Homo sapiens OX=9606 GN=MTCH2 PE=1 SV=1	0	35	10	7	33.3	33.64	1.79906e+07
High	Q9GZM7	Tubulointerstitial nephritis antigen-like OS=Homo sapiens OX=9606 GN=TINAGL1 PE=1 SV=1	0	20	9	7	52.4	25.29	1.84239e+07
High	P38159	RNA-binding motif protein, X chromosome OS=Homo sapiens OX=9606 GN=RBMX PE=1 SV=3	0	20	9	7	42.3	20.58	1.75033e+07
High	P53007	Tricarboxylate transport protein, mitochondrial OS=Homo sapiens OX=9606 GN=SLC25A1 PE=1 SV=2	0	32	9	7	34	23.81	2.78324e+07
High	Q07666	KH domain-containing, RNA-binding, signal transduction-associated protein 1 OS=Homo sapiens OX=9606 GN=KHDRBS1 PE=1 SV=1	0	15	9	7	48.2	21.68	2.34586e+07
High	Q14498	RNA-binding protein 39 OS=Homo sapiens OX=9606 GN=RBM39 PE=1 SV=2	0	18	9	7	59.3	27.4	1.05171e+08
High	Q13435	Splicing factor 3B subunit 2 OS=Homo sapiens OX=9606 GN=SF3B2 PE=1 SV=2	0	12	9	7	100.2	23.51	1.58645e+07
High	Q9Y383	Putative RNA-binding protein Luc7-like 2 OS=Homo sapiens OX=9606 GN=LUC7L2 PE=1 SV=2	0	23	8	7	46.5	22.49	4.19956e+07
High	Q14677	Clathrin interactor 1 OS=Homo sapiens OX=9606 GN=CLINT1 PE=1 SV=1	0	13	8	7	68.2	25.27	1.05125e+07
High	Q5VZK9	F-actin-uncapping protein LRRC16A OS=Homo sapiens OX=9606 GN=CARMIL1 PE=1 SV=1	0	9	7	7	151.5	16.55	1.87303e+06
High	Q9Y678	Coatomer subunit gamma-1 OS=Homo sapiens OX=9606 GN=COPG1 PE=1 SV=1	0	11	7	7	97.7	14.53	8.08376e+06
High	P34932	Heat shock 70 kDa protein 4 OS=Homo sapiens OX=9606 GN=HSPA4 PE=1 SV=4	0	16	7	7	94.3	21.92	8.36057e+06
High	P68366	Tubulin alpha-4A chain OS=Homo sapiens OX=9606 GN=TUBA4A PE=1 SV=1	0	50	63	6	49.9	181.92	153718018
High	Q04695	Keratin, type I cytoskeletal 17 OS=Homo sapiens OX=9606 GN=KRT17 PE=1 SV=2	0	31	59	6	48.1	147.39	3.90084e+07
High	P17844	Probable ATP-dependent RNA helicase DDX5 OS=Homo sapiens OX=9606 GN=DDX5 PE=1 SV=1	0	17	15	6	69.1	38.56	1.20448e+08
High	Q16875	6-phosphofructo-2-kinase/fructose-2,6-bisphosphatase 3 OS=Homo sapiens OX=9606 GN=PFKFB3 PE=1 SV=1	0	18	10	6	59.6	30.16	3.62191e+07
High	P84103	Serine/arginine-rich splicing factor 3 OS=Homo sapiens OX=9606 GN=SRSF3 PE=1 SV=1	0	38	16	6	19.3	47.09	6.25402e+07
High	P62249	40S ribosomal protein S16 OS=Homo sapiens OX=9606 GN=RPS16 PE=1 SV=2	0	43	12	6	16.4	29.61	1.05904e+08
High	Q9UQ35	Serine/arginine repetitive matrix protein 2 OS=Homo sapiens OX=9606 GN=SRRM2 PE=1 SV=2	0	3	10	6	299.4	35.3	7.8061e+06
High	P08708	40S ribosomal protein S17 OS=Homo sapiens OX=9606 GN=RPS17 PE=1 SV=2	0	53	9	6	15.5	29.55	5.87996e+07
High	P62269	40S ribosomal protein S18 OS=Homo sapiens OX=9606 GN=RPS18 PE=1 SV=3	0	30	8	6	17.7	22.98	117925828
High	P62081	40S ribosomal protein S7 OS=Homo sapiens OX=9606 GN=RPS7 PE=1 SV=1	0	38	8	6	22.1	35.4	2.80879e+07
High	Q01804	OTU domain-containing protein 4 OS=Homo sapiens OX=9606 GN=OTUD4 PE=1 SV=4	0	7	8	6	124	19.42	7.22921e+06
High	P22626	Heterogeneous nuclear ribonucleoproteins A2/B1 OS=Homo sapiens OX=9606 GN=HNRNPA2B1 PE=1 SV=2	0	26	8	6	37.4	24.35	6.0446e+07
High	Q9BRK5	45 kDa calcium-binding protein OS=Homo sapiens OX=9606 GN=SDF4 PE=1 SV=1	0	30	8	6	41.8	24.01	3.10486e+07
High	P46776	60S ribosomal protein L27a OS=Homo sapiens OX=9606 GN=RPL27A PE=1 SV=2	0	32	8	6	16.6	26.07	49636033
High	O43143	Pre-mRNA-splicing factor ATP-dependent RNA helicase DHX15 OS=Homo sapiens OX=9606 GN=DHX15 PE=1 SV=2	0	11	7	6	90.9	17.15	2.30424e+07
High	P06733	Alpha-enolase OS=Homo sapiens OX=9606 GN=ENO1 PE=1 SV=2	0	27	7	6	47.1	22.88	1.54958e+07
High	Q15233	Non-POU domain-containing octamer-binding protein OS=Homo sapiens OX=9606 GN=NONO PE=1 SV=4	0	17	7	6	54.2	20.13	1.83097e+07
High	P21333	Filamin-A OS=Homo sapiens OX=9606 GN=FLNA PE=1 SV=4	0	4	6	6	280.6	13.15	2.83217e+06
High	P05023	Sodium/potassium-transporting ATPase subunit alpha-1 OS=Homo sapiens OX=9606 GN=ATP1A1 PE=1 SV=1	0	11	6	6	112.8	16.94	7.80959e+06
High	P60842	Eukaryotic initiation factor 4A-I OS=Homo sapiens OX=9606 GN=EIF4A1 PE=1 SV=1	0	22	6	6	46.1	18.66	3.94943e+06
High	O60547	GDP-mannose 4,6 dehydratase OS=Homo sapiens OX=9606 GN=GMDS PE=1 SV=1	0	25	6	6	41.9	14.33	1.66568e+07
High	P63244	Receptor of activated protein C kinase 1 OS=Homo sapiens OX=9606 GN=RACK1 PE=1 SV=3	0	19	6	6	35.1	16.08	11508749
High	Q9NVI7	ATPase family AAA domain-containing protein 3A OS=Homo sapiens OX=9606 GN=ATAD3A PE=1 SV=2	0	19	10	5	71.3	27.3	1.30714e+07
High	P55795	Heterogeneous nuclear ribonucleoprotein H2 OS=Homo sapiens OX=9606 GN=HNRNPH2 PE=1 SV=1	0	32	13	5	49.2	42.76	3.76054e+07
High	Q92804	TATA-binding protein-associated factor 2N OS=Homo sapiens OX=9606 GN=TAF15 PE=1 SV=1	0	20	11	5	61.8	34.69	5.75871e+07
High	P67809	Nuclease-sensitive element-binding protein 1 OS=Homo sapiens OX=9606 GN=YBX1 PE=1 SV=3	0	36	10	5	35.9	31.14	3.52053e+07
High	Q01813	ATP-dependent 6-phosphofructokinase, platelet type OS=Homo sapiens OX=9606 GN=PFKP PE=1 SV=2	0	15	6	5	85.5	12.83	1.01546e+07
High	P62263	40S ribosomal protein S14 OS=Homo sapiens OX=9606 GN=RPS14 PE=1 SV=3	0	26	10	5	16.3	38.9	72207286
High	Q00325	Phosphate carrier protein, mitochondrial OS=Homo sapiens OX=9606 GN=SLC25A3 PE=1 SV=2	0	12	9	5	40.1	21.13	8.58405e+07
High	O95816	BAG family molecular chaperone regulator 2 OS=Homo sapiens OX=9606 GN=BAG2 PE=1 SV=1	0	33	8	5	23.8	30.11	6.24839e+07
High	P16401	Histone H1.5 OS=Homo sapiens OX=9606 GN=HIST1H1B PE=1 SV=3	0	17	8	5	22.6	24.74	40404174
High	Q66PJ3	ADP-ribosylation factor-like protein 6-interacting protein 4 OS=Homo sapiens OX=9606 GN=ARL6IP4 PE=1 SV=2	0	17	8	5	44.9	25.79	4.49707e+07
High	P0A6Y8	Chaperone protein DnaK OS=Escherichia coli (strain K12) OX=83333 GN=dnaK PE=1 SV=2	0	14	8	5	69.1	17.21	5.11937e+07
High	P18124	60S ribosomal protein L7 OS=Homo sapiens OX=9606 GN=RPL7 PE=1 SV=1	0	26	8	5	29.2	28.77	5.31055e+07
High	Q92598	Heat shock protein 105 kDa OS=Homo sapiens OX=9606 GN=HSPH1 PE=1 SV=1	0	10	8	5	96.8	24.5	1.74676e+07
High	P55036	26S proteasome non-ATPase regulatory subunit 4 OS=Homo sapiens OX=9606 GN=PSMD4 PE=1 SV=1	0	24	7	5	40.7	17.57	4.74859e+07
High	P62277	40S ribosomal protein S13 OS=Homo sapiens OX=9606 GN=RPS13 PE=1 SV=2	0	34	7	5	17.2	18.64	3.52699e+07
High	P62829	60S ribosomal protein L23 OS=Homo sapiens OX=9606 GN=RPL23 PE=1 SV=1	0	34	7	5	14.9	28.56	3.44848e+07
High	P63173	60S ribosomal protein L38 OS=Homo sapiens OX=9606 GN=RPL38 PE=1 SV=2	0	57	7	5	8.2	21.82	42106952
High	P16402	Histone H1.3 OS=Homo sapiens OX=9606 GN=HIST1H1D PE=1 SV=2	0	13	7	5	22.3	26.79	5.41034e+07
High	P04843	Dolichyl-diphosphooligosaccharide--protein glycosyltransferase subunit 1 OS=Homo sapiens OX=9606 GN=RPN1 PE=1 SV=1	0	12	7	5	68.5	17.51	5.57185e+06
High	Q9UEW8	STE20/SPS1-related proline-alanine-rich protein kinase OS=Homo sapiens OX=9606 GN=STK39 PE=1 SV=3	0	23	7	5	59.4	21.42	1.63358e+07
High	P46781	40S ribosomal protein S9 OS=Homo sapiens OX=9606 GN=RPS9 PE=1 SV=3	0	23	7	5	22.6	16.53	5.99547e+07
High	P10809	60 kDa heat shock protein, mitochondrial OS=Homo sapiens OX=9606 GN=HSPD1 PE=1 SV=2	0	16	7	5	61	21.95	1.57247e+07
High	Q9Y6D5	Brefeldin A-inhibited guanine nucleotide-exchange protein 2 OS=Homo sapiens OX=9606 GN=ARFGEF2 PE=1 SV=3	0	4	6	5	201.9	13.55	1.62972e+07
High	Q01844	RNA-binding protein EWS OS=Homo sapiens OX=9606 GN=EWSR1 PE=1 SV=1	0	13	6	5	68.4	16.46	2.89876e+07
High	Q07020	60S ribosomal protein L18 OS=Homo sapiens OX=9606 GN=RPL18 PE=1 SV=2	0	36	6	5	21.6	20.44	4.86865e+07
High	P22695	Cytochrome b-c1 complex subunit 2, mitochondrial OS=Homo sapiens OX=9606 GN=UQCRC2 PE=1 SV=3	0	16	6	5	48.4	20.26	1.33468e+07
High	Q9NYF8	Bcl-2-associated transcription factor 1 OS=Homo sapiens OX=9606 GN=BCLAF1 PE=1 SV=2	0	7	6	5	106.1	16.37	1.89964e+07
High	P50851	Lipopolysaccharide-responsive and beige-like anchor protein OS=Homo sapiens OX=9606 GN=LRBA PE=1 SV=4	0	2	6	5	318.9	16.25	9.61674e+06
High	Q96HS1	Serine/threonine-protein phosphatase PGAM5, mitochondrial OS=Homo sapiens OX=9606 GN=PGAM5 PE=1 SV=2	0	17	6	5	32	17.04	2.07712e+07
High	O15042	U2 snRNP-associated SURP motif-containing protein OS=Homo sapiens OX=9606 GN=U2SURP PE=1 SV=2	0	8	6	5	118.2	11.02	4.27762e+06
High	P04844	Dolichyl-diphosphooligosaccharide--protein glycosyltransferase subunit 2 OS=Homo sapiens OX=9606 GN=RPN2 PE=1 SV=3	0	16	5	5	69.2	20.5	7.97959e+06
High	O14980	Exportin-1 OS=Homo sapiens OX=9606 GN=XPO1 PE=1 SV=1	0	6	5	5	123.3	12.95	9.70758e+06
High	P23229	Integrin alpha-6 OS=Homo sapiens OX=9606 GN=ITGA6 PE=1 SV=5	0	7	5	5	126.5	8.54	5.36387e+06
High	P10412	Histone H1.4 OS=Homo sapiens OX=9606 GN=HIST1H1E PE=1 SV=2	0	13	7	5	21.9	26.79	5.41034e+07
High	P16403	Histone H1.2 OS=Homo sapiens OX=9606 GN=HIST1H1C PE=1 SV=2	0	14	7	5	21.4	26.79	5.41034e+07
High	P07437	Tubulin beta chain OS=Homo sapiens OX=9606 GN=TUBB PE=1 SV=2	0	67	83	4	49.6	226.7	2.32936e+08
High	P05141	ADP/ATP translocase 2 OS=Homo sapiens OX=9606 GN=SLC25A5 PE=1 SV=7	0	38	17	4	32.8	34.82	2.34723e+08
High	Q92841	Probable ATP-dependent RNA helicase DDX17 OS=Homo sapiens OX=9606 GN=DDX17 PE=1 SV=2	0	13	9	4	80.2	23.54	16610535
High	O60825	6-phosphofructo-2-kinase/fructose-2,6-bisphosphatase 2 OS=Homo sapiens OX=9606 GN=PFKFB2 PE=1 SV=2	0	15	6	4	58.4	15.44	6.9584e+06
High	Q13427	Peptidyl-prolyl cis-trans isomerase G OS=Homo sapiens OX=9606 GN=PPIG PE=1 SV=2	0	7	9	4	88.6	26.85	2.72839e+07
High	P55011	Solute carrier family 12 member 2 OS=Homo sapiens OX=9606 GN=SLC12A2 PE=1 SV=1	0	5	8	4	131.4	21.68	7.02733e+06
High	P62854	40S ribosomal protein S26 OS=Homo sapiens OX=9606 GN=RPS26 PE=1 SV=3	0	44	8	4	13	25.5	8.80883e+07
High	P05387	60S acidic ribosomal protein P2 OS=Homo sapiens OX=9606 GN=RPLP2 PE=1 SV=1	0	70	8	4	11.7	21.67	4.2069e+07
High	P62841	40S ribosomal protein S15 OS=Homo sapiens OX=9606 GN=RPS15 PE=1 SV=2	0	41	7	4	17	20.91	30362640
High	P61254	60S ribosomal protein L26 OS=Homo sapiens OX=9606 GN=RPL26 PE=1 SV=1	0	26	7	4	17.2	14.68	2.72256e+07
High	Q15773	Myeloid leukemia factor 2 OS=Homo sapiens OX=9606 GN=MLF2 PE=1 SV=1	0	35	7	4	28.1	17.92	1.51533e+07
High	O43852	Calumenin OS=Homo sapiens OX=9606 GN=CALU PE=1 SV=2	0	26	7	4	37.1	27.56	4.68915e+07
High	O95994	Anterior gradient protein 2 homolog OS=Homo sapiens OX=9606 GN=AGR2 PE=1 SV=1	0	50	6	4	20	21.41	27700230
High	P21964	Catechol O-methyltransferase OS=Homo sapiens OX=9606 GN=COMT PE=1 SV=2	0	29	6	4	30	22.49	7.12402e+06
High	P48047	ATP synthase subunit O, mitochondrial OS=Homo sapiens OX=9606 GN=ATP5PO PE=1 SV=1	0	19	6	4	23.3	16.93	2.13899e+07
High	Q9Y6N5	Sulfide:quinone oxidoreductase, mitochondrial OS=Homo sapiens OX=9606 GN=SQOR PE=1 SV=1	0	20	5	4	49.9	10.54	2.83251e+06
High	Q9NR30	Nucleolar RNA helicase 2 OS=Homo sapiens OX=9606 GN=DDX21 PE=1 SV=5	0	6	5	4	87.3	12.7	2.34702e+06
High	P50914	60S ribosomal protein L14 OS=Homo sapiens OX=9606 GN=RPL14 PE=1 SV=4	0	20	5	4	23.4	12.81	40262388
High	P61962	DDB1- and CUL4-associated factor 7 OS=Homo sapiens OX=9606 GN=DCAF7 PE=1 SV=1	0	16	5	4	38.9	13.19	1.11299e+07
High	Q96RT1	Erbin OS=Homo sapiens OX=9606 GN=ERBIN PE=1 SV=2	0	5	5	4	158.2	8.99	1.38065e+06
High	P23528	Cofilin-1 OS=Homo sapiens OX=9606 GN=CFL1 PE=1 SV=3	0	35	5	4	18.5	19.01	3.82028e+07
High	P53999	Activated RNA polymerase II transcriptional coactivator p15 OS=Homo sapiens OX=9606 GN=SUB1 PE=1 SV=3	0	31	5	4	14.4	15.03	4.18716e+07
High	P42167	Lamina-associated polypeptide 2, isoforms beta/gamma OS=Homo sapiens OX=9606 GN=TMPO PE=1 SV=2	0	11	5	4	50.6	12.03	1.17355e+07
High	P50570	Dynamin-2 OS=Homo sapiens OX=9606 GN=DNM2 PE=1 SV=2	0	8	5	4	98	13.54	6.19323e+06
High	Q9NX63	MICOS complex subunit MIC19 OS=Homo sapiens OX=9606 GN=CHCHD3 PE=1 SV=1	0	21	5	4	26.1	17.95	32570932
High	P46782	40S ribosomal protein S5 OS=Homo sapiens OX=9606 GN=RPS5 PE=1 SV=4	0	29	5	4	22.9	13.36	2.52832e+07
High	P41252	Isoleucine--tRNA ligase, cytoplasmic OS=Homo sapiens OX=9606 GN=IARS PE=1 SV=2	0	3	5	4	144.4	12.54	3.8836e+06
High	P43686	26S proteasome regulatory subunit 6B OS=Homo sapiens OX=9606 GN=PSMC4 PE=1 SV=2	0	21	5	4	47.3	5.27	1.53228e+06
High	Q9P1Y5	Calmodulin-regulated spectrin-associated protein 3 OS=Homo sapiens OX=9606 GN=CAMSAP3 PE=1 SV=2	0	8	5	4	134.7	17.61	12107431
High	A0FGR8	Extended synaptotagmin-2 OS=Homo sapiens OX=9606 GN=ESYT2 PE=1 SV=1	0	8	5	4	102.3	8.03	1.39802e+06
High	Q14134	Tripartite motif-containing protein 29 OS=Homo sapiens OX=9606 GN=TRIM29 PE=1 SV=2	0	10	4	4	65.8	8.56	495740
High	P06493	Cyclin-dependent kinase 1 OS=Homo sapiens OX=9606 GN=CDK1 PE=1 SV=3	0	21	4	4	34.1	11.24	8.73977e+06
High	P42704	Leucine-rich PPR motif-containing protein, mitochondrial OS=Homo sapiens OX=9606 GN=LRPPRC PE=1 SV=3	0	4	4	4	157.8	7.36	3.18059e+06
High	Q13085	Acetyl-CoA carboxylase 1 OS=Homo sapiens OX=9606 GN=ACACA PE=1 SV=2	0	2	4	4	265.4	7.59	2.14083e+06
High	P48730	Casein kinase I isoform delta OS=Homo sapiens OX=9606 GN=CSNK1D PE=1 SV=2	0	13	4	4	47.3	10.02	1.74233e+07
High	Q10713	Mitochondrial-processing peptidase subunit alpha OS=Homo sapiens OX=9606 GN=PMPCA PE=1 SV=2	0	10	4	4	58.2	7.99	6172650
High	P04406	Glyceraldehyde-3-phosphate dehydrogenase OS=Homo sapiens OX=9606 GN=GAPDH PE=1 SV=3	0	22	4	4	36	11.45	684118
High	P31942	Heterogeneous nuclear ribonucleoprotein H3 OS=Homo sapiens OX=9606 GN=HNRNPH3 PE=1 SV=2	0	19	4	4	36.9	14.06	1.16211e+07
High	P62851	40S ribosomal protein S25 OS=Homo sapiens OX=9606 GN=RPS25 PE=1 SV=1	0	26	4	4	13.7	11.9	4.2847e+07
High	Q00610	Clathrin heavy chain 1 OS=Homo sapiens OX=9606 GN=CLTC PE=1 SV=5	0	3	4	4	191.5	9.26	476996
High	P62750	60S ribosomal protein L23a OS=Homo sapiens OX=9606 GN=RPL23A PE=1 SV=1	0	34	4	4	17.7	12.08	2.8417e+07
High	Q99996	A-kinase anchor protein 9 OS=Homo sapiens OX=9606 GN=AKAP9 PE=1 SV=4	0	2	4	4	452.7	2.01
High	P14618	Pyruvate kinase PKM OS=Homo sapiens OX=9606 GN=PKM PE=1 SV=4	0	13	4	4	57.9	14.49	6.37032e+06
High	Q02978	Mitochondrial 2-oxoglutarate/malate carrier protein OS=Homo sapiens OX=9606 GN=SLC25A11 PE=1 SV=3	0	18	4	4	34	8.27	1.00464e+07
High	P53621	Coatomer subunit alpha OS=Homo sapiens OX=9606 GN=COPA PE=1 SV=2	0	5	4	4	138.3	11.24	1.76646e+06
High	Q9BWM7	Sideroflexin-3 OS=Homo sapiens OX=9606 GN=SFXN3 PE=1 SV=3	0	19	4	4	35.5	10.11	6.94012e+06
High	P62191	26S proteasome regulatory subunit 4 OS=Homo sapiens OX=9606 GN=PSMC1 PE=1 SV=1	0	19	4	4	49.2	10.02	1.92022e+06
High	Q9H3P7	Golgi resident protein GCP60 OS=Homo sapiens OX=9606 GN=ACBD3 PE=1 SV=4	0	12	4	4	60.6	12.4	3.8611e+06
High	Q9UNX3	60S ribosomal protein L26-like 1 OS=Homo sapiens OX=9606 GN=RPL26L1 PE=1 SV=1	0	26	7	4	17.2	14.68	2.72256e+07
High	P12236	ADP/ATP translocase 3 OS=Homo sapiens OX=9606 GN=SLC25A6 PE=1 SV=4	0	44	16	3	32.8	39.4	1.44899e+07
High	P13646	Keratin, type I cytoskeletal 13 OS=Homo sapiens OX=9606 GN=KRT13 PE=1 SV=4	0	22	106	3	49.6	330.02	3.33121e+08
High	Q5XKE5	Keratin, type II cytoskeletal 79 OS=Homo sapiens OX=9606 GN=KRT79 PE=1 SV=2	0	10	97	3	57.8	222.28	1.64394e+08
High	P32119	Peroxiredoxin-2 OS=Homo sapiens OX=9606 GN=PRDX2 PE=1 SV=5	0	21	5	3	21.9	9.93	443460
High	P61204	ADP-ribosylation factor 3 OS=Homo sapiens OX=9606 GN=ARF3 PE=1 SV=2	0	24	4	3	20.6	10.28
High	P84077	ADP-ribosylation factor 1 OS=Homo sapiens OX=9606 GN=ARF1 PE=1 SV=2	0	24	4	3	20.7	10.28
High	P62917	60S ribosomal protein L8 OS=Homo sapiens OX=9606 GN=RPL8 PE=1 SV=2	0	17	7	3	28	25.49	28333051
High	P46778	60S ribosomal protein L21 OS=Homo sapiens OX=9606 GN=RPL21 PE=1 SV=2	0	24	6	3	18.6	18.09	62707997
High	Q53GQ0	Very-long-chain 3-oxoacyl-CoA reductase OS=Homo sapiens OX=9606 GN=HSD17B12 PE=1 SV=2	0	15	5	3	34.3	13.47	1.06454e+07
High	P48729	Casein kinase I isoform alpha OS=Homo sapiens OX=9606 GN=CSNK1A1 PE=1 SV=2	0	12	5	3	38.9	12.86	1.81906e+07
High	P61313	60S ribosomal protein L15 OS=Homo sapiens OX=9606 GN=RPL15 PE=1 SV=2	0	17	5	3	24.1	16.29	2.2589e+07
High	Q9UHX1	Poly(U)-binding-splicing factor PUF60 OS=Homo sapiens OX=9606 GN=PUF60 PE=1 SV=1	0	13	5	3	59.8	21.14	1.6079e+07
High	P05455	Lupus La protein OS=Homo sapiens OX=9606 GN=SSB PE=1 SV=2	0	13	5	3	46.8	12.12	4.08185e+06
High	Q12906	Interleukin enhancer-binding factor 3 OS=Homo sapiens OX=9606 GN=ILF3 PE=1 SV=3	0	7	4	3	95.3	9.58	1.03918e+06
High	P08865	40S ribosomal protein SA OS=Homo sapiens OX=9606 GN=RPSA PE=1 SV=4	0	18	4	3	32.8	12.69	7.90616e+06
High	O00468	Agrin OS=Homo sapiens OX=9606 GN=AGRN PE=1 SV=6	0	2	4	3	217.2	10.82	1.65503e+06
High	P39656	Dolichyl-diphosphooligosaccharide--protein glycosyltransferase 48 kDa subunit OS=Homo sapiens OX=9606 GN=DDOST PE=1 SV=4	0	13	4	3	50.8	14.51	6.41508e+06
High	P61513	60S ribosomal protein L37a OS=Homo sapiens OX=9606 GN=RPL37A PE=1 SV=2	0	34	4	3	10.3	11.33	3796512
High	Q92974	Rho guanine nucleotide exchange factor 2 OS=Homo sapiens OX=9606 GN=ARHGEF2 PE=1 SV=4	0	8	4	3	111.5	10.25	1.3391e+06
High	P17655	Calpain-2 catalytic subunit OS=Homo sapiens OX=9606 GN=CAPN2 PE=1 SV=6	0	9	4	3	79.9	6.59	976639
High	P31153	S-adenosylmethionine synthase isoform type-2 OS=Homo sapiens OX=9606 GN=MAT2A PE=1 SV=1	0	10	4	3	43.6	6.11	5.97293e+06
High	O94906	Pre-mRNA-processing factor 6 OS=Homo sapiens OX=9606 GN=PRPF6 PE=1 SV=1	0	4	4	3	106.9	9.97	3.62171e+06
High	P07814	Bifunctional glutamate/proline--tRNA ligase OS=Homo sapiens OX=9606 GN=EPRS PE=1 SV=5	0	4	4	3	170.5	8.26	2.44821e+06
High	P30101	Protein disulfide-isomerase A3 OS=Homo sapiens OX=9606 GN=PDIA3 PE=1 SV=4	0	10	4	3	56.7	10.36	3.46655e+06
High	P61626	Lysozyme C OS=Homo sapiens OX=9606 GN=LYZ PE=1 SV=1	0	35	4	3	16.5	16.68	1.36416e+07
High	P14866	Heterogeneous nuclear ribonucleoprotein L OS=Homo sapiens OX=9606 GN=HNRNPL PE=1 SV=2	0	11	4	3	64.1	9.09	2.88412e+06
High	P60660	Myosin light polypeptide 6 OS=Homo sapiens OX=9606 GN=MYL6 PE=1 SV=2	0	29	4	3	16.9	12.81	36039546
High	P11166	Solute carrier family 2, facilitated glucose transporter member 1 OS=Homo sapiens OX=9606 GN=SLC2A1 PE=1 SV=2	0	7	4	3	54	13.67	2.35457e+07
High	Q9H936	Mitochondrial glutamate carrier 1 OS=Homo sapiens OX=9606 GN=SLC25A22 PE=1 SV=1	0	19	4	3	34.4	8.79	8.74976e+06
High	P18583	Protein SON OS=Homo sapiens OX=9606 GN=SON PE=1 SV=4	0	2	3	3	263.7	6.48
High	P17980	26S proteasome regulatory subunit 6A OS=Homo sapiens OX=9606 GN=PSMC3 PE=1 SV=3	0	12	3	3	49.2	7.45	4.68003e+06
High	Q16778	Histone H2B type 2-E OS=Homo sapiens OX=9606 GN=HIST2H2BE PE=1 SV=3	0	30	3	3	13.9	5.2	14170659
High	Q9Y3Z3	Deoxynucleoside triphosphate triphosphohydrolase SAMHD1 OS=Homo sapiens OX=9606 GN=SAMHD1 PE=1 SV=2	0	6	3	3	72.2	6.96	4.66834e+06
High	P56192	Methionine--tRNA ligase, cytoplasmic OS=Homo sapiens OX=9606 GN=MARS PE=1 SV=2	0	6	3	3	101.1	4.79	1.50635e+06
High	Q9H3K6	BolA-like protein 2 OS=Homo sapiens OX=9606 GN=BOLA2 PE=1 SV=1	0	40	3	3	10.1	9.3	1.79223e+07
High	Q86V48	Leucine zipper protein 1 OS=Homo sapiens OX=9606 GN=LUZP1 PE=1 SV=2	0	4	3	3	120.2	5.76	2.57417e+06
High	P46783	40S ribosomal protein S10 OS=Homo sapiens OX=9606 GN=RPS10 PE=1 SV=1	0	24	3	3	18.9	10.09	1.20519e+07
High	P42766	60S ribosomal protein L35 OS=Homo sapiens OX=9606 GN=RPL35 PE=1 SV=2	0	19	3	3	14.5	5.07	14766175
High	P35221	Catenin alpha-1 OS=Homo sapiens OX=9606 GN=CTNNA1 PE=1 SV=1	0	5	3	3	100	7.46	1.01882e+06
High	Q7KZI7	Serine/threonine-protein kinase MARK2 OS=Homo sapiens OX=9606 GN=MARK2 PE=1 SV=2	0	6	3	3	87.9	8.08	2.88625e+06
High	P55209	Nucleosome assembly protein 1-like 1 OS=Homo sapiens OX=9606 GN=NAP1L1 PE=1 SV=1	0	12	3	3	45.3	8.76	1.18571e+07
High	Q9BUA3	Spindlin interactor and repressor of chromatin-binding protein OS=Homo sapiens OX=9606 GN=SPINDOC PE=1 SV=3	0	18	3	3	41	10.17	2.71031e+06
High	P12830	Cadherin-1 OS=Homo sapiens OX=9606 GN=CDH1 PE=1 SV=3	0	5	3	3	97.4	8.59	8.02382e+06
High	O95299	NADH dehydrogenase [ubiquinone] 1 alpha subcomplex subunit 10, mitochondrial OS=Homo sapiens OX=9606 GN=NDUFA10 PE=1 SV=1	0	15	3	3	40.7	2.74	1.43859e+06
High	Q9BUJ2	Heterogeneous nuclear ribonucleoprotein U-like protein 1 OS=Homo sapiens OX=9606 GN=HNRNPUL1 PE=1 SV=2	0	6	3	3	95.7	8.38	2.19046e+06
High	Q02543	60S ribosomal protein L18a OS=Homo sapiens OX=9606 GN=RPL18A PE=1 SV=2	0	16	3	3	20.7	6.36	7574542
High	O00165	HCLS1-associated protein X-1 OS=Homo sapiens OX=9606 GN=HAX1 PE=1 SV=2	0	14	3	3	31.6	9.94	2.73876e+06
High	P07910	Heterogeneous nuclear ribonucleoproteins C1/C2 OS=Homo sapiens OX=9606 GN=HNRNPC PE=1 SV=4	0	11	3	3	33.7	8.27	1.13642e+07
High	P43243	Matrin-3 OS=Homo sapiens OX=9606 GN=MATR3 PE=1 SV=2	0	6	3	3	94.6	8.78	3.82957e+06
High	P61353	60S ribosomal protein L27 OS=Homo sapiens OX=9606 GN=RPL27 PE=1 SV=2	0	35	3	3	15.8	7.2	9632231
High	O60762	Dolichol-phosphate mannosyltransferase subunit 1 OS=Homo sapiens OX=9606 GN=DPM1 PE=1 SV=1	0	20	3	3	29.6	10.91	2.36332e+06
High	Q07021	Complement component 1 Q subcomponent-binding protein, mitochondrial OS=Homo sapiens OX=9606 GN=C1QBP PE=1 SV=1	0	19	3	3	31.3	9.82	7.79225e+06
High	Q13501	Sequestosome-1 OS=Homo sapiens OX=9606 GN=SQSTM1 PE=1 SV=1	0	12	3	3	47.7	11.9	6.59432e+06
High	Q9UM54	Unconventional myosin-VI OS=Homo sapiens OX=9606 GN=MYO6 PE=1 SV=4	0	4	3	3	149.6	7.01	1.89804e+06
High	P78371	T-complex protein 1 subunit beta OS=Homo sapiens OX=9606 GN=CCT2 PE=1 SV=4	0	11	3	3	57.5	8.12	1.01302e+06
High	P40227	T-complex protein 1 subunit zeta OS=Homo sapiens OX=9606 GN=CCT6A PE=1 SV=3	0	11	3	3	58	4.5	3574406
High	Q3ZCQ8	Mitochondrial import inner membrane translocase subunit TIM50 OS=Homo sapiens OX=9606 GN=TIMM50 PE=1 SV=2	0	12	3	3	39.6	8.42	3.76712e+06
High	P43490	Nicotinamide phosphoribosyltransferase OS=Homo sapiens OX=9606 GN=NAMPT PE=1 SV=1	0	12	3	3	55.5	8.07	3.67877e+06
High	Q99417	c-Myc-binding protein OS=Homo sapiens OX=9606 GN=MYCBP PE=1 SV=3	0	32	3	3	12	6.61	8.98223e+06
High	O75340	Programmed cell death protein 6 OS=Homo sapiens OX=9606 GN=PDCD6 PE=1 SV=1	0	27	3	3	21.9	5.78	2.76552e+06
High	P30876	DNA-directed RNA polymerase II subunit RPB2 OS=Homo sapiens OX=9606 GN=POLR2B PE=1 SV=1	0	5	3	3	133.8	6.93	1.69682e+06
High	Q8IXB1	DnaJ homolog subfamily C member 10 OS=Homo sapiens OX=9606 GN=DNAJC10 PE=1 SV=2	0	5	3	3	91	4.2	3.9054e+06
High	Q14980	Nuclear mitotic apparatus protein 1 OS=Homo sapiens OX=9606 GN=NUMA1 PE=1 SV=2	0	2	3	3	238.1	4.87	1.31847e+06
High	Q15287	RNA-binding protein with serine-rich domain 1 OS=Homo sapiens OX=9606 GN=RNPS1 PE=1 SV=1	0	13	3	3	34.2	7.46	8.5085e+06
High	Q16795	NADH dehydrogenase [ubiquinone] 1 alpha subcomplex subunit 9, mitochondrial OS=Homo sapiens OX=9606 GN=NDUFA9 PE=1 SV=2	0	10	3	3	42.5	7.05	2.17568e+06
High	P11940	Polyadenylate-binding protein 1 OS=Homo sapiens OX=9606 GN=PABPC1 PE=1 SV=2	0	7	3	3	70.6	8.14
High	Q13459	Unconventional myosin-IXb OS=Homo sapiens OX=9606 GN=MYO9B PE=1 SV=3	0	2	3	3	243.2	5.1	307165
High	Q86X95	Corepressor interacting with RBPJ 1 OS=Homo sapiens OX=9606 GN=CIR1 PE=1 SV=1	0	6	3	3	52.3	6.4	2.95557e+06
High	P54105	Methylosome subunit pICln OS=Homo sapiens OX=9606 GN=CLNS1A PE=1 SV=1	0	29	3	3	26.2	11.16	2.52515e+07
High	P48643	T-complex protein 1 subunit epsilon OS=Homo sapiens OX=9606 GN=CCT5 PE=1 SV=1	0	7	3	3	59.6	8.75	4.32567e+06
High	Q15717	ELAV-like protein 1 OS=Homo sapiens OX=9606 GN=ELAVL1 PE=1 SV=2	0	11	3	3	36.1	6.55
High	Q08380	Galectin-3-binding protein OS=Homo sapiens OX=9606 GN=LGALS3BP PE=1 SV=1	0	7	3	3	65.3	7.41	1.96176e+07
High	P25789	Proteasome subunit alpha type-4 OS=Homo sapiens OX=9606 GN=PSMA4 PE=1 SV=1	0	19	3	3	29.5	7.75	1.20107e+07
High	Q5QNW6	Histone H2B type 2-F OS=Homo sapiens OX=9606 GN=HIST2H2BF PE=1 SV=3	0	30	3	3	13.9	5.2	14170659
High	Q99879	Histone H2B type 1-M OS=Homo sapiens OX=9606 GN=HIST1H2BM PE=1 SV=3	0	30	3	3	14	5.2	14170659
High	P33778	Histone H2B type 1-B OS=Homo sapiens OX=9606 GN=HIST1H2BB PE=1 SV=2	0	30	3	3	13.9	5.2	14170659
High	P58876	Histone H2B type 1-D OS=Homo sapiens OX=9606 GN=HIST1H2BD PE=1 SV=2	0	30	3	3	13.9	5.2	14170659
High	Q93079	Histone H2B type 1-H OS=Homo sapiens OX=9606 GN=HIST1H2BH PE=1 SV=3	0	30	3	3	13.9	5.2	14170659
High	O60814	Histone H2B type 1-K OS=Homo sapiens OX=9606 GN=HIST1H2BK PE=1 SV=3	0	30	3	3	13.9	5.2	14170659
High	Q99880	Histone H2B type 1-L OS=Homo sapiens OX=9606 GN=HIST1H2BL PE=1 SV=3	0	30	3	3	13.9	5.2	14170659
High	P62807	Histone H2B type 1-C/E/F/G/I OS=Homo sapiens OX=9606 GN=HIST1H2BC PE=1 SV=4	0	30	3	3	13.9	5.2	14170659
High	P57053	Histone H2B type F-S OS=Homo sapiens OX=9606 GN=H2BFS PE=1 SV=2	0	30	3	3	13.9	5.2	14170659
High	Q8N257	Histone H2B type 3-B OS=Homo sapiens OX=9606 GN=HIST3H2BB PE=1 SV=3	0	30	3	3	13.9	5.2	14170659
High	P06899	Histone H2B type 1-J OS=Homo sapiens OX=9606 GN=HIST1H2BJ PE=1 SV=3	0	30	3	3	13.9	5.2	14170659
High	P23527	Histone H2B type 1-O OS=Homo sapiens OX=9606 GN=HIST1H2BO PE=1 SV=3	0	30	3	3	13.9	5.2	14170659
High	Q99877	Histone H2B type 1-N OS=Homo sapiens OX=9606 GN=HIST1H2BN PE=1 SV=3	0	30	3	3	13.9	5.2	14170659
High	Q13509	Tubulin beta-3 chain OS=Homo sapiens OX=9606 GN=TUBB3 PE=1 SV=2	0	34	39	2	50.4	101.61
High	P34931	Heat shock 70 kDa protein 1-like OS=Homo sapiens OX=9606 GN=HSPA1L PE=1 SV=2	0	27	24	2	70.3	56.25	1.96763e+06
High	Q3ZCM7	Tubulin beta-8 chain OS=Homo sapiens OX=9606 GN=TUBB8 PE=1 SV=2	0	23	23	2	49.7	67.16	31764205
High	P02538	Keratin, type II cytoskeletal 6A OS=Homo sapiens OX=9606 GN=KRT6A PE=1 SV=3	0	14	121	2	60	241.78	6969102
High	P68133	Actin, alpha skeletal muscle OS=Homo sapiens OX=9606 GN=ACTA1 PE=1 SV=1	0	21	12	2	42	29.09	18757358
High	P48668	Keratin, type II cytoskeletal 6C OS=Homo sapiens OX=9606 GN=KRT6C PE=1 SV=3	0	14	121	2	60	241.78	6969102
High	P68032	Actin, alpha cardiac muscle 1 OS=Homo sapiens OX=9606 GN=ACTC1 PE=1 SV=1	0	21	12	2	42	29.09	18757358
High	Q5T9A4	ATPase family AAA domain-containing protein 3B OS=Homo sapiens OX=9606 GN=ATAD3B PE=1 SV=1	0	11	8	2	72.5	25.45	7765255
High	P35908	Keratin, type II cytoskeletal 2 epidermal OS=Homo sapiens OX=9606 GN=KRT2 PE=1 SV=2	0	6	79	2	65.4	181.3	1.52844e+07
High	P07900	Heat shock protein HSP 90-alpha OS=Homo sapiens OX=9606 GN=HSP90AA1 PE=1 SV=5	0	11	8	2	84.6	20.68	7840703
High	Q58FF8	Putative heat shock protein HSP 90-beta 2 OS=Homo sapiens OX=9606 GN=HSP90AB2P PE=1 SV=2	0	10	5	2	44.3	15.3	2.98769e+06
High	Q15365	Poly(rC)-binding protein 1 OS=Homo sapiens OX=9606 GN=PCBP1 PE=1 SV=2	0	19	5	2	37.5	10.72	2.33952e+07
High	P05534	HLA class I histocompatibility antigen, A-24 alpha chain OS=Homo sapiens OX=9606 GN=HLA-A PE=1 SV=2	0	13	5	2	40.7	16.01	6.96291e+06
High	Q71UM5	40S ribosomal protein S27-like OS=Homo sapiens OX=9606 GN=RPS27L PE=1 SV=3	0	31	5	2	9.5	16.4	19140776
High	P42677	40S ribosomal protein S27 OS=Homo sapiens OX=9606 GN=RPS27 PE=1 SV=3	0	31	4	2	9.5	8.23	5.5105e+07
High	Q13247	Serine/arginine-rich splicing factor 6 OS=Homo sapiens OX=9606 GN=SRSF6 PE=1 SV=2	0	8	4	2	39.6	7.53	1.8991e+07
High	P17858	ATP-dependent 6-phosphofructokinase, liver type OS=Homo sapiens OX=9606 GN=PFKL PE=1 SV=6	0	7	3	2	85	8.81	2.48476e+06
High	P00338	L-lactate dehydrogenase A chain OS=Homo sapiens OX=9606 GN=LDHA PE=1 SV=2	0	17	3	2	36.7	9.27	1.03339e+07
High	P30447	HLA class I histocompatibility antigen, A-23 alpha chain OS=Homo sapiens OX=9606 GN=HLA-A PE=1 SV=1	0	13	5	2	40.7	16.01	6.96291e+06
High	Q9NSB4	Keratin, type II cuticular Hb2 OS=Homo sapiens OX=9606 GN=KRT82 PE=3 SV=3	0	2	37	2	56.6	54.19	1.22963e+08
High	A2NJV5	Immunoglobulin kappa variable 2-29 OS=Homo sapiens OX=9606 GN=IGKV2-29 PE=3 SV=2	0	17	11	2	13.1	32	1375962760
High	Q9BRS2	Serine/threonine-protein kinase RIO1 OS=Homo sapiens OX=9606 GN=RIOK1 PE=1 SV=2	0	7	6	2	65.5	20.48	9.37349e+06
High	P60866	40S ribosomal protein S20 OS=Homo sapiens OX=9606 GN=RPS20 PE=1 SV=1	0	23	5	2	13.4	17.86	3.96131e+07
High	P69905	Hemoglobin subunit alpha OS=Homo sapiens OX=9606 GN=HBA1 PE=1 SV=2	0	17	4	2	15.2	8.7	2.007e+07
High	Q92734	Protein TFG OS=Homo sapiens OX=9606 GN=TFG PE=1 SV=2	0	12	4	2	43.4	9.34	2.25767e+07
High	Q9UDY2	Tight junction protein ZO-2 OS=Homo sapiens OX=9606 GN=TJP2 PE=1 SV=2	0	3	4	2	133.9	8.85	1.37105e+06
High	P62979	Ubiquitin-40S ribosomal protein S27a OS=Homo sapiens OX=9606 GN=RPS27A PE=1 SV=2	0	21	4	2	18	14.71	1.58996e+07
High	P17096	High mobility group protein HMG-I/HMG-Y OS=Homo sapiens OX=9606 GN=HMGA1 PE=1 SV=3	0	41	4	2	11.7	20.97	24670314
High	P17036	Zinc finger protein 3 OS=Homo sapiens OX=9606 GN=ZNF3 PE=1 SV=3	0	7	4	2	50.9	3.39	674161
High	O15269	Serine palmitoyltransferase 1 OS=Homo sapiens OX=9606 GN=SPTLC1 PE=1 SV=1	0	6	4	2	52.7	13.7	7.87119e+06
High	P47914	60S ribosomal protein L29 OS=Homo sapiens OX=9606 GN=RPL29 PE=1 SV=2	0	10	4	2	17.7	13.53	3.87616e+07
High	O95881	Thioredoxin domain-containing protein 12 OS=Homo sapiens OX=9606 GN=TXNDC12 PE=1 SV=1	0	14	3	2	19.2	7.37	3.83247e+06
High	Q9UJV9	Probable ATP-dependent RNA helicase DDX41 OS=Homo sapiens OX=9606 GN=DDX41 PE=1 SV=2	0	5	3	2	69.8	6.29	2.44209e+06
High	Q5VTL8	Pre-mRNA-splicing factor 38B OS=Homo sapiens OX=9606 GN=PRPF38B PE=1 SV=1	0	5	3	2	64.4	7.22	2.26808e+06
High	P62906	60S ribosomal protein L10a OS=Homo sapiens OX=9606 GN=RPL10A PE=1 SV=2	0	13	3	2	24.8	9.91	1.48148e+07
High	Q9NXW2	DnaJ homolog subfamily B member 12 OS=Homo sapiens OX=9606 GN=DNAJB12 PE=1 SV=5	0	7	3	2	41.8	5.81	2.85181e+06
High	Q9UN86	Ras GTPase-activating protein-binding protein 2 OS=Homo sapiens OX=9606 GN=G3BP2 PE=1 SV=2	0	9	3	2	54.1	6.43	1.98407e+06
High	Q16629	Serine/arginine-rich splicing factor 7 OS=Homo sapiens OX=9606 GN=SRSF7 PE=1 SV=1	0	16	3	2	27.4	7.75	3.47917e+06
High	P62847	40S ribosomal protein S24 OS=Homo sapiens OX=9606 GN=RPS24 PE=1 SV=1	0	20	3	2	15.4	10.08	4.41314e+07
High	P00367	Glutamate dehydrogenase 1, mitochondrial OS=Homo sapiens OX=9606 GN=GLUD1 PE=1 SV=2	0	7	3	2	61.4	11.67	1.64015e+06
High	O00148	ATP-dependent RNA helicase DDX39A OS=Homo sapiens OX=9606 GN=DDX39A PE=1 SV=2	0	6	3	2	49.1	7.93	3.38552e+06
High	P26599	Polypyrimidine tract-binding protein 1 OS=Homo sapiens OX=9606 GN=PTBP1 PE=1 SV=1	0	8	3	2	57.2	4.73	1.08792e+06
High	O95395	Beta-1,3-galactosyl-O-glycosyl-glycoprotein beta-1,6-N-acetylglucosaminyltransferase 3 OS=Homo sapiens OX=9606 GN=GCNT3 PE=2 SV=1	0	6	3	2	50.8	7.73
High	O75947	ATP synthase subunit d, mitochondrial OS=Homo sapiens OX=9606 GN=ATP5PD PE=1 SV=3	0	19	3	2	18.5	1.8	1.57878e+06
High	P40429	60S ribosomal protein L13a OS=Homo sapiens OX=9606 GN=RPL13A PE=1 SV=2	0	10	3	2	23.6	10.53	30028500
High	P46779	60S ribosomal protein L28 OS=Homo sapiens OX=9606 GN=RPL28 PE=1 SV=3	0	14	3	2	15.7	9.54	7.07099e+06
High	Q9NWB6	Arginine and glutamate-rich protein 1 OS=Homo sapiens OX=9606 GN=ARGLU1 PE=1 SV=1	0	9	3	2	33.2	9.88	16160819
High	O00425	Insulin-like growth factor 2 mRNA-binding protein 3 OS=Homo sapiens OX=9606 GN=IGF2BP3 PE=1 SV=2	0	4	3	2	63.7	5.23	2.57583e+06
High	P23246	Splicing factor, proline- and glutamine-rich OS=Homo sapiens OX=9606 GN=SFPQ PE=1 SV=2	0	4	3	2	76.1	9.97	7.91995e+06
High	P62910	60S ribosomal protein L32 OS=Homo sapiens OX=9606 GN=RPL32 PE=1 SV=2	0	17	3	2	15.9	8.4	1.67683e+07
High	Q9ULX6	A-kinase anchor protein 8-like OS=Homo sapiens OX=9606 GN=AKAP8L PE=1 SV=4	0	10	3	2	71.6	0	375074
High	P62937	Peptidyl-prolyl cis-trans isomerase A OS=Homo sapiens OX=9606 GN=PPIA PE=1 SV=2	0	15	3	2	18	6.32	6.91463e+06
High	P0DP25	Calmodulin-3 OS=Homo sapiens OX=9606 GN=CALM3 PE=1 SV=1	0	22	3	2	16.8	9.12	1.74126e+06
High	Q8WWM7	Ataxin-2-like protein OS=Homo sapiens OX=9606 GN=ATXN2L PE=1 SV=2	0	4	3	2	113.3	6.3	566560
High	P60903	Protein S100-A10 OS=Homo sapiens OX=9606 GN=S100A10 PE=1 SV=2	0	23	3	2	11.2	9.47	9.44126e+06
High	Q14126	Desmoglein-2 OS=Homo sapiens OX=9606 GN=DSG2 PE=1 SV=2	0	4	3	2	122.2	6.13	2.0239e+06
High	P29966	Myristoylated alanine-rich C-kinase substrate OS=Homo sapiens OX=9606 GN=MARCKS PE=1 SV=4	0	11	3	2	31.5	4.18	245234
High	P56470	Galectin-4 OS=Homo sapiens OX=9606 GN=LGALS4 PE=1 SV=1	0	8	3	2	35.9	10.25	6.45745e+06
High	Q5BKY9	Protein FAM133B OS=Homo sapiens OX=9606 GN=FAM133B PE=1 SV=1	0	17	3	2	28.4	14.53	29706436
High	Q8N1F7	Nuclear pore complex protein Nup93 OS=Homo sapiens OX=9606 GN=NUP93 PE=1 SV=2	0	5	3	2	93.4	9.54	2.35157e+06
High	P98179	RNA-binding protein 3 OS=Homo sapiens OX=9606 GN=RBM3 PE=1 SV=1	0	30	3	2	17.2	6.13	9154745
High	Q15750	TGF-beta-activated kinase 1 and MAP3K7-binding protein 1 OS=Homo sapiens OX=9606 GN=TAB1 PE=1 SV=1	0	8	2	2	54.6	9.05	2882104
High	P04632	Calpain small subunit 1 OS=Homo sapiens OX=9606 GN=CAPNS1 PE=1 SV=1	0	15	2	2	28.3	6.52	2.01768e+06
High	Q8WVK2	U4/U6.U5 small nuclear ribonucleoprotein 27 kDa protein OS=Homo sapiens OX=9606 GN=SNRNP27 PE=1 SV=1	0	17	2	2	18.8	5.87	5.00655e+06
High	O43824	Putative GTP-binding protein 6 OS=Homo sapiens OX=9606 GN=GTPBP6 PE=2 SV=4	0	4	2	2	56.9	5.38	1.26557e+06
High	P29692	Elongation factor 1-delta OS=Homo sapiens OX=9606 GN=EEF1D PE=1 SV=5	0	13	2	2	31.1	8.53	3.23931e+06
High	Q9NXS2	Glutaminyl-peptide cyclotransferase-like protein OS=Homo sapiens OX=9606 GN=QPCTL PE=1 SV=2	0	11	2	2	42.9	2.78	13645089
High	P13010	X-ray repair cross-complementing protein 5 OS=Homo sapiens OX=9606 GN=XRCC5 PE=1 SV=3	0	4	2	2	82.7	5.25	2.94149e+06
High	P05388	60S acidic ribosomal protein P0 OS=Homo sapiens OX=9606 GN=RPLP0 PE=1 SV=1	0	9	2	2	34.3	4.54	6.59554e+06
High	P14625	Endoplasmin OS=Homo sapiens OX=9606 GN=HSP90B1 PE=1 SV=1	0	3	2	2	92.4	4.48	1217062
High	P30050	60S ribosomal protein L12 OS=Homo sapiens OX=9606 GN=RPL12 PE=1 SV=1	0	15	2	2	17.8	6.3	8.28633e+06
High	Q9Y230	RuvB-like 2 OS=Homo sapiens OX=9606 GN=RUVBL2 PE=1 SV=3	0	4	2	2	51.1	2.26
High	Q99459	Cell division cycle 5-like protein OS=Homo sapiens OX=9606 GN=CDC5L PE=1 SV=2	0	5	2	2	92.2	3.05	1.40967e+06
High	P43487	Ran-specific GTPase-activating protein OS=Homo sapiens OX=9606 GN=RANBP1 PE=1 SV=1	0	17	2	2	23.3	5.95	3.18582e+06
High	Q8WUF5	RelA-associated inhibitor OS=Homo sapiens OX=9606 GN=PPP1R13L PE=1 SV=4	0	3	2	2	89	2.85	441968
High	P50991	T-complex protein 1 subunit delta OS=Homo sapiens OX=9606 GN=CCT4 PE=1 SV=4	0	5	2	2	57.9	5.7	3197890
High	P35998	26S proteasome regulatory subunit 7 OS=Homo sapiens OX=9606 GN=PSMC2 PE=1 SV=3	0	6	2	2	48.6	5.6	3.92558e+06
High	O95793	Double-stranded RNA-binding protein Staufen homolog 1 OS=Homo sapiens OX=9606 GN=STAU1 PE=1 SV=2	0	5	2	2	63.1	2.58	559699
High	Q86VM9	Zinc finger CCCH domain-containing protein 18 OS=Homo sapiens OX=9606 GN=ZC3H18 PE=1 SV=2	0	3	2	2	106.3	5.99	683738
High	Q13283	Ras GTPase-activating protein-binding protein 1 OS=Homo sapiens OX=9606 GN=G3BP1 PE=1 SV=1	0	8	2	2	52.1	5.74	289777
High	Q14247	Src substrate cortactin OS=Homo sapiens OX=9606 GN=CTTN PE=1 SV=2	0	6	2	2	61.5	4.38	1.26537e+06
High	Q92947	Glutaryl-CoA dehydrogenase, mitochondrial OS=Homo sapiens OX=9606 GN=GCDH PE=1 SV=1	0	6	2	2	48.1	3.63
High	Q15046	Lysine--tRNA ligase OS=Homo sapiens OX=9606 GN=KARS PE=1 SV=3	0	4	2	2	68	2.45
High	P49207	60S ribosomal protein L34 OS=Homo sapiens OX=9606 GN=RPL34 PE=1 SV=3	0.001	13	2	2	13.3	3.43	24108569
High	P0A7W1	30S ribosomal protein S5 OS=Escherichia coli (strain K12) OX=83333 GN=rpsE PE=1 SV=2	0	22	2	2	17.6	5.76
High	O60610	Protein diaphanous homolog 1 OS=Homo sapiens OX=9606 GN=DIAPH1 PE=1 SV=2	0	2	2	2	141.3	4.64	802169
High	Q9Y4P3	Transducin beta-like protein 2 OS=Homo sapiens OX=9606 GN=TBL2 PE=1 SV=1	0	7	2	2	49.8	5.18	2.74196e+06
High	Q07352	mRNA decay activator protein ZFP36L1 OS=Homo sapiens OX=9606 GN=ZFP36L1 PE=1 SV=1	0	6	2	2	36.3	4.55	1.56095e+06
High	Q9NXE8	Pre-mRNA-splicing factor CWC25 homolog OS=Homo sapiens OX=9606 GN=CWC25 PE=1 SV=1	0	4	2	2	49.6	7.63	2.96394e+06
High	Q8N122	Regulatory-associated protein of mTOR OS=Homo sapiens OX=9606 GN=RPTOR PE=1 SV=1	0	3	2	2	148.9	2.7
High	Q32P51	Heterogeneous nuclear ribonucleoprotein A1-like 2 OS=Homo sapiens OX=9606 GN=HNRNPA1L2 PE=2 SV=2	0	5	2	2	34.2	6.51	11859057
High	Q9Y657	Spindlin-1 OS=Homo sapiens OX=9606 GN=SPIN1 PE=1 SV=3	0	13	2	2	29.6	5.77	4.13073e+06
High	Q96EP5	DAZ-associated protein 1 OS=Homo sapiens OX=9606 GN=DAZAP1 PE=1 SV=1	0	8	2	2	43.4	5.44	1895630
High	Q8IZW8	Tensin-4 OS=Homo sapiens OX=9606 GN=TNS4 PE=1 SV=3	0	6	2	2	76.7	5.05	1521878
High	Q68DQ2	Very large A-kinase anchor protein OS=Homo sapiens OX=9606 GN=CRYBG3 PE=1 SV=3	0	1	2	2	330.4	0	759689
High	Q9UHV9	Prefoldin subunit 2 OS=Homo sapiens OX=9606 GN=PFDN2 PE=1 SV=1	0	22	2	2	16.6	2.02	1.05294e+06
High	P49902	Cytosolic purine 5'-nucleotidase OS=Homo sapiens OX=9606 GN=NT5C2 PE=1 SV=1	0	5	2	2	64.9	4.52	2.13167e+06
High	P45880	Voltage-dependent anion-selective channel protein 2 OS=Homo sapiens OX=9606 GN=VDAC2 PE=1 SV=2	0	10	2	2	31.5	6.79	2.14195e+06
High	Q9Y312	Protein AAR2 homolog OS=Homo sapiens OX=9606 GN=AAR2 PE=1 SV=2	0	9	2	2	43.4	2.24	1.74303e+06
High	P13489	Ribonuclease inhibitor OS=Homo sapiens OX=9606 GN=RNH1 PE=1 SV=2	0	5	2	2	49.9	5.53	4.99992e+06
High	O76094	Signal recognition particle subunit SRP72 OS=Homo sapiens OX=9606 GN=SRP72 PE=1 SV=3	0	6	2	2	74.6	6.75	742694
High	P84098	60S ribosomal protein L19 OS=Homo sapiens OX=9606 GN=RPL19 PE=1 SV=1	0	13	2	2	23.5	3.33	9373564
High	Q92973	Transportin-1 OS=Homo sapiens OX=9606 GN=TNPO1 PE=1 SV=2	0	4	2	2	102.3	2.57	916051
High	Q96T37	RNA-binding protein 15 OS=Homo sapiens OX=9606 GN=RBM15 PE=1 SV=2	0	4	2	2	107.1	4.04	623994
High	P51114	Fragile X mental retardation syndrome-related protein 1 OS=Homo sapiens OX=9606 GN=FXR1 PE=1 SV=3	0	5	2	2	69.7	4.58
High	P62899	60S ribosomal protein L31 OS=Homo sapiens OX=9606 GN=RPL31 PE=1 SV=1	0	18	2	2	14.5	5.16	2.45589e+07
High	Q9ULD2	Microtubule-associated tumor suppressor 1 OS=Homo sapiens OX=9606 GN=MTUS1 PE=1 SV=2	0	3	2	2	141.3	7.24	921570
High	O75306	NADH dehydrogenase [ubiquinone] iron-sulfur protein 2, mitochondrial OS=Homo sapiens OX=9606 GN=NDUFS2 PE=1 SV=2	0	6	2	2	52.5	7.86	631256
High	Q9NX57	Ras-related protein Rab-20 OS=Homo sapiens OX=9606 GN=RAB20 PE=1 SV=1	0	12	2	2	26.3	5.24	114657
High	Q9HCC0	Methylcrotonoyl-CoA carboxylase beta chain, mitochondrial OS=Homo sapiens OX=9606 GN=MCCC2 PE=1 SV=1	0	5	2	2	61.3	4.07
High	O75489	NADH dehydrogenase [ubiquinone] iron-sulfur protein 3, mitochondrial OS=Homo sapiens OX=9606 GN=NDUFS3 PE=1 SV=1	0	10	2	2	30.2	4.85	3.95769e+06
High	Q68CZ2	Tensin-3 OS=Homo sapiens OX=9606 GN=TNS3 PE=1 SV=2	0	3	2	2	155.2	2.46	1.01359e+06
High	Q5UIP0	Telomere-associated protein RIF1 OS=Homo sapiens OX=9606 GN=RIF1 PE=1 SV=2	0	1	2	2	274.3	2.46
High	P40939	Trifunctional enzyme subunit alpha, mitochondrial OS=Homo sapiens OX=9606 GN=HADHA PE=1 SV=2	0	6	2	2	82.9	2.62	1.90044e+06
High	P62913	60S ribosomal protein L11 OS=Homo sapiens OX=9606 GN=RPL11 PE=1 SV=2	0	13	2	2	20.2	5.33	41053292
High	P62266	40S ribosomal protein S23 OS=Homo sapiens OX=9606 GN=RPS23 PE=1 SV=3	0	27	2	2	15.8	5.73	11506033
High	Q8WVX9	Fatty acyl-CoA reductase 1 OS=Homo sapiens OX=9606 GN=FAR1 PE=1 SV=1	0	5	2	2	59.3	4.02	8656477
High	P62888	60S ribosomal protein L30 OS=Homo sapiens OX=9606 GN=RPL30 PE=1 SV=2	0	30	2	2	12.8	7.12	1.08215e+06
High	O60333	Kinesin-like protein KIF1B OS=Homo sapiens OX=9606 GN=KIF1B PE=1 SV=5	0	2	2	2	204.3	0
High	Q5VU43	Myomegalin OS=Homo sapiens OX=9606 GN=PDE4DIP PE=1 SV=3	0	1	2	2	264.9	5.57	915124
High	P12956	X-ray repair cross-complementing protein 6 OS=Homo sapiens OX=9606 GN=XRCC6 PE=1 SV=2	0	4	2	2	69.8	4.93	8.98896e+06
High	P35268	60S ribosomal protein L22 OS=Homo sapiens OX=9606 GN=RPL22 PE=1 SV=2	0	30	2	2	14.8	8.14	3.42014e+06
High	Q9UG63	ATP-binding cassette sub-family F member 2 OS=Homo sapiens OX=9606 GN=ABCF2 PE=1 SV=2	0	4	2	2	71.2	4.91	4.36274e+06
High	P17029	Zinc finger protein with KRAB and SCAN domains 1 OS=Homo sapiens OX=9606 GN=ZKSCAN1 PE=1 SV=3	0	5	2	2	63.6	4.74	2.25695e+06
High	P08237	ATP-dependent 6-phosphofructokinase, muscle type OS=Homo sapiens OX=9606 GN=PFKM PE=1 SV=2	0	4	2	2	85.1	4.97	1.27162e+06
High	P83731	60S ribosomal protein L24 OS=Homo sapiens OX=9606 GN=RPL24 PE=1 SV=1	0	13	2	2	17.8	4.8	46879628
High	Q9HD45	Transmembrane 9 superfamily member 3 OS=Homo sapiens OX=9606 GN=TM9SF3 PE=1 SV=2	0	8	2	2	67.8	0	882094
High	Q9ULC5	Long-chain-fatty-acid--CoA ligase 5 OS=Homo sapiens OX=9606 GN=ACSL5 PE=1 SV=1	0	6	2	2	75.9	6.41	2.35839e+06
High	Q07955	Serine/arginine-rich splicing factor 1 OS=Homo sapiens OX=9606 GN=SRSF1 PE=1 SV=2	0	10	2	2	27.7	4.49	10388419
High	P0C0L4	Complement C4-A OS=Homo sapiens OX=9606 GN=C4A PE=1 SV=2	0	2	2	2	192.7	7.27	2.56801e+06
High	Q9BYD1	39S ribosomal protein L13, mitochondrial OS=Homo sapiens OX=9606 GN=MRPL13 PE=1 SV=1	0.002	15	2	2	20.7	1.69
High	Q9NZB2	Constitutive coactivator of PPAR-gamma-like protein 1 OS=Homo sapiens OX=9606 GN=FAM120A PE=1 SV=2	0	3	2	2	121.8	5.62	1.57239e+06
High	O95071	E3 ubiquitin-protein ligase UBR5 OS=Homo sapiens OX=9606 GN=UBR5 PE=1 SV=2	0	1	2	2	309.2	0
High	Q6R327	Rapamycin-insensitive companion of mTOR OS=Homo sapiens OX=9606 GN=RICTOR PE=1 SV=1	0	2	2	2	192.1	1.99
High	P63000	Ras-related C3 botulinum toxin substrate 1 OS=Homo sapiens OX=9606 GN=RAC1 PE=1 SV=1	0	22	2	2	21.4	2.33	346805
High	Q9H4L4	Sentrin-specific protease 3 OS=Homo sapiens OX=9606 GN=SENP3 PE=1 SV=2	0	5	2	2	65	2.91	876538
High	Q9UPN7	Serine/threonine-protein phosphatase 6 regulatory subunit 1 OS=Homo sapiens OX=9606 GN=PPP6R1 PE=1 SV=5	0	5	2	2	96.7	6.33	1.00088e+06
High	Q15645	Pachytene checkpoint protein 2 homolog OS=Homo sapiens OX=9606 GN=TRIP13 PE=1 SV=2	0	7	2	2	48.5	4.61
High	Q9UI30	Multifunctional methyltransferase subunit TRM112-like protein OS=Homo sapiens OX=9606 GN=TRMT112 PE=1 SV=1	0	22	2	2	14.2	5.3	3.33362e+06
High	O75643	U5 small nuclear ribonucleoprotein 200 kDa helicase OS=Homo sapiens OX=9606 GN=SNRNP200 PE=1 SV=2	0	1	2	2	244.4	4.85	820767
High	Q9Y6K5	2'-5'-oligoadenylate synthase 3 OS=Homo sapiens OX=9606 GN=OAS3 PE=1 SV=3	0	4	2	2	121.1	6.22	4403021
High	P62826	GTP-binding nuclear protein Ran OS=Homo sapiens OX=9606 GN=RAN PE=1 SV=3	0	11	2	2	24.4	4.98	9.86624e+06
High	P49368	T-complex protein 1 subunit gamma OS=Homo sapiens OX=9606 GN=CCT3 PE=1 SV=4	0	4	2	2	60.5	4.19	1.41412e+06
High	O43592	Exportin-T OS=Homo sapiens OX=9606 GN=XPOT PE=1 SV=2	0	2	2	2	109.9	4.36	2.87295e+06
High	Q9Y3Y2	Chromatin target of PRMT1 protein OS=Homo sapiens OX=9606 GN=CHTOP PE=1 SV=2	0	12	2	2	26.4	5.1	1.84866e+06
High	P62244	40S ribosomal protein S15a OS=Homo sapiens OX=9606 GN=RPS15A PE=1 SV=2	0	14	2	2	14.8	4.85	9648443
High	P41250	Glycine--tRNA ligase OS=Homo sapiens OX=9606 GN=GARS PE=1 SV=3	0	4	2	2	83.1	4.22	2.53775e+06
High	P53985	Monocarboxylate transporter 1 OS=Homo sapiens OX=9606 GN=SLC16A1 PE=1 SV=3	0	7	2	2	53.9	8.05	5018419
High	P62857	40S ribosomal protein S28 OS=Homo sapiens OX=9606 GN=RPS28 PE=1 SV=1	0	30	2	2	7.8	5	3.61322e+06
High	P46940	Ras GTPase-activating-like protein IQGAP1 OS=Homo sapiens OX=9606 GN=IQGAP1 PE=1 SV=1	0	3	2	2	189.1	7.14
High	O00192	Armadillo repeat protein deleted in velo-cardio-facial syndrome OS=Homo sapiens OX=9606 GN=ARVCF PE=1 SV=1	0	4	2	2	104.6	3.4
High	P62995	Transformer-2 protein homolog beta OS=Homo sapiens OX=9606 GN=TRA2B PE=1 SV=1	0	10	2	2	33.6	2.94	3.64259e+06
High	Q01130	Serine/arginine-rich splicing factor 2 OS=Homo sapiens OX=9606 GN=SRSF2 PE=1 SV=4	0	11	2	2	25.5	6.21	23850352
High	P11387	DNA topoisomerase 1 OS=Homo sapiens OX=9606 GN=TOP1 PE=1 SV=2	0	5	2	2	90.7	2.67	1.54555e+06
High	A0A075B6S2	Immunoglobulin kappa variable 2D-29 OS=Homo sapiens OX=9606 GN=IGKV2D-29 PE=3 SV=1	0	17	11	2	13.1	32	1375962760
High	A0A0A0MRZ7	Immunoglobulin kappa variable 2D-26 OS=Homo sapiens OX=9606 GN=IGKV2D-26 PE=3 SV=1	0	17	11	2	13.3	32	1375962760
High	P09651	Heterogeneous nuclear ribonucleoprotein A1 OS=Homo sapiens OX=9606 GN=HNRNPA1 PE=1 SV=5	0	5	2	2	38.7	6.51	11859057
High	Q9BUF5	Tubulin beta-6 chain OS=Homo sapiens OX=9606 GN=TUBB6 PE=1 SV=1	0	19	20	1	49.8	46.65
High	A6NHL2	Tubulin alpha chain-like 3 OS=Homo sapiens OX=9606 GN=TUBAL3 PE=1 SV=2	0	9	9	1	49.9	27.85
High	Q86Y46	Keratin, type II cytoskeletal 73 OS=Homo sapiens OX=9606 GN=KRT73 PE=1 SV=1	0	4	48	1	58.9	78.46	1.73698e+07
High	P13645	Keratin, type I cytoskeletal 10 OS=Homo sapiens OX=9606 GN=KRT10 PE=1 SV=6	0	7	17	1	58.8	32.13	524828
High	P16989	Y-box-binding protein 3 OS=Homo sapiens OX=9606 GN=YBX3 PE=1 SV=4	0	13	6	1	40.1	21.37
High	Q15366	Poly(rC)-binding protein 2 OS=Homo sapiens OX=9606 GN=PCBP2 PE=1 SV=1	0	12	4	1	38.6	11.02	6.92637e+06
High	Q9H0U4	Ras-related protein Rab-1B OS=Homo sapiens OX=9606 GN=RAB1B PE=1 SV=1	0	21	4	1	22.2	10.61	1.08153e+07
High	P62820	Ras-related protein Rab-1A OS=Homo sapiens OX=9606 GN=RAB1A PE=1 SV=3	0	21	3	1	22.7	7.76	1.11229e+06
High	P35637	RNA-binding protein FUS OS=Homo sapiens OX=9606 GN=FUS PE=1 SV=1	0	11	3	1	53.4	5.07
High	Q2M2I5	Keratin, type I cytoskeletal 24 OS=Homo sapiens OX=9606 GN=KRT24 PE=1 SV=1	0	3	8	1	55.1	14.83	5.39309e+06
High	Q92764	Keratin, type I cuticular Ha5 OS=Homo sapiens OX=9606 GN=KRT35 PE=2 SV=5	0	4	8	1	50.3	12.52	4833631
High	P31947	14-3-3 protein sigma OS=Homo sapiens OX=9606 GN=SFN PE=1 SV=1	0	9	3	1	27.8	8.46	5.52737e+06
High	Q29718	HLA class I histocompatibility antigen, B-82 alpha chain OS=Homo sapiens OX=9606 GN=HLA-B PE=1 SV=1	0	6	3	1	40.4	6.9
High	P07195	L-lactate dehydrogenase B chain OS=Homo sapiens OX=9606 GN=LDHB PE=1 SV=2	0	8	3	1	36.6	9.78	3.3359e+06
High	P63104	14-3-3 protein zeta/delta OS=Homo sapiens OX=9606 GN=YWHAZ PE=1 SV=1	0	9	2	1	27.7	5.62	8179248
High	P31946	14-3-3 protein beta/alpha OS=Homo sapiens OX=9606 GN=YWHAB PE=1 SV=3	0	10	2	1	28.1	5.01
High	P18085	ADP-ribosylation factor 4 OS=Homo sapiens OX=9606 GN=ARF4 PE=1 SV=3	0	12	2	1	20.5	4.19	5347566
High	O60488	Long-chain-fatty-acid--CoA ligase 4 OS=Homo sapiens OX=9606 GN=ACSL4 PE=1 SV=2	0	5	2	1	79.1	1.69
High	O95573	Long-chain-fatty-acid--CoA ligase 3 OS=Homo sapiens OX=9606 GN=ACSL3 PE=1 SV=3	0	5	2	1	80.4	1.69	1.63492e+06
High	Q9UPN3	Microtubule-actin cross-linking factor 1, isoforms 1/2/3/5 OS=Homo sapiens OX=9606 GN=MACF1 PE=1 SV=4	0	0	2	1	837.8	3.93
High	Q15286	Ras-related protein Rab-35 OS=Homo sapiens OX=9606 GN=RAB35 PE=1 SV=1	0	11	2	1	23	5.3	1.39996e+06
High	P27348	14-3-3 protein theta OS=Homo sapiens OX=9606 GN=YWHAQ PE=1 SV=1	0	9	2	1	27.7	5.31
High	Q13243	Serine/arginine-rich splicing factor 5 OS=Homo sapiens OX=9606 GN=SRSF5 PE=1 SV=1	0	8	2	1	31.2	6.56	2.10049e+06
High	Q29865	HLA class I histocompatibility antigen, Cw-18 alpha chain OS=Homo sapiens OX=9606 GN=HLA-C PE=1 SV=1	0	6	3	1	40.9	6.9
High	P30504	HLA class I histocompatibility antigen, Cw-4 alpha chain OS=Homo sapiens OX=9606 GN=HLA-C PE=1 SV=1	0	6	3	1	41	6.9
High	P61981	14-3-3 protein gamma OS=Homo sapiens OX=9606 GN=YWHAG PE=1 SV=2	0	10	2	1	28.3	5.01
High	Q8IZA3	Histone H1oo OS=Homo sapiens OX=9606 GN=H1FOO PE=2 SV=1	0.008	3	4	1	35.8	3.39	760609
High	Q13200	26S proteasome non-ATPase regulatory subunit 2 OS=Homo sapiens OX=9606 GN=PSMD2 PE=1 SV=3	0	3	3	1	100.1	10.76	1.65777e+06
High	P21169	Constitutive ornithine decarboxylase OS=Escherichia coli (strain K12) OX=83333 GN=speC PE=1 SV=2	0.005	2	3	1	79.4	5.99	4.19682e+07
High	Q9P227	Rho GTPase-activating protein 23 OS=Homo sapiens OX=9606 GN=ARHGAP23 PE=1 SV=2	0	1	3	1	162.1	8.93	2.93898e+06
High	Q8N8S7	Protein enabled homolog OS=Homo sapiens OX=9606 GN=ENAH PE=1 SV=2	0	4	3	1	66.5	0	154741
High	Q53EZ4	Centrosomal protein of 55 kDa OS=Homo sapiens OX=9606 GN=CEP55 PE=1 SV=3	0	3	3	1	54.1	10.63	4.28977e+06
High	Q99729	Heterogeneous nuclear ribonucleoprotein A/B OS=Homo sapiens OX=9606 GN=HNRNPAB PE=1 SV=2	0	4	2	1	36.2	4.4	1.06129e+06
High	Q96GA3	Protein LTV1 homolog OS=Homo sapiens OX=9606 GN=LTV1 PE=1 SV=1	0	3	2	1	54.8	7.3	1972761
High	P62891	60S ribosomal protein L39 OS=Homo sapiens OX=9606 GN=RPL39 PE=1 SV=2	0	20	2	1	6.4	5.28	2121464
High	Q5T5P2	Sickle tail protein homolog OS=Homo sapiens OX=9606 GN=KIAA1217 PE=1 SV=2	0	1	2	1	214	7.98	3.44136e+06
High	O00483	Cytochrome c oxidase subunit NDUFA4 OS=Homo sapiens OX=9606 GN=NDUFA4 PE=1 SV=1	0	12	2	1	9.4	2.38	2452601
Medium	P19323	Formate hydrogenlyase transcriptional activator FhlA OS=Escherichia coli (strain K12) OX=83333 GN=fhlA PE=1 SV=1	0.043	2	2	1	78.4	0	935201
High	Q14444	Caprin-1 OS=Homo sapiens OX=9606 GN=CAPRIN1 PE=1 SV=2	0.005	6	2	1	78.3	0	2166567
High	O00422	Histone deacetylase complex subunit SAP18 OS=Homo sapiens OX=9606 GN=SAP18 PE=1 SV=1	0	10	2	1	17.6	3.05	805157
High	O43318	Mitogen-activated protein kinase kinase kinase 7 OS=Homo sapiens OX=9606 GN=MAP3K7 PE=1 SV=1	0	3	2	1	67.2	0	585278
High	O75190	DnaJ homolog subfamily B member 6 OS=Homo sapiens OX=9606 GN=DNAJB6 PE=1 SV=2	0	5	2	1	36.1	6.83	981405
High	Q9Y3I0	tRNA-splicing ligase RtcB homolog OS=Homo sapiens OX=9606 GN=RTCB PE=1 SV=1	0	3	2	1	55.2	4.54	1.54506e+06
High	Q8NC51	Plasminogen activator inhibitor 1 RNA-binding protein OS=Homo sapiens OX=9606 GN=SERBP1 PE=1 SV=2	0	4	2	1	44.9	9.05	1.24862e+06
High	Q9Y520	Protein PRRC2C OS=Homo sapiens OX=9606 GN=PRRC2C PE=1 SV=4	0	1	2	1	316.7	5.11
Medium	Q5T6V5	Queuosine salvage protein OS=Homo sapiens OX=9606 GN=C9orf64 PE=1 SV=1	0.026	7	2	1	39	0	649016
High	Q9NP64	Nucleolar protein of 40 kDa OS=Homo sapiens OX=9606 GN=ZCCHC17 PE=1 SV=1	0	6	2	1	27.6	5.62	786798
High	Q96MR6	Cilia- and flagella-associated protein 57 OS=Homo sapiens OX=9606 GN=CFAP57 PE=2 SV=3	0.008	2	2	1	144.9	0	1.12249e+06
High	P48444	Coatomer subunit delta OS=Homo sapiens OX=9606 GN=ARCN1 PE=1 SV=1	0	2	2	1	57.2	1.89	636882
High	P00747	Plasminogen OS=Homo sapiens OX=9606 GN=PLG PE=1 SV=2	0	3	2	1	90.5	9.13	7.68409e+06
High	Q9P258	Protein RCC2 OS=Homo sapiens OX=9606 GN=RCC2 PE=1 SV=2	0	3	2	1	56	8.35	3.06137e+06
High	Q15637	Splicing factor 1 OS=Homo sapiens OX=9606 GN=SF1 PE=1 SV=4	0	3	2	1	68.3	2.64	1.18872e+06
High	Q8NFP7	Diphosphoinositol polyphosphate phosphohydrolase 3-alpha OS=Homo sapiens OX=9606 GN=NUDT10 PE=1 SV=1	0	9	2	1	18.5	5.55	2.92896e+06
High	O95817	BAG family molecular chaperone regulator 3 OS=Homo sapiens OX=9606 GN=BAG3 PE=1 SV=3	0	3	2	1	61.6	3.2	360583
High	O94782	Ubiquitin carboxyl-terminal hydrolase 1 OS=Homo sapiens OX=9606 GN=USP1 PE=1 SV=1	0	5	2	1	88.2	0
High	Q8N5C8	TGF-beta-activated kinase 1 and MAP3K7-binding protein 3 OS=Homo sapiens OX=9606 GN=TAB3 PE=1 SV=3	0	2	2	1	78.6	6.37	998585
High	P63313	Thymosin beta-10 OS=Homo sapiens OX=9606 GN=TMSB10 PE=1 SV=2	0	32	2	1	5	6.73	3.18722e+06
High	Q07157	Tight junction protein ZO-1 OS=Homo sapiens OX=9606 GN=TJP1 PE=1 SV=3	0	1	2	1	195.3	10.05	710233
High	Q99575	Ribonucleases P/MRP protein subunit POP1 OS=Homo sapiens OX=9606 GN=POP1 PE=1 SV=2	0	2	2	1	114.6	7.84	728955
High	Q5XKP0	MICOS complex subunit MIC13 OS=Homo sapiens OX=9606 GN=MICOS13 PE=1 SV=1	0	27	2	1	13.1	0	420893
High	P19525	Interferon-induced, double-stranded RNA-activated protein kinase OS=Homo sapiens OX=9606 GN=EIF2AK2 PE=1 SV=2	0	3	2	1	62.1	2.93
High	O75439	Mitochondrial-processing peptidase subunit beta OS=Homo sapiens OX=9606 GN=PMPCB PE=1 SV=2	0	6	2	1	54.3	0	837065
High	Q9UNE7	E3 ubiquitin-protein ligase CHIP OS=Homo sapiens OX=9606 GN=STUB1 PE=1 SV=2	0	8	2	1	34.8	9.2
High	Q86TB9	Protein PAT1 homolog 1 OS=Homo sapiens OX=9606 GN=PATL1 PE=1 SV=2	0	2	2	1	86.8	5.59	315467
High	P29728	2'-5'-oligoadenylate synthase 2 OS=Homo sapiens OX=9606 GN=OAS2 PE=1 SV=3	0	2	1	1	82.4	2.53	1.16133e+06
High	Q71RC2	La-related protein 4 OS=Homo sapiens OX=9606 GN=LARP4 PE=1 SV=3	0	3	1	1	80.5	2.64
High	Q92538	Golgi-specific brefeldin A-resistance guanine nucleotide exchange factor 1 OS=Homo sapiens OX=9606 GN=GBF1 PE=1 SV=2	0	1	1	1	206.3	2.77
Medium	Q16363	Laminin subunit alpha-4 OS=Homo sapiens OX=9606 GN=LAMA4 PE=1 SV=4	0.015	1	1	1	202.4	1.96	1.21527e+06
High	Q16777	Histone H2A type 2-C OS=Homo sapiens OX=9606 GN=HIST2H2AC PE=1 SV=4	0	15	1	1	14	3.28
High	P11586	C-1-tetrahydrofolate synthase, cytoplasmic OS=Homo sapiens OX=9606 GN=MTHFD1 PE=1 SV=3	0	1	1	1	101.5	4.42
Medium	Q6UXZ4	Netrin receptor UNC5D OS=Homo sapiens OX=9606 GN=UNC5D PE=1 SV=1	0.025	2	1	1	105.8	0	316588
High	Q5T280	Putative methyltransferase C9orf114 OS=Homo sapiens OX=9606 GN=SPOUT1 PE=1 SV=3	0	4	1	1	42	4.62	232794
High	Q9UBS4	DnaJ homolog subfamily B member 11 OS=Homo sapiens OX=9606 GN=DNAJB11 PE=1 SV=1	0	4	1	1	40.5	2.77	1.73864e+06
Medium	Q9Y496	Kinesin-like protein KIF3A OS=Homo sapiens OX=9606 GN=KIF3A PE=1 SV=4	0.029	2	1	1	80	0	1.42373e+06
High	P52943	Cysteine-rich protein 2 OS=Homo sapiens OX=9606 GN=CRIP2 PE=1 SV=1	0	9	1	1	22.5	3.41	1.31552e+06
Medium	P38606	V-type proton ATPase catalytic subunit A OS=Homo sapiens OX=9606 GN=ATP6V1A PE=1 SV=2	0.018	6	1	1	68.3	0
High	Q71UI9	Histone H2A.V OS=Homo sapiens OX=9606 GN=H2AFV PE=1 SV=3	0.001	11	1	1	13.5	2.63	1.7346e+06
High	Q16718	NADH dehydrogenase [ubiquinone] 1 alpha subcomplex subunit 5 OS=Homo sapiens OX=9606 GN=NDUFA5 PE=1 SV=3	0	22	1	1	13.5	3.66
High	P24539	ATP synthase F(0) complex subunit B1, mitochondrial OS=Homo sapiens OX=9606 GN=ATP5PB PE=1 SV=2	0	7	1	1	28.9	5.49	3.23912e+06
Medium	Q15058	Kinesin-like protein KIF14 OS=Homo sapiens OX=9606 GN=KIF14 PE=1 SV=1	0.014	1	1	1	186.4	3.04
High	Q9UJC3	Protein Hook homolog 1 OS=Homo sapiens OX=9606 GN=HOOK1 PE=1 SV=2	0.002	2	1	1	84.6	0
High	Q86VP6	Cullin-associated NEDD8-dissociated protein 1 OS=Homo sapiens OX=9606 GN=CAND1 PE=1 SV=2	0	1	1	1	136.3	2.35	416063
High	Q9BQ04	RNA-binding protein 4B OS=Homo sapiens OX=9606 GN=RBM4B PE=1 SV=1	0	4	1	1	40.1	2.27	842963
Medium	Q8IZV5	Retinol dehydrogenase 10 OS=Homo sapiens OX=9606 GN=RDH10 PE=1 SV=1	0.025	6	1	1	38.1	0
High	P26196	Probable ATP-dependent RNA helicase DDX6 OS=Homo sapiens OX=9606 GN=DDX6 PE=1 SV=2	0	5	1	1	54.4	5.22
High	Q13445	Transmembrane emp24 domain-containing protein 1 OS=Homo sapiens OX=9606 GN=TMED1 PE=1 SV=1	0	7	1	1	25.2	4.07	902688
High	O00217	NADH dehydrogenase [ubiquinone] iron-sulfur protein 8, mitochondrial OS=Homo sapiens OX=9606 GN=NDUFS8 PE=1 SV=1	0	4	1	1	23.7	2	431378
High	Q9H3U1	Protein unc-45 homolog A OS=Homo sapiens OX=9606 GN=UNC45A PE=1 SV=1	0	2	1	1	103	2.3	1.28054e+06
High	Q96T76	MMS19 nucleotide excision repair protein homolog OS=Homo sapiens OX=9606 GN=MMS19 PE=1 SV=2	0	2	1	1	113.2	2.38	425394
High	Q7Z2W4	Zinc finger CCCH-type antiviral protein 1 OS=Homo sapiens OX=9606 GN=ZC3HAV1 PE=1 SV=3	0	2	1	1	101.4	3.12
Medium	Q8NGF7	Olfactory receptor 5B17 OS=Homo sapiens OX=9606 GN=OR5B17 PE=3 SV=1	0.035	11	1	1	35.1	0
High	P51991	Heterogeneous nuclear ribonucleoprotein A3 OS=Homo sapiens OX=9606 GN=HNRNPA3 PE=1 SV=2	0.003	5	1	1	39.6	3.19
High	Q9H223	EH domain-containing protein 4 OS=Homo sapiens OX=9606 GN=EHD4 PE=1 SV=1	0	2	1	1	61.1	0
High	P52298	Nuclear cap-binding protein subunit 2 OS=Homo sapiens OX=9606 GN=NCBP2 PE=1 SV=1	0	7	1	1	18	1.76
High	A3KMH1	von Willebrand factor A domain-containing protein 8 OS=Homo sapiens OX=9606 GN=VWA8 PE=1 SV=2	0	1	1	1	214.7	3.59
Medium	P0C7N4	Transmembrane protein 191B OS=Homo sapiens OX=9606 GN=TMEM191B PE=3 SV=2	0.037	4	1	1	39	2.57
High	O43684	Mitotic checkpoint protein BUB3 OS=Homo sapiens OX=9606 GN=BUB3 PE=1 SV=1	0	4	1	1	37.1	2.16
High	Q9BV40	Vesicle-associated membrane protein 8 OS=Homo sapiens OX=9606 GN=VAMP8 PE=1 SV=1	0	14	1	1	11.4	2.98
High	Q14244	Ensconsin OS=Homo sapiens OX=9606 GN=MAP7 PE=1 SV=1	0	4	1	1	84	3.31
High	P49792	E3 SUMO-protein ligase RanBP2 OS=Homo sapiens OX=9606 GN=RANBP2 PE=1 SV=2	0	1	1	1	358	4.23
Medium	Q86WS4	Uncharacterized protein C12orf40 OS=Homo sapiens OX=9606 GN=C12orf40 PE=1 SV=3	0.026	4	1	1	74.5	0	1.59541e+06
High	Q14974	Importin subunit beta-1 OS=Homo sapiens OX=9606 GN=KPNB1 PE=1 SV=2	0	2	1	1	97.1	3.04
Medium	P18887	DNA repair protein XRCC1 OS=Homo sapiens OX=9606 GN=XRCC1 PE=1 SV=2	0.027	3	1	1	69.4	0	59779
High	O60656	UDP-glucuronosyltransferase 1-9 OS=Homo sapiens OX=9606 GN=UGT1A9 PE=1 SV=1	0	2	1	1	59.9	1.91
High	Q03393	6-pyruvoyl tetrahydrobiopterin synthase OS=Homo sapiens OX=9606 GN=PTS PE=1 SV=1	0.003	6	1	1	16.4	1.93	2.68473e+06
High	P02768	Serum albumin OS=Homo sapiens OX=9606 GN=ALB PE=1 SV=2	0.005	1	1	1	69.3	1.9	8538272
High	Q96EY1	DnaJ homolog subfamily A member 3, mitochondrial OS=Homo sapiens OX=9606 GN=DNAJA3 PE=1 SV=2	0	3	1	1	52.5	2.65	2.81722e+06
High	Q9BYD3	39S ribosomal protein L4, mitochondrial OS=Homo sapiens OX=9606 GN=MRPL4 PE=1 SV=1	0	6	1	1	34.9	2.27
High	Q460N5	Protein mono-ADP-ribosyltransferase PARP14 OS=Homo sapiens OX=9606 GN=PARP14 PE=1 SV=3	0	1	1	1	202.7	2.37
High	P11908	Ribose-phosphate pyrophosphokinase 2 OS=Homo sapiens OX=9606 GN=PRPS2 PE=1 SV=2	0	4	1	1	34.7	2.68	1.04633e+06
High	P04004	Vitronectin OS=Homo sapiens OX=9606 GN=VTN PE=1 SV=1	0	3	1	1	54.3	2.91	4281827
High	Q9Y2X3	Nucleolar protein 58 OS=Homo sapiens OX=9606 GN=NOP58 PE=1 SV=1	0	3	1	1	59.5	3.28
High	Q15758	Neutral amino acid transporter B(0) OS=Homo sapiens OX=9606 GN=SLC1A5 PE=1 SV=2	0	2	1	1	56.6	2.36	851947
High	Q9Y2L1	Exosome complex exonuclease RRP44 OS=Homo sapiens OX=9606 GN=DIS3 PE=1 SV=2	0	2	1	1	108.9	2.4
High	O94953	Lysine-specific demethylase 4B OS=Homo sapiens OX=9606 GN=KDM4B PE=1 SV=4	0.001	1	1	1	121.8	1.64	846265
High	P0CE48	Elongation factor Tu 2 OS=Escherichia coli (strain K12) OX=83333 GN=tufB PE=1 SV=1	0.005	3	1	1	43.3	0
Medium	P35670	Copper-transporting ATPase 2 OS=Homo sapiens OX=9606 GN=ATP7B PE=1 SV=4	0.036	3	1	1	157.2	5.77
High	Q8TF01	Arginine/serine-rich protein PNISR OS=Homo sapiens OX=9606 GN=PNISR PE=1 SV=2	0	2	1	1	92.5	3.04	327723
High	Q10589	Bone marrow stromal antigen 2 OS=Homo sapiens OX=9606 GN=BST2 PE=1 SV=1	0	8	1	1	19.8	4.16	2.4588e+06
High	P49327	Fatty acid synthase OS=Homo sapiens OX=9606 GN=FASN PE=1 SV=3	0	1	1	1	273.3	2.88
High	Q8N1B4	Vacuolar protein sorting-associated protein 52 homolog OS=Homo sapiens OX=9606 GN=VPS52 PE=1 SV=1	0	3	1	1	82.2	4.14	2.13978e+06
High	Q13405	39S ribosomal protein L49, mitochondrial OS=Homo sapiens OX=9606 GN=MRPL49 PE=1 SV=1	0.008	8	1	1	19.2	0
High	Q13151	Heterogeneous nuclear ribonucleoprotein A0 OS=Homo sapiens OX=9606 GN=HNRNPA0 PE=1 SV=1	0	6	1	1	30.8	3.46	3.12573e+06
High	P61619	Protein transport protein Sec61 subunit alpha isoform 1 OS=Homo sapiens OX=9606 GN=SEC61A1 PE=1 SV=2	0	2	1	1	52.2	3.29	2.3204e+06
Medium	Q86VQ0	Lebercilin OS=Homo sapiens OX=9606 GN=LCA5 PE=1 SV=2	0.017	2	1	1	80.5	0
High	O75676	Ribosomal protein S6 kinase alpha-4 OS=Homo sapiens OX=9606 GN=RPS6KA4 PE=1 SV=1	0	2	1	1	85.6	2.28
High	Q5T8P6	RNA-binding protein 26 OS=Homo sapiens OX=9606 GN=RBM26 PE=1 SV=3	0.005	1	1	1	113.5	0
Medium	P0A8J8	ATP-dependent RNA helicase RhlB OS=Escherichia coli (strain K12) OX=83333 GN=rhlB PE=1 SV=2	0.016	2	1	1	47.1	0	2.62065e+06
High	Q9UNF1	Melanoma-associated antigen D2 OS=Homo sapiens OX=9606 GN=MAGED2 PE=1 SV=2	0	3	1	1	64.9	4.11
High	P26640	Valine--tRNA ligase OS=Homo sapiens OX=9606 GN=VARS PE=1 SV=4	0	1	1	1	140.4	3.24	624553
High	Q01581	Hydroxymethylglutaryl-CoA synthase, cytoplasmic OS=Homo sapiens OX=9606 GN=HMGCS1 PE=1 SV=2	0	3	1	1	57.3	2.84
High	Q8NI60	Atypical kinase COQ8A, mitochondrial OS=Homo sapiens OX=9606 GN=COQ8A PE=1 SV=1	0	2	1	1	71.9	2.18	1.04612e+06
High	Q9GZR7	ATP-dependent RNA helicase DDX24 OS=Homo sapiens OX=9606 GN=DDX24 PE=1 SV=1	0	2	1	1	96.3	3.37	269655
High	Q14764	Major vault protein OS=Homo sapiens OX=9606 GN=MVP PE=1 SV=4	0	4	1	1	99.3	3.35	919507
High	Q9BSF4	Mitochondrial import inner membrane translocase subunit Tim29 OS=Homo sapiens OX=9606 GN=TIMM29 PE=1 SV=2	0	5	1	1	29.2	3.55	929557
High	Q9UHI6	Probable ATP-dependent RNA helicase DDX20 OS=Homo sapiens OX=9606 GN=DDX20 PE=1 SV=2	0	2	1	1	92.2	4.38	829492
High	Q9HBU6	Ethanolamine kinase 1 OS=Homo sapiens OX=9606 GN=ETNK1 PE=1 SV=1	0.005	3	1	1	50.9	0	7083892
High	P25786	Proteasome subunit alpha type-1 OS=Homo sapiens OX=9606 GN=PSMA1 PE=1 SV=1	0	8	1	1	29.5	4.81
High	Q15007	Pre-mRNA-splicing regulator WTAP OS=Homo sapiens OX=9606 GN=WTAP PE=1 SV=2	0	5	1	1	44.2	3.09	211809
Medium	Q8IUD2	ELKS/Rab6-interacting/CAST family member 1 OS=Homo sapiens OX=9606 GN=ERC1 PE=1 SV=1	0.032	2	1	1	128	0	4.69203e+06
Medium	P47755	F-actin-capping protein subunit alpha-2 OS=Homo sapiens OX=9606 GN=CAPZA2 PE=1 SV=3	0.041	5	1	1	32.9	0
High	Q9UKA4	A-kinase anchor protein 11 OS=Homo sapiens OX=9606 GN=AKAP11 PE=1 SV=1	0.001	1	1	1	210.4	2.21
High	Q08J23	tRNA (cytosine(34)-C(5))-methyltransferase OS=Homo sapiens OX=9606 GN=NSUN2 PE=1 SV=2	0	3	1	1	86.4	2.57	941044
Medium	Q02338	D-beta-hydroxybutyrate dehydrogenase, mitochondrial OS=Homo sapiens OX=9606 GN=BDH1 PE=1 SV=3	0.016	5	1	1	38.1	0
High	Q9BRR8	G patch domain-containing protein 1 OS=Homo sapiens OX=9606 GN=GPATCH1 PE=1 SV=1	0	3	1	1	103.3	2.89
High	Q14739	Delta(14)-sterol reductase OS=Homo sapiens OX=9606 GN=LBR PE=1 SV=2	0	2	1	1	70.7	2.96
Medium	P76186	Uncharacterized transporter YdhK OS=Escherichia coli (strain K12) OX=83333 GN=ydhK PE=3 SV=1	0.034	3	1	1	75.2	0	1.56788e+06
High	Q6P3X3	Tetratricopeptide repeat protein 27 OS=Homo sapiens OX=9606 GN=TTC27 PE=1 SV=1	0.001	2	1	1	96.6	1.62
High	O43390	Heterogeneous nuclear ribonucleoprotein R OS=Homo sapiens OX=9606 GN=HNRNPR PE=1 SV=1	0	2	1	1	70.9	2.88
Medium	Q96J66	ATP-binding cassette sub-family C member 11 OS=Homo sapiens OX=9606 GN=ABCC11 PE=1 SV=1	0.027	3	1	1	154.2	0	1.51835e+06
High	Q9Y3U8	60S ribosomal protein L36 OS=Homo sapiens OX=9606 GN=RPL36 PE=1 SV=3	0	12	1	1	12.2	2.57
High	O60763	General vesicular transport factor p115 OS=Homo sapiens OX=9606 GN=USO1 PE=1 SV=2	0	2	1	1	107.8	2.58
High	O00458	Interferon-related developmental regulator 1 OS=Homo sapiens OX=9606 GN=IFRD1 PE=1 SV=4	0	5	1	1	50.2	0	37757.1
High	Q13595	Transformer-2 protein homolog alpha OS=Homo sapiens OX=9606 GN=TRA2A PE=1 SV=1	0	5	1	1	32.7	2.67	4.14033e+06
High	Q9NS69	Mitochondrial import receptor subunit TOM22 homolog OS=Homo sapiens OX=9606 GN=TOMM22 PE=1 SV=3	0	8	1	1	15.5	2.72	1.1023e+06
High	P25205	DNA replication licensing factor MCM3 OS=Homo sapiens OX=9606 GN=MCM3 PE=1 SV=3	0	1	1	1	90.9	2.58	1.07337e+06
High	P20591	Interferon-induced GTP-binding protein Mx1 OS=Homo sapiens OX=9606 GN=MX1 PE=1 SV=4	0	2	1	1	75.5	3.54	2476260
High	P55317	Hepatocyte nuclear factor 3-alpha OS=Homo sapiens OX=9606 GN=FOXA1 PE=1 SV=2	0	4	1	1	49.1	4.96
High	Q6IAN0	Dehydrogenase/reductase SDR family member 7B OS=Homo sapiens OX=9606 GN=DHRS7B PE=1 SV=2	0	5	1	1	35.1	1.75	1.54034e+06
High	Q9Y6J9	TAF6-like RNA polymerase II p300/CBP-associated factor-associated factor 65 kDa subunit 6L OS=Homo sapiens OX=9606 GN=TAF6L PE=1 SV=1	0.005	2	1	1	67.8	0
High	P51665	26S proteasome non-ATPase regulatory subunit 7 OS=Homo sapiens OX=9606 GN=PSMD7 PE=1 SV=2	0	4	1	1	37	2.44
Medium	Q93074	Mediator of RNA polymerase II transcription subunit 12 OS=Homo sapiens OX=9606 GN=MED12 PE=1 SV=4	0.014	1	1	1	242.9	0
High	P05386	60S acidic ribosomal protein P1 OS=Homo sapiens OX=9606 GN=RPLP1 PE=1 SV=1	0	14	1	1	11.5	3.66	17802270
High	Q5JWF2	Guanine nucleotide-binding protein G(s) subunit alpha isoforms XLas OS=Homo sapiens OX=9606 GN=GNAS PE=1 SV=2	0.001	2	1	1	111	0
High	Q7L9L4	MOB kinase activator 1B OS=Homo sapiens OX=9606 GN=MOB1B PE=1 SV=3	0	6	1	1	25.1	2.7	1.03293e+06
High	Q9NTJ3	Structural maintenance of chromosomes protein 4 OS=Homo sapiens OX=9606 GN=SMC4 PE=1 SV=2	0	1	1	1	147.1	0
Medium	P01024	Complement C3 OS=Homo sapiens OX=9606 GN=C3 PE=1 SV=2	0.027	1	1	1	187	2.18
High	P49755	Transmembrane emp24 domain-containing protein 10 OS=Homo sapiens OX=9606 GN=TMED10 PE=1 SV=2	0	5	1	1	25	2.02	1.23289e+06
High	Q96AG4	Leucine-rich repeat-containing protein 59 OS=Homo sapiens OX=9606 GN=LRRC59 PE=1 SV=1	0.001	4	1	1	34.9	2.45	619087
High	Q12904	Aminoacyl tRNA synthase complex-interacting multifunctional protein 1 OS=Homo sapiens OX=9606 GN=AIMP1 PE=1 SV=2	0	6	1	1	34.3	3.28	1.00208e+06
High	Q9H019	Mitochondrial fission regulator 1-like OS=Homo sapiens OX=9606 GN=MTFR1L PE=1 SV=2	0.008	5	1	1	31.9	0	470465
High	Q9HCM1	Retroelement silencing factor 1 OS=Homo sapiens OX=9606 GN=RESF1 PE=1 SV=3	0	1	1	1	194.7	3.13
High	Q969M3	Protein YIPF5 OS=Homo sapiens OX=9606 GN=YIPF5 PE=1 SV=1	0	5	1	1	28	2.31
High	Q9P2W9	Syntaxin-18 OS=Homo sapiens OX=9606 GN=STX18 PE=1 SV=1	0	6	1	1	38.7	2.69	201957
High	P0A6Y5	33 kDa chaperonin OS=Escherichia coli (strain K12) OX=83333 GN=hslO PE=1 SV=1	0	4	1	1	32.5	2.35
Medium	P41069	Protein TraV OS=Escherichia coli (strain K12) OX=83333 GN=traV PE=1 SV=1	0.015	4	1	1	18.6	0
High	O43324	Eukaryotic translation elongation factor 1 epsilon-1 OS=Homo sapiens OX=9606 GN=EEF1E1 PE=1 SV=1	0	14	1	1	19.8	2.65
High	Q9P270	SLAIN motif-containing protein 2 OS=Homo sapiens OX=9606 GN=SLAIN2 PE=1 SV=2	0	3	1	1	62.5	3.9	2.21167e+06
Medium	Q9UQR1	Zinc finger protein 148 OS=Homo sapiens OX=9606 GN=ZNF148 PE=1 SV=2	0.017	1	1	1	88.9	0	11070780
High	Q96JB2	Conserved oligomeric Golgi complex subunit 3 OS=Homo sapiens OX=9606 GN=COG3 PE=1 SV=3	0.002	2	1	1	94	0	662998
High	Q9Y3D8	Adenylate kinase isoenzyme 6 OS=Homo sapiens OX=9606 GN=AK6 PE=1 SV=1	0	9	1	1	20	2.4	1.16627e+06
High	Q6PCB0	von Willebrand factor A domain-containing protein 1 OS=Homo sapiens OX=9606 GN=VWA1 PE=1 SV=1	0.005	4	1	1	46.8	0	458671
High	Q8IY37	Probable ATP-dependent RNA helicase DHX37 OS=Homo sapiens OX=9606 GN=DHX37 PE=1 SV=1	0	1	1	1	129.5	1.82
High	Q9NXJ5	Pyroglutamyl-peptidase 1 OS=Homo sapiens OX=9606 GN=PGPEP1 PE=1 SV=1	0	11	1	1	23.1	4.78	2.89829e+06
High	O43237	Cytoplasmic dynein 1 light intermediate chain 2 OS=Homo sapiens OX=9606 GN=DYNC1LI2 PE=1 SV=1	0.001	3	1	1	54.1	3.15	1.36406e+06
High	P28066	Proteasome subunit alpha type-5 OS=Homo sapiens OX=9606 GN=PSMA5 PE=1 SV=3	0	8	1	1	26.4	3.91	1.72319e+06
High	Q01650	Large neutral amino acids transporter small subunit 1 OS=Homo sapiens OX=9606 GN=SLC7A5 PE=1 SV=2	0	4	1	1	55	2.92	1.2315e+06
High	O14950	Myosin regulatory light chain 12B OS=Homo sapiens OX=9606 GN=MYL12B PE=1 SV=2	0	12	1	1	19.8	4.5	3.16754e+06
High	P61769	Beta-2-microglobulin OS=Homo sapiens OX=9606 GN=B2M PE=1 SV=1	0	18	1	1	13.7	2.52
High	Q9UP83	Conserved oligomeric Golgi complex subunit 5 OS=Homo sapiens OX=9606 GN=COG5 PE=1 SV=3	0	1	1	1	92.7	2.58
High	Q96S97	Myeloid-associated differentiation marker OS=Homo sapiens OX=9606 GN=MYADM PE=1 SV=2	0	7	1	1	35.3	2.47	1.03704e+06
High	O00232	26S proteasome non-ATPase regulatory subunit 12 OS=Homo sapiens OX=9606 GN=PSMD12 PE=1 SV=3	0	3	1	1	52.9	2.3	1.28194e+06
High	P07237	Protein disulfide-isomerase OS=Homo sapiens OX=9606 GN=P4HB PE=1 SV=3	0.001	2	1	1	57.1	2.02	644252
High	P14373	Zinc finger protein RFP OS=Homo sapiens OX=9606 GN=TRIM27 PE=1 SV=1	0	2	1	1	58.5	3.19	6386129
High	O00560	Syntenin-1 OS=Homo sapiens OX=9606 GN=SDCBP PE=1 SV=1	0.001	11	1	1	32.4	2.19	1.35291e+06
High	Q99623	Prohibitin-2 OS=Homo sapiens OX=9606 GN=PHB2 PE=1 SV=2	0.004	4	1	1	33.3	1.71	482085
High	Q5SRE5	Nucleoporin NUP188 homolog OS=Homo sapiens OX=9606 GN=NUP188 PE=1 SV=1	0.008	1	1	1	195.9	2.06	1.73143e+06
Medium	P55268	Laminin subunit beta-2 OS=Homo sapiens OX=9606 GN=LAMB2 PE=1 SV=2	0.018	1	1	1	195.9	0	4525601
High	Q9BW60	Elongation of very long chain fatty acids protein 1 OS=Homo sapiens OX=9606 GN=ELOVL1 PE=1 SV=1	0	4	1	1	32.6	2.06
High	P56134	ATP synthase subunit f, mitochondrial OS=Homo sapiens OX=9606 GN=ATP5MF PE=1 SV=3	0	12	1	1	10.9	2.64	4761268
High	Q5RKV6	Exosome complex component MTR3 OS=Homo sapiens OX=9606 GN=EXOSC6 PE=1 SV=1	0	6	1	1	28.2	1.78
Medium	Q96A33	Coiled-coil domain-containing protein 47 OS=Homo sapiens OX=9606 GN=CCDC47 PE=1 SV=1	0.018	4	1	1	55.8	0	1.36719e+06
High	Q07283	Trichohyalin OS=Homo sapiens OX=9606 GN=TCHH PE=1 SV=2	0.005	1	1	1	253.8	3.27	2.76413e+06
High	Q8N1W1	Rho guanine nucleotide exchange factor 28 OS=Homo sapiens OX=9606 GN=ARHGEF28 PE=1 SV=3	0	1	1	1	191.8	0
High	O94887	FERM, ARHGEF and pleckstrin domain-containing protein 2 OS=Homo sapiens OX=9606 GN=FARP2 PE=1 SV=3	0.008	2	1	1	119.8	0
High	Q96A65	Exocyst complex component 4 OS=Homo sapiens OX=9606 GN=EXOC4 PE=1 SV=1	0	1	1	1	110.4	2.89	1.82814e+06
High	Q9UMS4	Pre-mRNA-processing factor 19 OS=Homo sapiens OX=9606 GN=PRPF19 PE=1 SV=1	0	3	1	1	55.1	3.01
Medium	Q86XR8	Centrosomal protein of 57 kDa OS=Homo sapiens OX=9606 GN=CEP57 PE=1 SV=2	0.037	2	1	1	57.1	2.25	17886094
High	P62333	26S proteasome regulatory subunit 10B OS=Homo sapiens OX=9606 GN=PSMC6 PE=1 SV=1	0.005	4	1	1	44.1	2.12	538383
Medium	A7MBM2	Protein dispatched homolog 2 OS=Homo sapiens OX=9606 GN=DISP2 PE=2 SV=2	0.03	2	1	1	151.9	0
High	Q93009	Ubiquitin carboxyl-terminal hydrolase 7 OS=Homo sapiens OX=9606 GN=USP7 PE=1 SV=2	0	1	1	1	128.2	0	880861
Medium	Q9C0D4	Zinc finger protein 518B OS=Homo sapiens OX=9606 GN=ZNF518B PE=1 SV=2	0.037	1	1	1	119.5	1.66	3945052
High	P52926	High mobility group protein HMGI-C OS=Homo sapiens OX=9606 GN=HMGA2 PE=1 SV=1	0	21	1	1	11.8	3.32	343849
High	P60228	Eukaryotic translation initiation factor 3 subunit E OS=Homo sapiens OX=9606 GN=EIF3E PE=1 SV=1	0.001	2	1	1	52.2	0	728013
High	O75146	Huntingtin-interacting protein 1-related protein OS=Homo sapiens OX=9606 GN=HIP1R PE=1 SV=2	0	2	1	1	119.3	0	210890
High	P33991	DNA replication licensing factor MCM4 OS=Homo sapiens OX=9606 GN=MCM4 PE=1 SV=5	0	2	1	1	96.5	3.79
High	Q9BRP8	Partner of Y14 and mago OS=Homo sapiens OX=9606 GN=PYM1 PE=1 SV=1	0	9	1	1	22.6	3.63
High	O76021	Ribosomal L1 domain-containing protein 1 OS=Homo sapiens OX=9606 GN=RSL1D1 PE=1 SV=3	0	4	1	1	54.9	2.36	100689
High	Q7L4I2	Arginine/serine-rich coiled-coil protein 2 OS=Homo sapiens OX=9606 GN=RSRC2 PE=1 SV=1	0	4	1	1	50.5	3.06
High	P51659	Peroxisomal multifunctional enzyme type 2 OS=Homo sapiens OX=9606 GN=HSD17B4 PE=1 SV=3	0	2	1	1	79.6	1.97
Medium	Q8IZ69	tRNA (uracil-5-)-methyltransferase homolog A OS=Homo sapiens OX=9606 GN=TRMT2A PE=1 SV=2	0.026	3	1	1	68.7	0
High	P46013	Proliferation marker protein Ki-67 OS=Homo sapiens OX=9606 GN=MKI67 PE=1 SV=2	0	1	1	1	358.5	2.38	135988
High	P35869	Aryl hydrocarbon receptor OS=Homo sapiens OX=9606 GN=AHR PE=1 SV=2	0.002	1	1	1	96.1	2.14	2585187
High	Q7Z4H7	HAUS augmin-like complex subunit 6 OS=Homo sapiens OX=9606 GN=HAUS6 PE=1 SV=2	0	1	1	1	108.6	2.02
High	O00231	26S proteasome non-ATPase regulatory subunit 11 OS=Homo sapiens OX=9606 GN=PSMD11 PE=1 SV=3	0	4	1	1	47.4	2.31
High	P06396	Gelsolin OS=Homo sapiens OX=9606 GN=GSN PE=1 SV=1	0	2	1	1	85.6	2.29
High	P28799	Progranulin OS=Homo sapiens OX=9606 GN=GRN PE=1 SV=2	0.005	3	1	1	63.5	0
High	O15438	Canalicular multispecific organic anion transporter 2 OS=Homo sapiens OX=9606 GN=ABCC3 PE=1 SV=3	0	2	1	1	169.2	2.13	733268
Medium	Q86WX3	Active regulator of SIRT1 OS=Homo sapiens OX=9606 GN=RPS19BP1 PE=1 SV=1	0.017	10	1	1	15.4	1.65	787927
High	P60953	Cell division control protein 42 homolog OS=Homo sapiens OX=9606 GN=CDC42 PE=1 SV=2	0	5	1	1	21.2	2.44	1.24778e+06
High	O60506	Heterogeneous nuclear ribonucleoprotein Q OS=Homo sapiens OX=9606 GN=SYNCRIP PE=1 SV=2	0	4	1	1	69.6	3.07
High	Q9NQ92	Coordinator of PRMT5 and differentiation stimulator OS=Homo sapiens OX=9606 GN=COPRS PE=1 SV=3	0	13	1	1	20.1	4.07	1.55687e+06
High	Q5JU67	Cilia- and flagella-associated protein 157 OS=Homo sapiens OX=9606 GN=CFAP157 PE=2 SV=1	0.005	4	1	1	60.5	2.25	7414051
High	Q9NX20	39S ribosomal protein L16, mitochondrial OS=Homo sapiens OX=9606 GN=MRPL16 PE=1 SV=1	0.008	4	1	1	28.4	0	1.1405e+06
High	O15111	Inhibitor of nuclear factor kappa-B kinase subunit alpha OS=Homo sapiens OX=9606 GN=CHUK PE=1 SV=2	0.008	2	1	1	84.6	0
High	P62861	40S ribosomal protein S30 OS=Homo sapiens OX=9606 GN=FAU PE=1 SV=1	0	17	1	1	6.6	2.72	4937708
Medium	P64610	Uncharacterized protein YrbL OS=Escherichia coli (strain K12) OX=83333 GN=yrbL PE=2 SV=1	0.037	5	1	1	24.3	1.77	3.50006e+06
High	P50748	Kinetochore-associated protein 1 OS=Homo sapiens OX=9606 GN=KNTC1 PE=1 SV=1	0	1	1	1	250.6	2.82
High	Q14966	Zinc finger protein 638 OS=Homo sapiens OX=9606 GN=ZNF638 PE=1 SV=2	0	1	1	1	220.5	2.01
High	Q8WUY1	Protein THEM6 OS=Homo sapiens OX=9606 GN=THEM6 PE=1 SV=2	0.001	13	1	1	23.9	0	2.33078e+06
High	Q9Y512	Sorting and assembly machinery component 50 homolog OS=Homo sapiens OX=9606 GN=SAMM50 PE=1 SV=3	0.003	2	1	1	51.9	1.72
High	Q9Y2Q3	Glutathione S-transferase kappa 1 OS=Homo sapiens OX=9606 GN=GSTK1 PE=1 SV=3	0	7	1	1	25.5	2.77
High	Q9NUQ8	ATP-binding cassette sub-family F member 3 OS=Homo sapiens OX=9606 GN=ABCF3 PE=1 SV=2	0.005	2	1	1	79.7	2.22
High	Q96CC6	Inactive rhomboid protein 1 OS=Homo sapiens OX=9606 GN=RHBDF1 PE=1 SV=2	0	1	1	1	97.3	1.7
High	Q8WWC4	m-AAA protease-interacting protein 1, mitochondrial OS=Homo sapiens OX=9606 GN=MAIP1 PE=1 SV=1	0	5	1	1	32.5	2.23	1.18005e+06
High	Q13409	Cytoplasmic dynein 1 intermediate chain 2 OS=Homo sapiens OX=9606 GN=DYNC1I2 PE=1 SV=3	0	3	1	1	71.4	3.01	1.19357e+06
High	Q9P2E5	Chondroitin sulfate glucuronyltransferase OS=Homo sapiens OX=9606 GN=CHPF2 PE=2 SV=2	0	3	1	1	85.9	2.27	625326
Medium	Q53QW1	Testis-expressed protein 44 OS=Homo sapiens OX=9606 GN=TEX44 PE=1 SV=1	0.035	7	1	1	41.6	0	4807451
High	Q5SRD1	Putative mitochondrial import inner membrane translocase subunit Tim23B OS=Homo sapiens OX=9606 GN=TIMM23B PE=5 SV=2	0.001	16	1	1	28	0
High	Q9Y2R9	28S ribosomal protein S7, mitochondrial OS=Homo sapiens OX=9606 GN=MRPS7 PE=1 SV=2	0	5	1	1	28.1	2.74
Medium	O43823	A-kinase anchor protein 8 OS=Homo sapiens OX=9606 GN=AKAP8 PE=1 SV=1	0.035	5	1	1	76.1	0
High	H7BZ55	Putative ciliary rootlet coiled-coil protein 2 OS=Homo sapiens OX=9606 GN=CROCC2 PE=5 SV=3	0.002	1	1	1	185.8	2.74	8661586
High	Q6ZMP0	Thrombospondin type-1 domain-containing protein 4 OS=Homo sapiens OX=9606 GN=THSD4 PE=2 SV=2	0	1	1	1	112.4	2.51	675143
High	Q9Y6V7	Probable ATP-dependent RNA helicase DDX49 OS=Homo sapiens OX=9606 GN=DDX49 PE=1 SV=1	0.003	2	1	1	54.2	2.78
Medium	O75431	Metaxin-2 OS=Homo sapiens OX=9606 GN=MTX2 PE=1 SV=1	0.035	4	1	1	29.7	0	955067
High	O00264	Membrane-associated progesterone receptor component 1 OS=Homo sapiens OX=9606 GN=PGRMC1 PE=1 SV=3	0	8	1	1	21.7	2.93
High	Q9NY74	Ewing's tumor-associated antigen 1 OS=Homo sapiens OX=9606 GN=ETAA1 PE=1 SV=2	0	4	1	1	103.4	2.56
Medium	Q8WXH2	Junctophilin-3 OS=Homo sapiens OX=9606 GN=JPH3 PE=2 SV=2	0.036	2	1	1	81.4	1.91	15591662
High	P40938	Replication factor C subunit 3 OS=Homo sapiens OX=9606 GN=RFC3 PE=1 SV=2	0	3	1	1	40.5	2.11
High	Q15691	Microtubule-associated protein RP/EB family member 1 OS=Homo sapiens OX=9606 GN=MAPRE1 PE=1 SV=3	0	7	1	1	30	3.58	930344
High	Q96GQ5	RUS1 family protein C16orf58 OS=Homo sapiens OX=9606 GN=C16orf58 PE=1 SV=2	0	5	1	1	51	4.14
High	P05198	Eukaryotic translation initiation factor 2 subunit 1 OS=Homo sapiens OX=9606 GN=EIF2S1 PE=1 SV=3	0.004	5	1	1	36.1	0
High	Q13155	Aminoacyl tRNA synthase complex-interacting multifunctional protein 2 OS=Homo sapiens OX=9606 GN=AIMP2 PE=1 SV=2	0.001	8	1	1	35.3	0
Medium	Q6IAA8	Ragulator complex protein LAMTOR1 OS=Homo sapiens OX=9606 GN=LAMTOR1 PE=1 SV=2	0.026	15	1	1	17.7	0
Medium	P54136	Arginine--tRNA ligase, cytoplasmic OS=Homo sapiens OX=9606 GN=RARS PE=1 SV=2	0.023	3	1	1	75.3	0	1.26856e+06
Medium	P20393	Nuclear receptor subfamily 1 group D member 1 OS=Homo sapiens OX=9606 GN=NR1D1 PE=1 SV=1	0.015	1	1	1	66.8	1.84	6046738
High	Q9BQL6	Fermitin family homolog 1 OS=Homo sapiens OX=9606 GN=FERMT1 PE=1 SV=1	0.005	2	1	1	77.4	0
Medium	P13073	Cytochrome c oxidase subunit 4 isoform 1, mitochondrial OS=Homo sapiens OX=9606 GN=COX4I1 PE=1 SV=1	0.011	7	1	1	19.6	0	1.14588e+06
High	P53396	ATP-citrate synthase OS=Homo sapiens OX=9606 GN=ACLY PE=1 SV=3	0	1	1	1	120.8	2.85
High	Q9Y5L4	Mitochondrial import inner membrane translocase subunit Tim13 OS=Homo sapiens OX=9606 GN=TIMM13 PE=1 SV=1	0	15	1	1	10.5	3.94	2731661
High	O95218	Zinc finger Ran-binding domain-containing protein 2 OS=Homo sapiens OX=9606 GN=ZRANB2 PE=1 SV=2	0	6	1	1	37.4	2.17
High	P08243	Asparagine synthetase [glutamine-hydrolyzing] OS=Homo sapiens OX=9606 GN=ASNS PE=1 SV=4	0	2	1	1	64.3	2.05
High	O75396	Vesicle-trafficking protein SEC22b OS=Homo sapiens OX=9606 GN=SEC22B PE=1 SV=4	0	7	1	1	24.6	3.18
High	Q9NV70	Exocyst complex component 1 OS=Homo sapiens OX=9606 GN=EXOC1 PE=1 SV=4	0	1	1	1	101.9	2.1	1.55136e+06
Medium	Q86VS8	Protein Hook homolog 3 OS=Homo sapiens OX=9606 GN=HOOK3 PE=1 SV=2	0.011	2	1	1	83.1	0
High	O15397	Importin-8 OS=Homo sapiens OX=9606 GN=IPO8 PE=1 SV=2	0	1	1	1	119.9	2.25
High	P22314	Ubiquitin-like modifier-activating enzyme 1 OS=Homo sapiens OX=9606 GN=UBA1 PE=1 SV=3	0	1	1	1	117.8	1.89
High	O43920	NADH dehydrogenase [ubiquinone] iron-sulfur protein 5 OS=Homo sapiens OX=9606 GN=NDUFS5 PE=1 SV=3	0.001	11	1	1	12.5	1.95	1.58185e+06
High	P0ADY3	50S ribosomal protein L14 OS=Escherichia coli (strain K12) OX=83333 GN=rplN PE=1 SV=1	0	14	1	1	13.5	3.48
High	Q9P219	Protein Daple OS=Homo sapiens OX=9606 GN=CCDC88C PE=1 SV=3	0.004	1	1	1	228.1	0	418818
High	Q86V81	THO complex subunit 4 OS=Homo sapiens OX=9606 GN=ALYREF PE=1 SV=3	0	7	1	1	26.9	3.74	1.98951e+06
High	Q99828	Calcium and integrin-binding protein 1 OS=Homo sapiens OX=9606 GN=CIB1 PE=1 SV=4	0	8	1	1	21.7	2.64	968868
Medium	P33931	Cytochrome c biogenesis ATP-binding export protein CcmA OS=Escherichia coli (strain K12) OX=83333 GN=ccmA PE=1 SV=2	0.034	13	1	1	23	0	8398519
High	Q9Y5B6	PAX3- and PAX7-binding protein 1 OS=Homo sapiens OX=9606 GN=PAXBP1 PE=1 SV=2	0	2	1	1	104.7	4.36	677865
High	Q6IQ23	Pleckstrin homology domain-containing family A member 7 OS=Homo sapiens OX=9606 GN=PLEKHA7 PE=1 SV=2	0	1	1	1	127.1	1.94	6772058
Medium	Q96MU7	YTH domain-containing protein 1 OS=Homo sapiens OX=9606 GN=YTHDC1 PE=1 SV=3	0.015	2	1	1	84.6	0
High	Q15942	Zyxin OS=Homo sapiens OX=9606 GN=ZYX PE=1 SV=1	0	3	1	1	61.2	2.26	524899
High	O95232	Luc7-like protein 3 OS=Homo sapiens OX=9606 GN=LUC7L3 PE=1 SV=2	0	5	1	1	51.4	3.69	1039573
Medium	Q9C0C2	182 kDa tankyrase-1-binding protein OS=Homo sapiens OX=9606 GN=TNKS1BP1 PE=1 SV=4	0.018	1	1	1	181.7	0	1.2254e+06
High	P48735	Isocitrate dehydrogenase [NADP], mitochondrial OS=Homo sapiens OX=9606 GN=IDH2 PE=1 SV=2	0	3	1	1	50.9	3
High	O43291	Kunitz-type protease inhibitor 2 OS=Homo sapiens OX=9606 GN=SPINT2 PE=1 SV=2	0	6	1	1	28.2	1.7	3370766
Medium	Q3SY52	Zinc finger protein interacting with ribonucleoprotein K OS=Homo sapiens OX=9606 GN=ZIK1 PE=2 SV=1	0.023	5	1	1	54.8	0	4.60562e+06
Medium	Q9UNW8	Probable G-protein coupled receptor 132 OS=Homo sapiens OX=9606 GN=GPR132 PE=1 SV=1	0.02	9	1	1	42.5	0	6713742
High	P62306	Small nuclear ribonucleoprotein F OS=Homo sapiens OX=9606 GN=SNRPF PE=1 SV=1	0	15	1	1	9.7	2.67	1.60734e+06
High	Q8N3C0	Activating signal cointegrator 1 complex subunit 3 OS=Homo sapiens OX=9606 GN=ASCC3 PE=1 SV=3	0	1	1	1	251.3	2.89	572954
High	P09429	High mobility group protein B1 OS=Homo sapiens OX=9606 GN=HMGB1 PE=1 SV=3	0	7	1	1	24.9	3.81	968873
High	O75369	Filamin-B OS=Homo sapiens OX=9606 GN=FLNB PE=1 SV=2	0	1	1	1	278	2.09
High	Q96RQ3	Methylcrotonoyl-CoA carboxylase subunit alpha, mitochondrial OS=Homo sapiens OX=9606 GN=MCCC1 PE=1 SV=3	0.004	3	1	1	80.4	0
High	O75419	Cell division control protein 45 homolog OS=Homo sapiens OX=9606 GN=CDC45 PE=1 SV=1	0	3	1	1	65.5	4.34
High	O60684	Importin subunit alpha-7 OS=Homo sapiens OX=9606 GN=KPNA6 PE=1 SV=1	0	3	1	1	60	2.58	796193
High	P13639	Elongation factor 2 OS=Homo sapiens OX=9606 GN=EEF2 PE=1 SV=4	0	1	1	1	95.3	1.97
High	P21589	5'-nucleotidase OS=Homo sapiens OX=9606 GN=NT5E PE=1 SV=1	0	3	1	1	63.3	2.41
Medium	O60674	Tyrosine-protein kinase JAK2 OS=Homo sapiens OX=9606 GN=JAK2 PE=1 SV=2	0.018	1	1	1	130.6	0
High	Q02487	Desmocollin-2 OS=Homo sapiens OX=9606 GN=DSC2 PE=1 SV=1	0.005	2	1	1	99.9	1.74	950364
High	Q14103	Heterogeneous nuclear ribonucleoprotein D0 OS=Homo sapiens OX=9606 GN=HNRNPD PE=1 SV=1	0	4	1	1	38.4	2.79	3.35518e+06
High	Q15427	Splicing factor 3B subunit 4 OS=Homo sapiens OX=9606 GN=SF3B4 PE=1 SV=1	0	5	1	1	44.4	2
High	P17612	cAMP-dependent protein kinase catalytic subunit alpha OS=Homo sapiens OX=9606 GN=PRKACA PE=1 SV=2	0	4	1	1	40.6	0
High	P82921	28S ribosomal protein S21, mitochondrial OS=Homo sapiens OX=9606 GN=MRPS21 PE=1 SV=3	0	14	1	1	10.7	3.24	1.9789e+06
High	Q2M2I3	Protein FAM83E OS=Homo sapiens OX=9606 GN=FAM83E PE=1 SV=2	0	3	1	1	51.7	3.25	1296420
Medium	O43491	Band 4.1-like protein 2 OS=Homo sapiens OX=9606 GN=EPB41L2 PE=1 SV=1	0.027	3	1	1	112.5	0
High	Q9HDC9	Adipocyte plasma membrane-associated protein OS=Homo sapiens OX=9606 GN=APMAP PE=1 SV=2	0.005	6	1	1	46.5	0
High	Q9Y6Y0	Influenza virus NS1A-binding protein OS=Homo sapiens OX=9606 GN=IVNS1ABP PE=1 SV=3	0	3	1	1	71.7	0
High	Q7L576	Cytoplasmic FMR1-interacting protein 1 OS=Homo sapiens OX=9606 GN=CYFIP1 PE=1 SV=1	0.002	1	1	1	145.1	1.71	1.10646e+06
High	Q6UXV4	MICOS complex subunit MIC27 OS=Homo sapiens OX=9606 GN=APOOL PE=1 SV=1	0.005	6	1	1	29.1	0
Medium	P14868	Aspartate--tRNA ligase, cytoplasmic OS=Homo sapiens OX=9606 GN=DARS PE=1 SV=2	0.035	4	1	1	57.1	0	1.16338e+06
Medium	P53778	Mitogen-activated protein kinase 12 OS=Homo sapiens OX=9606 GN=MAPK12 PE=1 SV=3	0.027	7	1	1	41.9	0	22342932
High	P62140	Serine/threonine-protein phosphatase PP1-beta catalytic subunit OS=Homo sapiens OX=9606 GN=PPP1CB PE=1 SV=3	0	3	1	1	37.2	2	1.26697e+06
High	P06748	Nucleophosmin OS=Homo sapiens OX=9606 GN=NPM1 PE=1 SV=2	0	5	1	1	32.6	3.03	10107174
High	Q15057	Arf-GAP with coiled-coil, ANK repeat and PH domain-containing protein 2 OS=Homo sapiens OX=9606 GN=ACAP2 PE=1 SV=3	0	2	1	1	88	2.42	1.10052e+06
High	O75494	Serine/arginine-rich splicing factor 10 OS=Homo sapiens OX=9606 GN=SRSF10 PE=1 SV=1	0	6	1	1	31.3	2.57	1.89585e+06
High	Q96H55	Unconventional myosin-XIX OS=Homo sapiens OX=9606 GN=MYO19 PE=1 SV=2	0	1	1	1	109.1	3.97
High	Q14671	Pumilio homolog 1 OS=Homo sapiens OX=9606 GN=PUM1 PE=1 SV=3	0	1	1	1	126.4	2.12
High	Q8IXM3	39S ribosomal protein L41, mitochondrial OS=Homo sapiens OX=9606 GN=MRPL41 PE=1 SV=1	0	11	1	1	15.4	2.26
High	Q9GZT3	SRA stem-loop-interacting RNA-binding protein, mitochondrial OS=Homo sapiens OX=9606 GN=SLIRP PE=1 SV=1	0	9	1	1	12.3	2.4	1.93144e+06
High	P09211	Glutathione S-transferase P OS=Homo sapiens OX=9606 GN=GSTP1 PE=1 SV=2	0.003	5	1	1	23.3	0	3.58532e+06
High	Q0P651	Protein ABHD18 OS=Homo sapiens OX=9606 GN=ABHD18 PE=2 SV=1	0	4	1	1	46.9	2.25
High	Q9HAV7	GrpE protein homolog 1, mitochondrial OS=Homo sapiens OX=9606 GN=GRPEL1 PE=1 SV=2	0.001	6	1	1	24.3	1.99
High	P55081	Microfibrillar-associated protein 1 OS=Homo sapiens OX=9606 GN=MFAP1 PE=1 SV=2	0	3	1	1	51.9	1.65
High	O60884	DnaJ homolog subfamily A member 2 OS=Homo sapiens OX=9606 GN=DNAJA2 PE=1 SV=1	0	8	1	1	45.7	4.95	881196
High	Q9P2R7	Succinate--CoA ligase [ADP-forming] subunit beta, mitochondrial OS=Homo sapiens OX=9606 GN=SUCLA2 PE=1 SV=3	0.002	2	1	1	50.3	0	21709114
High	P51617	Interleukin-1 receptor-associated kinase 1 OS=Homo sapiens OX=9606 GN=IRAK1 PE=1 SV=2	0	3	1	1	76.5	2.4
High	Q9UBM7	7-dehydrocholesterol reductase OS=Homo sapiens OX=9606 GN=DHCR7 PE=1 SV=1	0	2	1	1	54.5	2.03
High	Q93008	Probable ubiquitin carboxyl-terminal hydrolase FAF-X OS=Homo sapiens OX=9606 GN=USP9X PE=1 SV=3	0	0	1	1	292.1	2.76
High	P08574	Cytochrome c1, heme protein, mitochondrial OS=Homo sapiens OX=9606 GN=CYC1 PE=1 SV=3	0	5	1	1	35.4	3.31	1.00485e+06
Medium	Q86TJ2	Transcriptional adapter 2-beta OS=Homo sapiens OX=9606 GN=TADA2B PE=1 SV=2	0.018	2	1	1	48.4	0	1.59014e+06
High	Q9BRX2	Protein pelota homolog OS=Homo sapiens OX=9606 GN=PELO PE=1 SV=2	0	3	1	1	43.3	2.47
High	Q05519	Serine/arginine-rich splicing factor 11 OS=Homo sapiens OX=9606 GN=SRSF11 PE=1 SV=1	0	3	1	1	53.5	4.69	2.92928e+06
High	Q96P70	Importin-9 OS=Homo sapiens OX=9606 GN=IPO9 PE=1 SV=3	0	2	1	1	115.9	3.63	1.73173e+06
High	Q9H307	Pinin OS=Homo sapiens OX=9606 GN=PNN PE=1 SV=5	0.001	2	1	1	81.6	2.94	1.25812e+06
High	Q15084	Protein disulfide-isomerase A6 OS=Homo sapiens OX=9606 GN=PDIA6 PE=1 SV=1	0	4	1	1	48.1	3.85	1.22418e+06
High	P25398	40S ribosomal protein S12 OS=Homo sapiens OX=9606 GN=RPS12 PE=1 SV=3	0	10	1	1	14.5	3.09	2.28423e+06
Medium	Q9H5Z1	Probable ATP-dependent RNA helicase DHX35 OS=Homo sapiens OX=9606 GN=DHX35 PE=1 SV=2	0.035	2	1	1	78.9	0
Medium	P10599	Thioredoxin OS=Homo sapiens OX=9606 GN=TXN PE=1 SV=3	0.011	27	1	1	11.7	0
High	Q9NVE7	Pantothenate kinase 4 OS=Homo sapiens OX=9606 GN=PANK4 PE=1 SV=1	0	2	1	1	85.9	4.42	675863
High	O43290	U4/U6.U5 tri-snRNP-associated protein 1 OS=Homo sapiens OX=9606 GN=SART1 PE=1 SV=1	0	3	1	1	90.2	3.29	916187
High	Q6P1L8	39S ribosomal protein L14, mitochondrial OS=Homo sapiens OX=9606 GN=MRPL14 PE=1 SV=1	0	10	1	1	15.9	3.01	668089
High	P39748	Flap endonuclease 1 OS=Homo sapiens OX=9606 GN=FEN1 PE=1 SV=1	0	4	1	1	42.6	1.96
High	Q92552	28S ribosomal protein S27, mitochondrial OS=Homo sapiens OX=9606 GN=MRPS27 PE=1 SV=3	0	4	1	1	47.6	3.17
High	P08754	Guanine nucleotide-binding protein G(k) subunit alpha OS=Homo sapiens OX=9606 GN=GNAI3 PE=1 SV=3	0	4	1	1	40.5	2.07
Medium	Q6MZP7	Protein lin-54 homolog OS=Homo sapiens OX=9606 GN=LIN54 PE=1 SV=3	0.025	2	1	1	79.4	0	4.2966e+06
High	P35659	Protein DEK OS=Homo sapiens OX=9606 GN=DEK PE=1 SV=1	0	3	1	1	42.6	2.62	3.34661e+06
High	Q96BP2	Coiled-coil-helix-coiled-coil-helix domain-containing protein 1 OS=Homo sapiens OX=9606 GN=CHCHD1 PE=1 SV=1	0	13	1	1	13.5	3.54	2182374
High	Q9UH99	SUN domain-containing protein 2 OS=Homo sapiens OX=9606 GN=SUN2 PE=1 SV=3	0.001	2	1	1	80.3	2.28
High	Q9BXP5	Serrate RNA effector molecule homolog OS=Homo sapiens OX=9606 GN=SRRT PE=1 SV=1	0	3	1	1	100.6	4.45
High	Q06787	Synaptic functional regulator FMR1 OS=Homo sapiens OX=9606 GN=FMR1 PE=1 SV=1	0	2	1	1	71.1	3.39	949811
High	P02790	Hemopexin OS=Homo sapiens OX=9606 GN=HPX PE=1 SV=2	0.005	2	1	1	51.6	0
High	Q08211	ATP-dependent RNA helicase A OS=Homo sapiens OX=9606 GN=DHX9 PE=1 SV=4	0	1	1	1	140.9	2.7	1.62512e+06
High	Q8NFJ5	Retinoic acid-induced protein 3 OS=Homo sapiens OX=9606 GN=GPRC5A PE=1 SV=2	0	4	1	1	40.2	3.44	1791403
High	Q8N1N4	Keratin, type II cytoskeletal 78 OS=Homo sapiens OX=9606 GN=KRT78 PE=1 SV=2	0	4	1	1	56.8	3.45
Medium	O15084	Serine/threonine-protein phosphatase 6 regulatory ankyrin repeat subunit A OS=Homo sapiens OX=9606 GN=ANKRD28 PE=1 SV=5	0.041	2	1	1	112.9	0
High	P02786	Transferrin receptor protein 1 OS=Homo sapiens OX=9606 GN=TFRC PE=1 SV=2	0	2	1	1	84.8	3.21
High	Q8IY21	Probable ATP-dependent RNA helicase DDX60 OS=Homo sapiens OX=9606 GN=DDX60 PE=1 SV=3	0	1	1	1	197.7	2.55
High	Q6N021	Methylcytosine dioxygenase TET2 OS=Homo sapiens OX=9606 GN=TET2 PE=1 SV=3	0.004	1	1	1	223.7	0	216317
High	P62195	26S proteasome regulatory subunit 8 OS=Homo sapiens OX=9606 GN=PSMC5 PE=1 SV=1	0	4	1	1	45.6	3.75	1.563e+06
High	Q9BPZ3	Polyadenylate-binding protein-interacting protein 2 OS=Homo sapiens OX=9606 GN=PAIP2 PE=1 SV=1	0	24	1	1	15	2.64	973276
High	Q66K74	Microtubule-associated protein 1S OS=Homo sapiens OX=9606 GN=MAP1S PE=1 SV=2	0	2	1	1	112.1	2.35	125270
High	O00767	Acyl-CoA desaturase OS=Homo sapiens OX=9606 GN=SCD PE=1 SV=2	0	5	1	1	41.5	4.45	1.47469e+06
High	P50416	Carnitine O-palmitoyltransferase 1, liver isoform OS=Homo sapiens OX=9606 GN=CPT1A PE=1 SV=2	0.005	3	1	1	88.3	0	256542
High	P49750	YLP motif-containing protein 1 OS=Homo sapiens OX=9606 GN=YLPM1 PE=1 SV=4	0.004	1	1	1	241.5	0
High	O14733	Dual specificity mitogen-activated protein kinase kinase 7 OS=Homo sapiens OX=9606 GN=MAP2K7 PE=1 SV=2	0	4	1	1	47.5	2.95	204025
High	Q9NQC3	Reticulon-4 OS=Homo sapiens OX=9606 GN=RTN4 PE=1 SV=2	0	1	1	1	129.9	1.6
High	Q5T4S7	E3 ubiquitin-protein ligase UBR4 OS=Homo sapiens OX=9606 GN=UBR4 PE=1 SV=1	0.005	0	1	1	573.5	0
Medium	A6NC98	Coiled-coil domain-containing protein 88B OS=Homo sapiens OX=9606 GN=CCDC88B PE=1 SV=1	0.024	1	1	1	164.7	0	66850.1
High	Q9NVW2	E3 ubiquitin-protein ligase RLIM OS=Homo sapiens OX=9606 GN=RLIM PE=1 SV=3	0.008	2	1	1	68.5	0	1.40372e+06
High	Q9Y6G9	Cytoplasmic dynein 1 light intermediate chain 1 OS=Homo sapiens OX=9606 GN=DYNC1LI1 PE=1 SV=3	0	3	1	1	56.5	2.4	529640
High	Q96J02	E3 ubiquitin-protein ligase Itchy homolog OS=Homo sapiens OX=9606 GN=ITCH PE=1 SV=2	0.003	2	1	1	102.7	0	57043.9
High	Q96I25	Splicing factor 45 OS=Homo sapiens OX=9606 GN=RBM17 PE=1 SV=1	0	4	1	1	44.9	3.35	420518
High	Q8IWI9	MAX gene-associated protein OS=Homo sapiens OX=9606 GN=MGA PE=1 SV=3	0	1	1	1	331.6	3.5	323569
High	P35527	Keratin, type I cytoskeletal 9 OS=Homo sapiens OX=9606 GN=KRT9 PE=1 SV=3	0.001	2	1	1	62	1.6	2.01062e+06
High	Q06323	Proteasome activator complex subunit 1 OS=Homo sapiens OX=9606 GN=PSME1 PE=1 SV=1	0	5	1	1	28.7	2.35
Medium	Q5VZ46	Uncharacterized protein KIAA1614 OS=Homo sapiens OX=9606 GN=KIAA1614 PE=2 SV=3	0.036	1	1	1	126.5	2.13	19824214
High	P26045	Tyrosine-protein phosphatase non-receptor type 3 OS=Homo sapiens OX=9606 GN=PTPN3 PE=1 SV=2	0	2	1	1	103.9	2.89
High	Q29RF7	Sister chromatid cohesion protein PDS5 homolog A OS=Homo sapiens OX=9606 GN=PDS5A PE=1 SV=1	0.005	1	1	1	150.7	0	310504
High	P17812	CTP synthase 1 OS=Homo sapiens OX=9606 GN=CTPS1 PE=1 SV=2	0	2	1	1	66.6	2.62	1.35332e+06
High	Q9Y6Y8	SEC23-interacting protein OS=Homo sapiens OX=9606 GN=SEC23IP PE=1 SV=1	0	2	1	1	111	3.53
High	Q14258	E3 ubiquitin/ISG15 ligase TRIM25 OS=Homo sapiens OX=9606 GN=TRIM25 PE=1 SV=2	0	3	1	1	70.9	0
High	P82930	28S ribosomal protein S34, mitochondrial OS=Homo sapiens OX=9606 GN=MRPS34 PE=1 SV=2	0	6	1	1	25.6	4.46	674439
High	P78344	Eukaryotic translation initiation factor 4 gamma 2 OS=Homo sapiens OX=9606 GN=EIF4G2 PE=1 SV=1	0	1	1	1	102.3	2.34	856262
High	Q9NR12	PDZ and LIM domain protein 7 OS=Homo sapiens OX=9606 GN=PDLIM7 PE=1 SV=1	0	3	1	1	49.8	1.94
High	Q92783	Signal transducing adapter molecule 1 OS=Homo sapiens OX=9606 GN=STAM PE=1 SV=3	0	3	1	1	59.1	2.82
High	P37802	Transgelin-2 OS=Homo sapiens OX=9606 GN=TAGLN2 PE=1 SV=3	0	6	1	1	22.4	2.46	3076380
High	Q9UBB9	Tuftelin-interacting protein 11 OS=Homo sapiens OX=9606 GN=TFIP11 PE=1 SV=1	0.005	1	1	1	96.8	2.27
High	Q5T6F2	Ubiquitin-associated protein 2 OS=Homo sapiens OX=9606 GN=UBAP2 PE=1 SV=1	0	1	1	1	117	0	54453.8
Medium	O14639	Actin-binding LIM protein 1 OS=Homo sapiens OX=9606 GN=ABLIM1 PE=1 SV=3	0.025	2	1	1	87.6	0	2264545
High	O95429	BAG family molecular chaperone regulator 4 OS=Homo sapiens OX=9606 GN=BAG4 PE=1 SV=1	0.005	6	1	1	49.6	0
High	Q9NPJ3	Acyl-coenzyme A thioesterase 13 OS=Homo sapiens OX=9606 GN=ACOT13 PE=1 SV=1	0	9	1	1	15	1.97	1.5259e+06
High	P51116	Fragile X mental retardation syndrome-related protein 2 OS=Homo sapiens OX=9606 GN=FXR2 PE=1 SV=2	0	4	1	1	74.2	0	48499.9
High	P63151	Serine/threonine-protein phosphatase 2A 55 kDa regulatory subunit B alpha isoform OS=Homo sapiens OX=9606 GN=PPP2R2A PE=1 SV=1	0	3	1	1	51.7	0	395682
High	Q6UXI9	Nephronectin OS=Homo sapiens OX=9606 GN=NPNT PE=2 SV=3	0	2	1	1	61.9	2.53
High	Q9UPT8	Zinc finger CCCH domain-containing protein 4 OS=Homo sapiens OX=9606 GN=ZC3H4 PE=1 SV=3	0	2	1	1	140.2	2.34	394406
High	O96008	Mitochondrial import receptor subunit TOM40 homolog OS=Homo sapiens OX=9606 GN=TOMM40 PE=1 SV=1	0.002	9	1	1	37.9	0	999474
High	O95049	Tight junction protein ZO-3 OS=Homo sapiens OX=9606 GN=TJP3 PE=1 SV=3	0	1	1	1	101.3	2.52	951180
High	Q13148	TAR DNA-binding protein 43 OS=Homo sapiens OX=9606 GN=TARDBP PE=1 SV=1	0.002	6	1	1	44.7	0
High	P13747	HLA class I histocompatibility antigen, alpha chain E OS=Homo sapiens OX=9606 GN=HLA-E PE=1 SV=4	0	4	1	1	40	2.39
High	Q9BZF1	Oxysterol-binding protein-related protein 8 OS=Homo sapiens OX=9606 GN=OSBPL8 PE=1 SV=3	0	2	1	1	101.1	3.83	726270
High	P17028	Zinc finger protein 24 OS=Homo sapiens OX=9606 GN=ZNF24 PE=1 SV=4	0	4	1	1	42.1	0	777056
High	Q59GN2	Putative 60S ribosomal protein L39-like 5 OS=Homo sapiens OX=9606 GN=RPL39P5 PE=5 SV=2	0	20	2	1	6.3	5.28	2121464
High	Q9NZJ9	Diphosphoinositol polyphosphate phosphohydrolase 2 OS=Homo sapiens OX=9606 GN=NUDT4 PE=1 SV=2	0	8	2	1	20.3	5.55	2.92896e+06
High	Q96G61	Diphosphoinositol polyphosphate phosphohydrolase 3-beta OS=Homo sapiens OX=9606 GN=NUDT11 PE=1 SV=1	0	9	2	1	18.5	5.55	2.92896e+06
High	A0A024RBG1	Diphosphoinositol polyphosphate phosphohydrolase NUDT4B OS=Homo sapiens OX=9606 GN=NUDT4B PE=3 SV=1	0	8	2	1	20.4	5.55	2.92896e+06
High	Q7L7L0	Histone H2A type 3 OS=Homo sapiens OX=9606 GN=HIST3H2A PE=1 SV=3	0	15	1	1	14.1	3.28
High	P04908	Histone H2A type 1-B/E OS=Homo sapiens OX=9606 GN=HIST1H2AB PE=1 SV=2	0	15	1	1	14.1	3.28
High	Q9HAW7	UDP-glucuronosyltransferase 1-7 OS=Homo sapiens OX=9606 GN=UGT1A7 PE=1 SV=2	0	2	1	1	59.8	1.91
High	P0C0S5	Histone H2A.Z OS=Homo sapiens OX=9606 GN=H2AFZ PE=1 SV=2	0.001	11	1	1	13.5	2.63	1.7346e+06
High	P21108	Ribose-phosphate pyrophosphokinase 3 OS=Homo sapiens OX=9606 GN=PRPS1L1 PE=1 SV=2	0	4	1	1	34.8	2.68	1.04633e+06
High	Q9HAW9	UDP-glucuronosyltransferase 1-8 OS=Homo sapiens OX=9606 GN=UGT1A8 PE=1 SV=1	0	2	1	1	59.7	1.91
High	Q93077	Histone H2A type 1-C OS=Homo sapiens OX=9606 GN=HIST1H2AC PE=1 SV=3	0	15	1	1	14.1	3.28
High	P35504	UDP-glucuronosyltransferase 1-5 OS=Homo sapiens OX=9606 GN=UGT1A5 PE=2 SV=1	0	2	1	1	60	1.91
High	P22309	UDP-glucuronosyltransferase 1-1 OS=Homo sapiens OX=9606 GN=UGT1A1 PE=1 SV=1	0	2	1	1	59.6	1.91
High	Q99666	RANBP2-like and GRIP domain-containing protein 5/6 OS=Homo sapiens OX=9606 GN=RGPD5 PE=1 SV=3	0	1	1	1	198.8	4.23
High	Q99878	Histone H2A type 1-J OS=Homo sapiens OX=9606 GN=HIST1H2AJ PE=1 SV=3	0	15	1	1	13.9	3.28
High	Q9HAW8	UDP-glucuronosyltransferase 1-10 OS=Homo sapiens OX=9606 GN=UGT1A10 PE=1 SV=1	0	2	1	1	59.8	1.91
Medium	A6NGB0	Transmembrane protein 191C OS=Homo sapiens OX=9606 GN=TMEM191C PE=3 SV=2	0.037	4	1	1	39.3	2.57
High	Q9H8S9	MOB kinase activator 1A OS=Homo sapiens OX=9606 GN=MOB1A PE=1 SV=4	0	6	1	1	25.1	2.7	1.03293e+06
High	P20592	Interferon-induced GTP-binding protein Mx2 OS=Homo sapiens OX=9606 GN=MX2 PE=1 SV=1	0	2	1	1	82	3.54	2476260
High	Q96KK5	Histone H2A type 1-H OS=Homo sapiens OX=9606 GN=HIST1H2AH PE=1 SV=3	0	15	1	1	13.9	3.28
High	Q9H9S3	Protein transport protein Sec61 subunit alpha isoform 2 OS=Homo sapiens OX=9606 GN=SEC61A2 PE=2 SV=3	0	2	1	1	52.2	3.29	2.3204e+06
High	P63092	Guanine nucleotide-binding protein G(s) subunit alpha isoforms short OS=Homo sapiens OX=9606 GN=GNAS PE=1 SV=1	0.001	4	1	1	45.6	0
High	P0CE47	Elongation factor Tu 1 OS=Escherichia coli (strain K12) OX=83333 GN=tufA PE=1 SV=1	0.005	3	1	1	43.3	0
High	P19224	UDP-glucuronosyltransferase 1-6 OS=Homo sapiens OX=9606 GN=UGT1A6 PE=1 SV=2	0	2	1	1	60.7	1.91
High	Q9BTM1	Histone H2A.J OS=Homo sapiens OX=9606 GN=H2AFJ PE=1 SV=1	0	15	1	1	14	3.28
High	O14715	RANBP2-like and GRIP domain-containing protein 8 OS=Homo sapiens OX=9606 GN=RGPD8 PE=1 SV=2	0	1	1	1	198.9	4.23
High	P60891	Ribose-phosphate pyrophosphokinase 1 OS=Homo sapiens OX=9606 GN=PRPS1 PE=1 SV=2	0	4	1	1	34.8	2.68	1.04633e+06
High	P19105	Myosin regulatory light chain 12A OS=Homo sapiens OX=9606 GN=MYL12A PE=1 SV=2	0	12	1	1	19.8	4.5	3.16754e+06
High	O14925	Mitochondrial import inner membrane translocase subunit Tim23 OS=Homo sapiens OX=9606 GN=TIMM23 PE=1 SV=1	0.001	20	1	1	21.9	0
High	A6NKT7	RanBP2-like and GRIP domain-containing protein 3 OS=Homo sapiens OX=9606 GN=RGPD3 PE=3 SV=2	0	1	1	1	197.4	4.23
High	P35503	UDP-glucuronosyltransferase 1-3 OS=Homo sapiens OX=9606 GN=UGT1A3 PE=1 SV=1	0	2	1	1	60.3	1.91
High	P20671	Histone H2A type 1-D OS=Homo sapiens OX=9606 GN=HIST1H2AD PE=1 SV=2	0	15	1	1	14.1	3.28
High	Q7Z3J3	RanBP2-like and GRIP domain-containing protein 4 OS=Homo sapiens OX=9606 GN=RGPD4 PE=2 SV=3	0	1	1	1	197.2	4.23
High	Q9P2N5	RNA-binding protein 27 OS=Homo sapiens OX=9606 GN=RBM27 PE=1 SV=2	0.005	1	1	1	118.6	0
High	Q9BWF3	RNA-binding protein 4 OS=Homo sapiens OX=9606 GN=RBM4 PE=1 SV=1	0	4	1	1	40.3	2.27	842963
High	P0C0S8	Histone H2A type 1 OS=Homo sapiens OX=9606 GN=HIST1H2AG PE=1 SV=2	0	15	1	1	14.1	3.28
High	P22310	UDP-glucuronosyltransferase 1-4 OS=Homo sapiens OX=9606 GN=UGT1A4 PE=1 SV=1	0	2	1	1	60	1.91
High	Q6FI13	Histone H2A type 2-A OS=Homo sapiens OX=9606 GN=HIST2H2AA3 PE=1 SV=3	0	15	1	1	14.1	3.28

## Sheet: S8
S8: Proteins identified from EPEC-1 EspO1 Strep pulldown in HT-29 infected cells
Protein FDR Confidence: Combined	Accession	Description	Exp. q-value: Combined	Coverage [%]	# PSMs	# Unique Peptides	MW [kDa]	Score Sequest HT: A3 Sequest HT	Abundance
High	Q13085	Acetyl-CoA carboxylase 1 OS=Homo sapiens OX=9606 GN=ACACA PE=1 SV=2	0	45	199	95	265.4	499.7	2.21941e+08
High	P11498	Pyruvate carboxylase, mitochondrial OS=Homo sapiens OX=9606 GN=PC PE=1 SV=2	0	74	214	93	129.6	554.94	3.05287e+08
High	Q09666	Neuroblast differentiation-associated protein AHNAK OS=Homo sapiens OX=9606 GN=AHNAK PE=1 SV=2	0	28	68	59	628.7	112.75	1.8535e+07
High	Q96RQ3	Methylcrotonoyl-CoA carboxylase subunit alpha, mitochondrial OS=Homo sapiens OX=9606 GN=MCCC1 PE=1 SV=3	0	70	115	58	80.4	335.43	1.35415e+08
High	P10809	60 kDa heat shock protein, mitochondrial OS=Homo sapiens OX=9606 GN=HSPD1 PE=1 SV=2	0	69	59	41	61	159.89	3.88171e+07
High	P78527	DNA-dependent protein kinase catalytic subunit OS=Homo sapiens OX=9606 GN=PRKDC PE=1 SV=3	0	13	42	36	468.8	70.74	7.75884e+06
High	P05787	Keratin, type II cytoskeletal 8 OS=Homo sapiens OX=9606 GN=KRT8 PE=1 SV=7	0	78	60	35	53.7	119.71	7.46489e+07
High	P14618	Pyruvate kinase PKM OS=Homo sapiens OX=9606 GN=PKM PE=1 SV=4	0	69	40	33	57.9	107.14	1.94043e+07
High	Q9HCC0	Methylcrotonoyl-CoA carboxylase beta chain, mitochondrial OS=Homo sapiens OX=9606 GN=MCCC2 PE=1 SV=1	0	59	56	31	61.3	147.06	5.13196e+07
High	P06733	Alpha-enolase OS=Homo sapiens OX=9606 GN=ENO1 PE=1 SV=2	0	78	45	30	47.1	114.34	3.00907e+07
High	P49411	Elongation factor Tu, mitochondrial OS=Homo sapiens OX=9606 GN=TUFM PE=1 SV=2	0	58	40	28	49.5	79.31	2.34079e+07
High	Q96I24	Far upstream element-binding protein 3 OS=Homo sapiens OX=9606 GN=FUBP3 PE=1 SV=2	0	63	52	26	61.6	110.61	2.12786e+07
High	P05783	Keratin, type I cytoskeletal 18 OS=Homo sapiens OX=9606 GN=KRT18 PE=1 SV=2	0	64	48	24	48	99.25	5.29247e+07
High	P25705	ATP synthase subunit alpha, mitochondrial OS=Homo sapiens OX=9606 GN=ATP5F1A PE=1 SV=1	0	44	36	23	59.7	88.85	3.19752e+07
High	P08238	Heat shock protein HSP 90-beta OS=Homo sapiens OX=9606 GN=HSP90AB1 PE=1 SV=4	0	32	36	22	83.2	72.05	2.1672e+07
High	P23396	40S ribosomal protein S3 OS=Homo sapiens OX=9606 GN=RPS3 PE=1 SV=2	0	74	33	22	26.7	97.51	2.5445e+07
High	A0A0H3JFN8	Secretion protein EspO OS=Escherichia coli O157:H7 OX=83334 GN=espO1-1 PE=4 SV=1	0	92	333	21	10.3	779.54	1.75404e+09
High	O60716	Catenin delta-1 OS=Homo sapiens OX=9606 GN=CTNND1 PE=1 SV=1	0	31	32	21	108.1	50.01	6.18193e+06
High	P39023	60S ribosomal protein L3 OS=Homo sapiens OX=9606 GN=RPL3 PE=1 SV=2	0	46	26	21	46.1	51.2	1.00598e+07
High	P68104	Elongation factor 1-alpha 1 OS=Homo sapiens OX=9606 GN=EEF1A1 PE=1 SV=1	0	55	41	20	50.1	129.48	7.70249e+07
High	P62851	40S ribosomal protein S25 OS=Homo sapiens OX=9606 GN=RPS25 PE=1 SV=1	0	69	38	20	13.7	91.54	1.76382e+08
High	P36578	60S ribosomal protein L4 OS=Homo sapiens OX=9606 GN=RPL4 PE=1 SV=5	0	45	29	20	47.7	69.78	1.24003e+07
High	P52272	Heterogeneous nuclear ribonucleoprotein M OS=Homo sapiens OX=9606 GN=HNRNPM PE=1 SV=3	0	34	25	19	77.5	62.24	1.26375e+07
High	Q9BQE3	Tubulin alpha-1C chain OS=Homo sapiens OX=9606 GN=TUBA1C PE=1 SV=1	0	61	77	18	49.9	221.5	1.87814e+08
High	P61247	40S ribosomal protein S3a OS=Homo sapiens OX=9606 GN=RPS3A PE=1 SV=2	0	56	25	18	29.9	52.23	1.49684e+07
High	P16615	Sarcoplasmic/endoplasmic reticulum calcium ATPase 2 OS=Homo sapiens OX=9606 GN=ATP2A2 PE=1 SV=1	0	18	24	18	114.7	37.69	5.77908e+06
High	P11216	Glycogen phosphorylase, brain form OS=Homo sapiens OX=9606 GN=PYGB PE=1 SV=5	0	24	32	17	96.6	75.21	1.41563e+07
High	P60709	Actin, cytoplasmic 1 OS=Homo sapiens OX=9606 GN=ACTB PE=1 SV=1	0	67	93	16	41.7	240.67	1.72987e+08
High	P62249	40S ribosomal protein S16 OS=Homo sapiens OX=9606 GN=RPS16 PE=1 SV=2	0	75	24	16	16.4	57.46	2.01563e+07
High	P06576	ATP synthase subunit beta, mitochondrial OS=Homo sapiens OX=9606 GN=ATP5F1B PE=1 SV=3	0	51	21	16	56.5	69.44	1.33992e+07
High	Q9Y383	Putative RNA-binding protein Luc7-like 2 OS=Homo sapiens OX=9606 GN=LUC7L2 PE=1 SV=2	0	51	37	15	46.5	88.35	2.93837e+07
High	O60701	UDP-glucose 6-dehydrogenase OS=Homo sapiens OX=9606 GN=UGDH PE=1 SV=1	0	43	21	15	55	35.25	5.58988e+06
High	Q9Y446	Plakophilin-3 OS=Homo sapiens OX=9606 GN=PKP3 PE=1 SV=1	0	29	17	15	87	27.18	3.53405e+06
High	Q00839	Heterogeneous nuclear ribonucleoprotein U OS=Homo sapiens OX=9606 GN=HNRNPU PE=1 SV=6	0	21	19	14	90.5	46.44	9.99679e+06
High	P30101	Protein disulfide-isomerase A3 OS=Homo sapiens OX=9606 GN=PDIA3 PE=1 SV=4	0	27	18	14	56.7	34.77	1.19066e+07
High	P49368	T-complex protein 1 subunit gamma OS=Homo sapiens OX=9606 GN=CCT3 PE=1 SV=4	0	35	17	14	60.5	42.99	5.62034e+06
High	Q15637	Splicing factor 1 OS=Homo sapiens OX=9606 GN=SF1 PE=1 SV=4	0	23	20	13	68.3	43.59	1.1528e+07
High	P62280	40S ribosomal protein S11 OS=Homo sapiens OX=9606 GN=RPS11 PE=1 SV=3	0	75	18	13	18.4	46.12	3.04647e+07
High	P62081	40S ribosomal protein S7 OS=Homo sapiens OX=9606 GN=RPS7 PE=1 SV=1	0	60	17	13	22.1	46.99	1.14171e+07
High	P62269	40S ribosomal protein S18 OS=Homo sapiens OX=9606 GN=RPS18 PE=1 SV=3	0	50	16	13	17.7	41.52	8.52436e+06
High	Q9UHD8	Septin-9 OS=Homo sapiens OX=9606 GN=SEPT9 PE=1 SV=2	0	35	16	13	65.4	43.95	4.48174e+06
High	P68366	Tubulin alpha-4A chain OS=Homo sapiens OX=9606 GN=TUBA4A PE=1 SV=1	0	56	70	12	49.9	207.31	3.43009e+07
High	P08708	40S ribosomal protein S17 OS=Homo sapiens OX=9606 GN=RPS17 PE=1 SV=2	0	67	23	12	15.5	52.08	2.4537e+07
High	P46778	60S ribosomal protein L21 OS=Homo sapiens OX=9606 GN=RPL21 PE=1 SV=2	0	56	22	12	18.6	46.08	1.28951e+07
High	P02545	Prelamin-A/C OS=Homo sapiens OX=9606 GN=LMNA PE=1 SV=1	0	20	20	12	74.1	42.06	1.56717e+07
High	P26373	60S ribosomal protein L13 OS=Homo sapiens OX=9606 GN=RPL13 PE=1 SV=4	0	46	18	12	24.2	49.17	1.63652e+07
High	Q14247	Src substrate cortactin OS=Homo sapiens OX=9606 GN=CTTN PE=1 SV=2	0	35	16	12	61.5	28.52	6.2208e+06
High	P33993	DNA replication licensing factor MCM7 OS=Homo sapiens OX=9606 GN=MCM7 PE=1 SV=4	0	23	16	12	81.3	36.36	4.00704e+06
High	P17987	T-complex protein 1 subunit alpha OS=Homo sapiens OX=9606 GN=TCP1 PE=1 SV=1	0	35	16	12	60.3	22.98	3.38073e+06
High	P39019	40S ribosomal protein S19 OS=Homo sapiens OX=9606 GN=RPS19 PE=1 SV=2	0	57	19	11	16.1	40.32	1.61653e+07
High	P62266	40S ribosomal protein S23 OS=Homo sapiens OX=9606 GN=RPS23 PE=1 SV=3	0	60	18	11	15.8	43.58	1.07699e+07
High	P62241	40S ribosomal protein S8 OS=Homo sapiens OX=9606 GN=RPS8 PE=1 SV=2	0	50	17	11	24.2	32.41	1.24928e+07
High	Q8WWM7	Ataxin-2-like protein OS=Homo sapiens OX=9606 GN=ATXN2L PE=1 SV=2	0	15	16	11	113.3	26.68	4.01533e+06
High	P62826	GTP-binding nuclear protein Ran OS=Homo sapiens OX=9606 GN=RAN PE=1 SV=3	0	48	15	11	24.4	40.39	1.11712e+07
High	P32969	60S ribosomal protein L9 OS=Homo sapiens OX=9606 GN=RPL9 PE=1 SV=1	0	67	15	11	21.9	39.96	9.21481e+06
High	P27635	60S ribosomal protein L10 OS=Homo sapiens OX=9606 GN=RPL10 PE=1 SV=4	0	59	15	11	24.6	28.79	7.76199e+06
High	Q7L014	Probable ATP-dependent RNA helicase DDX46 OS=Homo sapiens OX=9606 GN=DDX46 PE=1 SV=2	0	11	15	11	117.3	24.71	5.29024e+06
High	Q9UDY2	Tight junction protein ZO-2 OS=Homo sapiens OX=9606 GN=TJP2 PE=1 SV=2	0	16	14	11	133.9	16.72	1.96259e+06
High	Q9UJS0	Calcium-binding mitochondrial carrier protein Aralar2 OS=Homo sapiens OX=9606 GN=SLC25A13 PE=1 SV=2	0	19	13	11	74.1	26.06	3.6831e+06
High	Q8WVV4	Protein POF1B OS=Homo sapiens OX=9606 GN=POF1B PE=1 SV=3	0	24	13	11	68	18.39	2.76334e+06
High	Q04637	Eukaryotic translation initiation factor 4 gamma 1 OS=Homo sapiens OX=9606 GN=EIF4G1 PE=1 SV=4	0	11	12	11	175.4	17.11	1.61486e+06
High	Q9UQ35	Serine/arginine repetitive matrix protein 2 OS=Homo sapiens OX=9606 GN=SRRM2 PE=1 SV=2	0	6	11	11	299.4	15.66	2.321e+06
High	P07437	Tubulin beta chain OS=Homo sapiens OX=9606 GN=TUBB PE=1 SV=2	0	86	126	10	49.6	292.13	4.80761e+07
High	Q15365	Poly(rC)-binding protein 1 OS=Homo sapiens OX=9606 GN=PCBP1 PE=1 SV=2	0	72	20	10	37.5	25.74	7.92078e+06
High	P62263	40S ribosomal protein S14 OS=Homo sapiens OX=9606 GN=RPS14 PE=1 SV=3	0	48	19	10	16.3	59.4	1.86621e+07
High	P62913	60S ribosomal protein L11 OS=Homo sapiens OX=9606 GN=RPL11 PE=1 SV=2	0	39	17	10	20.2	44.48	2.14645e+07
High	P62829	60S ribosomal protein L23 OS=Homo sapiens OX=9606 GN=RPL23 PE=1 SV=1	0	54	17	10	14.9	49.67	1.6216e+07
High	Q66PJ3	ADP-ribosylation factor-like protein 6-interacting protein 4 OS=Homo sapiens OX=9606 GN=ARL6IP4 PE=1 SV=2	0	22	16	10	44.9	46.16	1.71024e+07
High	P46782	40S ribosomal protein S5 OS=Homo sapiens OX=9606 GN=RPS5 PE=1 SV=4	0	42	15	10	22.9	37.55	6.96967e+06
High	Q15233	Non-POU domain-containing octamer-binding protein OS=Homo sapiens OX=9606 GN=NONO PE=1 SV=4	0	22	15	10	54.2	27.12	5.87338e+06
High	Q99832	T-complex protein 1 subunit eta OS=Homo sapiens OX=9606 GN=CCT7 PE=1 SV=2	0	33	15	10	59.3	20.21	1.90471e+06
High	P06748	Nucleophosmin OS=Homo sapiens OX=9606 GN=NPM1 PE=1 SV=2	0	54	14	10	32.6	27.86	8.91208e+06
High	Q02878	60S ribosomal protein L6 OS=Homo sapiens OX=9606 GN=RPL6 PE=1 SV=3	0	31	14	10	32.7	22.12	7.06423e+06
High	P11142	Heat shock cognate 71 kDa protein OS=Homo sapiens OX=9606 GN=HSPA8 PE=1 SV=1	0	21	14	10	70.9	27.4	3.89917e+06
High	P22695	Cytochrome b-c1 complex subunit 2, mitochondrial OS=Homo sapiens OX=9606 GN=UQCRC2 PE=1 SV=3	0	28	14	10	48.4	35.41	3.14668e+06
High	Q70EL4	Ubiquitin carboxyl-terminal hydrolase 43 OS=Homo sapiens OX=9606 GN=USP43 PE=1 SV=2	0	15	14	10	122.7	33.45	2.7395e+06
High	P55011	Solute carrier family 12 member 2 OS=Homo sapiens OX=9606 GN=SLC12A2 PE=1 SV=1	0	11	13	10	131.4	30.32	4.44893e+06
High	Q7Z5L9	Interferon regulatory factor 2-binding protein 2 OS=Homo sapiens OX=9606 GN=IRF2BP2 PE=1 SV=2	0	27	13	10	61	16.99	2.7146e+06
High	P05165	Propionyl-CoA carboxylase alpha chain, mitochondrial OS=Homo sapiens OX=9606 GN=PCCA PE=1 SV=4	0	23	12	10	80	27.34	2.41067e+06
High	P62424	60S ribosomal protein L7a OS=Homo sapiens OX=9606 GN=RPL7A PE=1 SV=2	0	29	11	10	30	20.66	6.82129e+06
High	P62701	40S ribosomal protein S4, X isoform OS=Homo sapiens OX=9606 GN=RPS4X PE=1 SV=2	0	32	11	10	29.6	12.44	3.4075e+06
High	Q92616	eIF-2-alpha kinase activator GCN1 OS=Homo sapiens OX=9606 GN=GCN1 PE=1 SV=6	0	6	10	10	292.6	15.73	1.97697e+06
High	P68371	Tubulin beta-4B chain OS=Homo sapiens OX=9606 GN=TUBB4B PE=1 SV=1	0	86	133	9	49.8	323.2	2.33367e+08
High	P05141	ADP/ATP translocase 2 OS=Homo sapiens OX=9606 GN=SLC25A5 PE=1 SV=7	0	44	24	9	32.8	51.86	2.91412e+07
High	Q8WVK2	U4/U6.U5 small nuclear ribonucleoprotein 27 kDa protein OS=Homo sapiens OX=9606 GN=SNRNP27 PE=1 SV=1	0	39	20	9	18.8	60.22	2.23477e+07
High	Q8TA86	Retinitis pigmentosa 9 protein OS=Homo sapiens OX=9606 GN=RP9 PE=1 SV=2	0	39	16	9	26.1	34.87	6.45345e+06
High	P05023	Sodium/potassium-transporting ATPase subunit alpha-1 OS=Homo sapiens OX=9606 GN=ATP1A1 PE=1 SV=1	0	14	13	9	112.8	27.6	5.94259e+06
High	P61978	Heterogeneous nuclear ribonucleoprotein K OS=Homo sapiens OX=9606 GN=HNRNPK PE=1 SV=1	0	17	13	9	50.9	18.57	5.24394e+06
High	P62753	40S ribosomal protein S6 OS=Homo sapiens OX=9606 GN=RPS6 PE=1 SV=1	0	43	12	9	28.7	29.66	1.53695e+07
High	P18124	60S ribosomal protein L7 OS=Homo sapiens OX=9606 GN=RPL7 PE=1 SV=1	0	31	12	9	29.2	22.27	7.10818e+06
High	P50990	T-complex protein 1 subunit theta OS=Homo sapiens OX=9606 GN=CCT8 PE=1 SV=4	0	23	12	9	59.6	13.77	2.95316e+06
High	Q15149	Plectin OS=Homo sapiens OX=9606 GN=PLEC PE=1 SV=3	0	3	12	9	531.5	25.44	2.19743e+06
High	Q9BW04	Specifically androgen-regulated gene protein OS=Homo sapiens OX=9606 GN=SARG PE=1 SV=2	0	29	12	9	63.9	16.66	1.50096e+06
High	P07384	Calpain-1 catalytic subunit OS=Homo sapiens OX=9606 GN=CAPN1 PE=1 SV=1	0	18	11	9	81.8	27.86	4.52106e+06
High	Q07020	60S ribosomal protein L18 OS=Homo sapiens OX=9606 GN=RPL18 PE=1 SV=2	0	39	11	9	21.6	28.38	4.48666e+06
High	P48643	T-complex protein 1 subunit epsilon OS=Homo sapiens OX=9606 GN=CCT5 PE=1 SV=1	0	24	11	9	59.6	20.82	3.71291e+06
High	Q9C0C2	182 kDa tankyrase-1-binding protein OS=Homo sapiens OX=9606 GN=TNKS1BP1 PE=1 SV=4	0	8	11	9	181.7	6.52	857118
High	Q9NWB6	Arginine and glutamate-rich protein 1 OS=Homo sapiens OX=9606 GN=ARGLU1 PE=1 SV=1	0	27	10	9	33.2	18.46	9.22032e+06
High	P40429	60S ribosomal protein L13a OS=Homo sapiens OX=9606 GN=RPL13A PE=1 SV=2	0	33	10	9	23.6	10.96	2.77506e+06
High	P40227	T-complex protein 1 subunit zeta OS=Homo sapiens OX=9606 GN=CCT6A PE=1 SV=3	0	30	10	9	58	17.1	2.1926e+06
High	Q9Y678	Coatomer subunit gamma-1 OS=Homo sapiens OX=9606 GN=COPG1 PE=1 SV=1	0	15	10	9	97.7	9.47	2.0881e+06
High	P19338	Nucleolin OS=Homo sapiens OX=9606 GN=NCL PE=1 SV=3	0	21	10	9	76.6	11.56	1.37997e+06
High	P16402	Histone H1.3 OS=Homo sapiens OX=9606 GN=HIST1H1D PE=1 SV=2	0	29	22	8	22.3	52.65	1.77407e+07
High	P31946	14-3-3 protein beta/alpha OS=Homo sapiens OX=9606 GN=YWHAB PE=1 SV=3	0	37	22	8	28.1	40.32	1.1778e+07
High	P61626	Lysozyme C OS=Homo sapiens OX=9606 GN=LYZ PE=1 SV=1	0	64	19	8	16.5	54.28	2.02201e+07
High	P46783	40S ribosomal protein S10 OS=Homo sapiens OX=9606 GN=RPS10 PE=1 SV=1	0	44	16	8	18.9	44.4	7.45498e+06
High	P08727	Keratin, type I cytoskeletal 19 OS=Homo sapiens OX=9606 GN=KRT19 PE=1 SV=4	0	31	14	8	44.1	34.55	4.20921e+06
High	P22626	Heterogeneous nuclear ribonucleoproteins A2/B1 OS=Homo sapiens OX=9606 GN=HNRNPA2B1 PE=1 SV=2	0	33	12	8	37.4	22.9	1.14254e+07
High	P50991	T-complex protein 1 subunit delta OS=Homo sapiens OX=9606 GN=CCT4 PE=1 SV=4	0	17	12	8	57.9	21.32	4.98984e+06
High	O76070	Gamma-synuclein OS=Homo sapiens OX=9606 GN=SNCG PE=1 SV=2	0	83	12	8	13.3	22.11	2.86655e+06
High	P25398	40S ribosomal protein S12 OS=Homo sapiens OX=9606 GN=RPS12 PE=1 SV=3	0	60	11	8	14.5	21.73	5.76549e+06
High	P0DMV9	Heat shock 70 kDa protein 1B OS=Homo sapiens OX=9606 GN=HSPA1B PE=1 SV=1	0	19	11	8	70	21.94	4.81464e+06
High	P46779	60S ribosomal protein L28 OS=Homo sapiens OX=9606 GN=RPL28 PE=1 SV=3	0	37	11	8	15.7	12.17	2.41816e+06
High	P41250	Glycine--tRNA ligase OS=Homo sapiens OX=9606 GN=GARS PE=1 SV=3	0	17	11	8	83.1	13.09	1.35042e+06
High	P50914	60S ribosomal protein L14 OS=Homo sapiens OX=9606 GN=RPL14 PE=1 SV=4	0	36	10	8	23.4	15.23	9.60009e+06
High	P62906	60S ribosomal protein L10a OS=Homo sapiens OX=9606 GN=RPL10A PE=1 SV=2	0	39	10	8	24.8	17.9	5.87412e+06
High	P15880	40S ribosomal protein S2 OS=Homo sapiens OX=9606 GN=RPS2 PE=1 SV=2	0	29	10	8	31.3	19.22	4.39692e+06
High	P61254	60S ribosomal protein L26 OS=Homo sapiens OX=9606 GN=RPL26 PE=1 SV=1	0	37	10	8	17.2	18.45	4.26716e+06
High	P84098	60S ribosomal protein L19 OS=Homo sapiens OX=9606 GN=RPL19 PE=1 SV=1	0	24	10	8	23.5	23.34	3.84683e+06
High	P55060	Exportin-2 OS=Homo sapiens OX=9606 GN=CSE1L PE=1 SV=3	0	7	10	8	110.3	16.11	3.80716e+06
High	P78371	T-complex protein 1 subunit beta OS=Homo sapiens OX=9606 GN=CCT2 PE=1 SV=4	0	24	10	8	57.5	13.28	2.38147e+06
High	P29590	Protein PML OS=Homo sapiens OX=9606 GN=PML PE=1 SV=3	0	12	10	8	97.5	23.63	2.2434e+06
High	P55081	Microfibrillar-associated protein 1 OS=Homo sapiens OX=9606 GN=MFAP1 PE=1 SV=2	0	28	10	8	51.9	15.55	1.89754e+06
High	O43291	Kunitz-type protease inhibitor 2 OS=Homo sapiens OX=9606 GN=SPINT2 PE=1 SV=2	0	41	10	8	28.2	19.29	1.27596e+06
High	P62491	Ras-related protein Rab-11A OS=Homo sapiens OX=9606 GN=RAB11A PE=1 SV=3	0	28	9	8	24.4	19.36	3.92835e+06
High	P38117	Electron transfer flavoprotein subunit beta OS=Homo sapiens OX=9606 GN=ETFB PE=1 SV=3	0	37	9	8	27.8	16.55	3.57142e+06
High	P16070	CD44 antigen OS=Homo sapiens OX=9606 GN=CD44 PE=1 SV=3	0	13	9	8	81.5	13.48	2.86051e+06
High	P12830	Cadherin-1 OS=Homo sapiens OX=9606 GN=CDH1 PE=1 SV=3	0	12	9	8	97.4	13.07	2.63493e+06
High	P21741	Midkine OS=Homo sapiens OX=9606 GN=MDK PE=1 SV=1	0	52	9	8	15.6	19.91	2.50648e+06
High	Q14677	Clathrin interactor 1 OS=Homo sapiens OX=9606 GN=CLINT1 PE=1 SV=1	0	16	9	8	68.2	14.28	1.82356e+06
High	Q96PK6	RNA-binding protein 14 OS=Homo sapiens OX=9606 GN=RBM14 PE=1 SV=2	0	16	8	8	69.4	17.69	2.39099e+06
High	P13804	Electron transfer flavoprotein subunit alpha, mitochondrial OS=Homo sapiens OX=9606 GN=ETFA PE=1 SV=1	0	46	8	8	35.1	19.34	1.97008e+06
High	P35232	Prohibitin OS=Homo sapiens OX=9606 GN=PHB PE=1 SV=1	0	37	8	8	29.8	14.52	1.01978e+06
High	Q5JSZ5	Protein PRRC2B OS=Homo sapiens OX=9606 GN=PRRC2B PE=1 SV=2	0	6	8	8	242.8	8.58	627081
High	P63173	60S ribosomal protein L38 OS=Homo sapiens OX=9606 GN=RPL38 PE=1 SV=2	0	61	18	7	8.2	54.43	3.8433e+07
High	P18621	60S ribosomal protein L17 OS=Homo sapiens OX=9606 GN=RPL17 PE=1 SV=3	0	46	13	7	21.4	29.06	4.2803e+06
High	O95573	Long-chain-fatty-acid--CoA ligase 3 OS=Homo sapiens OX=9606 GN=ACSL3 PE=1 SV=3	0	18	13	7	80.4	17.19	2.2573e+06
High	Q00325	Phosphate carrier protein, mitochondrial OS=Homo sapiens OX=9606 GN=SLC25A3 PE=1 SV=2	0	18	12	7	40.1	25.19	1.39891e+07
High	Q8NC51	Plasminogen activator inhibitor 1 RNA-binding protein OS=Homo sapiens OX=9606 GN=SERBP1 PE=1 SV=2	0	23	12	7	44.9	10.18	3.33432e+06
High	P61586	Transforming protein RhoA OS=Homo sapiens OX=9606 GN=RHOA PE=1 SV=1	0	35	12	7	21.8	18.64	3.26956e+06
High	Q14847	LIM and SH3 domain protein 1 OS=Homo sapiens OX=9606 GN=LASP1 PE=1 SV=2	0	39	11	7	29.7	42.33	6.61151e+06
High	P62917	60S ribosomal protein L8 OS=Homo sapiens OX=9606 GN=RPL8 PE=1 SV=2	0	34	11	7	28	21.73	5.18634e+06
High	Q9H910	Jupiter microtubule associated homolog 2 OS=Homo sapiens OX=9606 GN=JPT2 PE=1 SV=1	0	61	11	7	20.1	18.54	2.56327e+06
High	P60866	40S ribosomal protein S20 OS=Homo sapiens OX=9606 GN=RPS20 PE=1 SV=1	0	46	10	7	13.4	21.35	1.95588e+07
High	P29692	Elongation factor 1-delta OS=Homo sapiens OX=9606 GN=EEF1D PE=1 SV=5	0	32	10	7	31.1	27.29	6.23371e+06
High	Q92945	Far upstream element-binding protein 2 OS=Homo sapiens OX=9606 GN=KHSRP PE=1 SV=4	0	14	10	7	73.1	20.94	1.64986e+06
High	P62888	60S ribosomal protein L30 OS=Homo sapiens OX=9606 GN=RPL30 PE=1 SV=2	0	65	9	7	12.8	32.29	6.56903e+06
High	O76031	ATP-dependent Clp protease ATP-binding subunit clpX-like, mitochondrial OS=Homo sapiens OX=9606 GN=CLPX PE=1 SV=2	0	18	9	7	69.2	16.15	2.93273e+06
High	Q02543	60S ribosomal protein L18a OS=Homo sapiens OX=9606 GN=RPL18A PE=1 SV=2	0	38	9	7	20.7	19.14	2.92145e+06
High	Q13263	Transcription intermediary factor 1-beta OS=Homo sapiens OX=9606 GN=TRIM28 PE=1 SV=5	0	12	9	7	88.5	25.77	1.83948e+06
High	Q9NXE8	Pre-mRNA-splicing factor CWC25 homolog OS=Homo sapiens OX=9606 GN=CWC25 PE=1 SV=1	0	16	9	7	49.6	16.61	1.54637e+06
High	P83731	60S ribosomal protein L24 OS=Homo sapiens OX=9606 GN=RPL24 PE=1 SV=1	0	46	8	7	17.8	14.46	6.65755e+06
High	P50402	Emerin OS=Homo sapiens OX=9606 GN=EMD PE=1 SV=1	0	26	8	7	29	19.31	4.14695e+06
High	P53618	Coatomer subunit beta OS=Homo sapiens OX=9606 GN=COPB1 PE=1 SV=3	0	10	8	7	107.1	15.39	1.89103e+06
High	P27824	Calnexin OS=Homo sapiens OX=9606 GN=CANX PE=1 SV=2	0	11	8	7	67.5	16.95	1.40063e+06
High	Q32MZ4	Leucine-rich repeat flightless-interacting protein 1 OS=Homo sapiens OX=9606 GN=LRRFIP1 PE=1 SV=2	0	11	8	7	89.2	12.52	1.25344e+06
High	P27816	Microtubule-associated protein 4 OS=Homo sapiens OX=9606 GN=MAP4 PE=1 SV=3	0	9	8	7	120.9	13.59	1.20216e+06
High	P23246	Splicing factor, proline- and glutamine-rich OS=Homo sapiens OX=9606 GN=SFPQ PE=1 SV=2	0	11	7	7	76.1	17.62	4.73084e+06
High	P50238	Cysteine-rich protein 1 OS=Homo sapiens OX=9606 GN=CRIP1 PE=1 SV=3	0	88	17	6	8.5	27.66	8.49838e+06
High	P17096	High mobility group protein HMG-I/HMG-Y OS=Homo sapiens OX=9606 GN=HMGA1 PE=1 SV=3	0	44	12	6	11.7	27.8	1.66763e+07
High	P11166	Solute carrier family 2, facilitated glucose transporter member 1 OS=Homo sapiens OX=9606 GN=SLC2A1 PE=1 SV=2	0	9	12	6	54	35.15	4.27724e+06
High	P14625	Endoplasmin OS=Homo sapiens OX=9606 GN=HSP90B1 PE=1 SV=1	0	15	12	6	92.4	33.32	3449083
High	Q15366	Poly(rC)-binding protein 2 OS=Homo sapiens OX=9606 GN=PCBP2 PE=1 SV=1	0	41	11	6	38.6	26.15	2.58073e+06
High	O15042	U2 snRNP-associated SURP motif-containing protein OS=Homo sapiens OX=9606 GN=U2SURP PE=1 SV=2	0	10	11	6	118.2	19.14	2.44337e+06
High	P35900	Keratin, type I cytoskeletal 20 OS=Homo sapiens OX=9606 GN=KRT20 PE=1 SV=1	0	23	10	6	48.5	26.35	6.76397e+06
High	Q9UEW8	STE20/SPS1-related proline-alanine-rich protein kinase OS=Homo sapiens OX=9606 GN=STK39 PE=1 SV=3	0	21	10	6	59.4	27.41	3.52743e+06
High	P35268	60S ribosomal protein L22 OS=Homo sapiens OX=9606 GN=RPL22 PE=1 SV=2	0	52	10	6	14.8	14.81	3.52247e+06
High	P46776	60S ribosomal protein L27a OS=Homo sapiens OX=9606 GN=RPL27A PE=1 SV=2	0	39	9	6	16.6	23.14	7.47571e+06
High	P98088	Mucin-5AC OS=Homo sapiens OX=9606 GN=MUC5AC PE=1 SV=4	0	6	9	6	585.2	13.18	1.41368e+06
High	Q9BRK5	45 kDa calcium-binding protein OS=Homo sapiens OX=9606 GN=SDF4 PE=1 SV=1	0	31	9	6	41.8	4.08	1083608
High	O00515	Ladinin-1 OS=Homo sapiens OX=9606 GN=LAD1 PE=1 SV=2	0	18	9	6	57.1	10.81	786514
High	P21964	Catechol O-methyltransferase OS=Homo sapiens OX=9606 GN=COMT PE=1 SV=2	0	35	8	6	30	28.38	4.38618e+06
High	P53007	Tricarboxylate transport protein, mitochondrial OS=Homo sapiens OX=9606 GN=SLC25A1 PE=1 SV=2	0	22	8	6	34	9.13	3.31753e+06
High	P62750	60S ribosomal protein L23a OS=Homo sapiens OX=9606 GN=RPL23A PE=1 SV=1	0	44	8	6	17.7	21.89	3.13574e+06
High	P36542	ATP synthase subunit gamma, mitochondrial OS=Homo sapiens OX=9606 GN=ATP5F1C PE=1 SV=1	0	27	8	6	33	18.2	2.88275e+06
High	P61313	60S ribosomal protein L15 OS=Homo sapiens OX=9606 GN=RPL15 PE=1 SV=2	0	26	8	6	24.1	11.59	2.68414e+06
High	P04406	Glyceraldehyde-3-phosphate dehydrogenase OS=Homo sapiens OX=9606 GN=GAPDH PE=1 SV=3	0	30	8	6	36	18.02	2.60062e+06
High	P53621	Coatomer subunit alpha OS=Homo sapiens OX=9606 GN=COPA PE=1 SV=2	0	7	8	6	138.3	13.08	1.85593e+06
High	P48047	ATP synthase subunit O, mitochondrial OS=Homo sapiens OX=9606 GN=ATP5PO PE=1 SV=1	0	35	8	6	23.3	12.29	1.7885e+06
High	Q01813	ATP-dependent 6-phosphofructokinase, platelet type OS=Homo sapiens OX=9606 GN=PFKP PE=1 SV=2	0	13	8	6	85.5	9	1.17559e+06
High	Q99439	Calponin-2 OS=Homo sapiens OX=9606 GN=CNN2 PE=1 SV=4	0	22	8	6	33.7	8.51	1.11192e+06
High	P14923	Junction plakoglobin OS=Homo sapiens OX=9606 GN=JUP PE=1 SV=3	0	13	8	6	81.7	14.56	1.07553e+06
High	Q16822	Phosphoenolpyruvate carboxykinase [GTP], mitochondrial OS=Homo sapiens OX=9606 GN=PCK2 PE=1 SV=4	0	15	8	6	70.7	8.64	602233
High	P35221	Catenin alpha-1 OS=Homo sapiens OX=9606 GN=CTNNA1 PE=1 SV=1	0	10	7	6	100	13.77	1.11726e+06
High	P16144	Integrin beta-4 OS=Homo sapiens OX=9606 GN=ITGB4 PE=1 SV=5	0	4	7	6	202	12.46	1.0896e+06
High	O00468	Agrin OS=Homo sapiens OX=9606 GN=AGRN PE=1 SV=6	0	6	7	6	217.2	5.39	1.02737e+06
High	Q9NR30	Nucleolar RNA helicase 2 OS=Homo sapiens OX=9606 GN=DDX21 PE=1 SV=5	0	9	7	6	87.3	4.86	855291
High	Q9UGI8	Testin OS=Homo sapiens OX=9606 GN=TES PE=1 SV=1	0	20	7	6	48	9.87	769868
High	O43175	D-3-phosphoglycerate dehydrogenase OS=Homo sapiens OX=9606 GN=PHGDH PE=1 SV=4	0	15	6	6	56.6	9.15	1.94212e+06
High	O95232	Luc7-like protein 3 OS=Homo sapiens OX=9606 GN=LUC7L3 PE=1 SV=2	0	18	6	6	51.4	7.77	1.7088e+06
High	P11586	C-1-tetrahydrofolate synthase, cytoplasmic OS=Homo sapiens OX=9606 GN=MTHFD1 PE=1 SV=3	0	9	6	6	101.5	9.94	1.06808e+06
High	Q15942	Zyxin OS=Homo sapiens OX=9606 GN=ZYX PE=1 SV=1	0	18	6	6	61.2	9.94	906584
High	Q8WW12	PEST proteolytic signal-containing nuclear protein OS=Homo sapiens OX=9606 GN=PCNP PE=1 SV=2	0	31	6	6	18.9	4.96	882478
High	Q9P2E9	Ribosome-binding protein 1 OS=Homo sapiens OX=9606 GN=RRBP1 PE=1 SV=5	0	5	6	6	152.4	7.97	552112
High	P37802	Transgelin-2 OS=Homo sapiens OX=9606 GN=TAGLN2 PE=1 SV=3	0	22	15	5	22.4	16.39	1.25457e+07
High	P16401	Histone H1.5 OS=Homo sapiens OX=9606 GN=HIST1H1B PE=1 SV=3	0	27	12	5	22.6	28.91	3.7153e+06
High	P62861	40S ribosomal protein S30 OS=Homo sapiens OX=9606 GN=FAU PE=1 SV=1	0	22	11	5	6.6	25.04	4.92855e+07
High	Q9H936	Mitochondrial glutamate carrier 1 OS=Homo sapiens OX=9606 GN=SLC25A22 PE=1 SV=1	0	21	9	5	34.4	14.27	2.826e+06
High	P67809	Nuclease-sensitive element-binding protein 1 OS=Homo sapiens OX=9606 GN=YBX1 PE=1 SV=3	0	38	9	5	35.9	22.46	1.56307e+06
High	P09429	High mobility group protein B1 OS=Homo sapiens OX=9606 GN=HMGB1 PE=1 SV=3	0	24	8	5	24.9	12.44	3.17411e+06
High	Q13442	28 kDa heat- and acid-stable phosphoprotein OS=Homo sapiens OX=9606 GN=PDAP1 PE=1 SV=1	0	34	8	5	20.6	26.66	2.38163e+06
High	Q9UBX3	Mitochondrial dicarboxylate carrier OS=Homo sapiens OX=9606 GN=SLC25A10 PE=1 SV=2	0	21	8	5	31.3	13.51	1.31781e+06
High	Q9P246	Stromal interaction molecule 2 OS=Homo sapiens OX=9606 GN=STIM2 PE=1 SV=2	0	8	8	5	83.9	7.02	684419
High	P30050	60S ribosomal protein L12 OS=Homo sapiens OX=9606 GN=RPL12 PE=1 SV=1	0	35	7	5	17.8	21.68	8.11479e+06
High	Q9H9B4	Sideroflexin-1 OS=Homo sapiens OX=9606 GN=SFXN1 PE=1 SV=4	0	23	7	5	35.6	12.89	2.03571e+06
High	P16949	Stathmin OS=Homo sapiens OX=9606 GN=STMN1 PE=1 SV=3	0	34	7	5	17.3	16.57	1.81266e+06
High	P61513	60S ribosomal protein L37a OS=Homo sapiens OX=9606 GN=RPL37A PE=1 SV=2	0	53	7	5	10.3	10.37	1.79671e+06
High	Q15293	Reticulocalbin-1 OS=Homo sapiens OX=9606 GN=RCN1 PE=1 SV=1	0	17	7	5	38.9	16.19	1.52753e+06
High	P00367	Glutamate dehydrogenase 1, mitochondrial OS=Homo sapiens OX=9606 GN=GLUD1 PE=1 SV=2	0	16	7	5	61.4	13.73	1.11254e+06
High	P43243	Matrin-3 OS=Homo sapiens OX=9606 GN=MATR3 PE=1 SV=2	0	11	7	5	94.6	14.39	896914
High	P24752	Acetyl-CoA acetyltransferase, mitochondrial OS=Homo sapiens OX=9606 GN=ACAT1 PE=1 SV=1	0	14	7	5	45.2	3.71	765980
High	O96008	Mitochondrial import receptor subunit TOM40 homolog OS=Homo sapiens OX=9606 GN=TOMM40 PE=1 SV=1	0	20	7	5	37.9	8.3	683842
High	Q29RF7	Sister chromatid cohesion protein PDS5 homolog A OS=Homo sapiens OX=9606 GN=PDS5A PE=1 SV=1	0	10	7	5	150.7	8.75	481825
High	P47914	60S ribosomal protein L29 OS=Homo sapiens OX=9606 GN=RPL29 PE=1 SV=2	0	34	6	5	17.7	10.34	4.80574e+06
High	P62910	60S ribosomal protein L32 OS=Homo sapiens OX=9606 GN=RPL32 PE=1 SV=2	0	24	6	5	15.9	12.41	2.31488e+06
High	Q9Y6C9	Mitochondrial carrier homolog 2 OS=Homo sapiens OX=9606 GN=MTCH2 PE=1 SV=1	0	23	6	5	33.3	9.24	1.70336e+06
High	P62277	40S ribosomal protein S13 OS=Homo sapiens OX=9606 GN=RPS13 PE=1 SV=2	0	44	6	5	17.2	11.47	1.59188e+06
High	P31943	Heterogeneous nuclear ribonucleoprotein H OS=Homo sapiens OX=9606 GN=HNRNPH1 PE=1 SV=4	0	15	6	5	49.2	10.62	1.28335e+06
High	P0C7P4	Putative cytochrome b-c1 complex subunit Rieske-like protein 1 OS=Homo sapiens OX=9606 GN=UQCRFS1P1 PE=5 SV=1	0	19	6	5	30.8	16.5	1.07504e+06
High	Q7Z417	Nuclear fragile X mental retardation-interacting protein 2 OS=Homo sapiens OX=9606 GN=NUFIP2 PE=1 SV=1	0	14	6	5	76.1	8.01	1.06916e+06
High	P51149	Ras-related protein Rab-7a OS=Homo sapiens OX=9606 GN=RAB7A PE=1 SV=1	0	22	5	5	23.5	10.49	1.4851e+06
High	O43242	26S proteasome non-ATPase regulatory subunit 3 OS=Homo sapiens OX=9606 GN=PSMD3 PE=1 SV=2	0	16	5	5	60.9	3.26	1.41631e+06
High	Q9Y6N5	Sulfide:quinone oxidoreductase, mitochondrial OS=Homo sapiens OX=9606 GN=SQOR PE=1 SV=1	0	13	5	5	49.9	13.84	1.26327e+06
High	Q99959	Plakophilin-2 OS=Homo sapiens OX=9606 GN=PKP2 PE=1 SV=2	0	11	5	5	97.4	14.14	1.25896e+06
High	O94906	Pre-mRNA-processing factor 6 OS=Homo sapiens OX=9606 GN=PRPF6 PE=1 SV=1	0	7	5	5	106.9	4	1.24586e+06
High	P17844	Probable ATP-dependent RNA helicase DDX5 OS=Homo sapiens OX=9606 GN=DDX5 PE=1 SV=1	0	11	5	5	69.1	7.96	1.15485e+06
High	P56192	Methionine--tRNA ligase, cytoplasmic OS=Homo sapiens OX=9606 GN=MARS PE=1 SV=2	0	8	5	5	101.1	6.64	1.14716e+06
High	Q9H1E3	Nuclear ubiquitous casein and cyclin-dependent kinase substrate 1 OS=Homo sapiens OX=9606 GN=NUCKS1 PE=1 SV=1	0	17	5	5	27.3	14.64	1.05501e+06
High	Q8IZW8	Tensin-4 OS=Homo sapiens OX=9606 GN=TNS4 PE=1 SV=3	0	10	5	5	76.7	5.97	915937
High	Q9H223	EH domain-containing protein 4 OS=Homo sapiens OX=9606 GN=EHD4 PE=1 SV=1	0	10	5	5	61.1	7.59	872110
High	P62191	26S proteasome regulatory subunit 4 OS=Homo sapiens OX=9606 GN=PSMC1 PE=1 SV=1	0	18	5	5	49.2	8.95	767787
High	Q9P2R7	Succinate--CoA ligase [ADP-forming] subunit beta, mitochondrial OS=Homo sapiens OX=9606 GN=SUCLA2 PE=1 SV=3	0	13	5	5	50.3	6.72	738621
High	Q9Y2W1	Thyroid hormone receptor-associated protein 3 OS=Homo sapiens OX=9606 GN=THRAP3 PE=1 SV=2	0	7	5	5	108.6	10.5	676732
High	O75822	Eukaryotic translation initiation factor 3 subunit J OS=Homo sapiens OX=9606 GN=EIF3J PE=1 SV=2	0	12	5	5	29	5.71	670194
High	Q9Y4L1	Hypoxia up-regulated protein 1 OS=Homo sapiens OX=9606 GN=HYOU1 PE=1 SV=1	0	10	5	5	111.3	6.16	455114
High	P46940	Ras GTPase-activating-like protein IQGAP1 OS=Homo sapiens OX=9606 GN=IQGAP1 PE=1 SV=1	0	5	5	5	189.1	5.04	364591
High	Q9BTC0	Death-inducer obliterator 1 OS=Homo sapiens OX=9606 GN=DIDO1 PE=1 SV=5	0	3	5	5	243.7	0	316897
High	P63267	Actin, gamma-enteric smooth muscle OS=Homo sapiens OX=9606 GN=ACTG2 PE=1 SV=1	0	40	60	4	41.9	160.17	1.27407e+06
High	P05204	Non-histone chromosomal protein HMG-17 OS=Homo sapiens OX=9606 GN=HMGN2 PE=1 SV=3	0	57	16	4	9.4	32.28	2.98344e+07
High	Q96AE4	Far upstream element-binding protein 1 OS=Homo sapiens OX=9606 GN=FUBP1 PE=1 SV=3	0	12	10	4	67.5	10.76	1.00269e+06
High	P20700	Lamin-B1 OS=Homo sapiens OX=9606 GN=LMNB1 PE=1 SV=2	0	16	9	4	66.4	11.44	2.17001e+06
High	Q9H0U4	Ras-related protein Rab-1B OS=Homo sapiens OX=9606 GN=RAB1B PE=1 SV=1	0	38	9	4	22.2	17.99	1.90769e+06
High	Q06830	Peroxiredoxin-1 OS=Homo sapiens OX=9606 GN=PRDX1 PE=1 SV=1	0	34	8	4	22.1	17.38	2.6094e+06
High	Q9UKY7	Protein CDV3 homolog OS=Homo sapiens OX=9606 GN=CDV3 PE=1 SV=1	0	43	8	4	27.3	11.36	2.07482e+06
High	P42167	Lamina-associated polypeptide 2, isoforms beta/gamma OS=Homo sapiens OX=9606 GN=TMPO PE=1 SV=2	0	25	8	4	50.6	21.43	1.64987e+06
High	Q15181	Inorganic pyrophosphatase OS=Homo sapiens OX=9606 GN=PPA1 PE=1 SV=2	0	24	7	4	32.6	27.08	4.38025e+06
High	Q13247	Serine/arginine-rich splicing factor 6 OS=Homo sapiens OX=9606 GN=SRSF6 PE=1 SV=2	0	14	7	4	39.6	4.14	2.34864e+06
High	P25786	Proteasome subunit alpha type-1 OS=Homo sapiens OX=9606 GN=PSMA1 PE=1 SV=1	0	19	7	4	29.5	7.79	1.90552e+06
High	Q9Y285	Phenylalanine--tRNA ligase alpha subunit OS=Homo sapiens OX=9606 GN=FARSA PE=1 SV=3	0	16	7	4	57.5	13.66	1.82844e+06
High	P61353	60S ribosomal protein L27 OS=Homo sapiens OX=9606 GN=RPL27 PE=1 SV=2	0	32	7	4	15.8	16.44	1.11664e+06
High	P62633	Cellular nucleic acid-binding protein OS=Homo sapiens OX=9606 GN=CNBP PE=1 SV=1	0	38	7	4	19.5	10.45	1.07341e+06
High	P04792	Heat shock protein beta-1 OS=Homo sapiens OX=9606 GN=HSPB1 PE=1 SV=2	0	26	6	4	22.8	14.98	5.13715e+06
High	P42766	60S ribosomal protein L35 OS=Homo sapiens OX=9606 GN=RPL35 PE=1 SV=2	0	30	6	4	14.5	14.4	4.71465e+06
High	P62857	40S ribosomal protein S28 OS=Homo sapiens OX=9606 GN=RPS28 PE=1 SV=1	0	61	6	4	7.8	21.05	4.48239e+06
High	P52943	Cysteine-rich protein 2 OS=Homo sapiens OX=9606 GN=CRIP2 PE=1 SV=1	0	36	6	4	22.5	17.49	3.24755e+06
High	Q15056	Eukaryotic translation initiation factor 4H OS=Homo sapiens OX=9606 GN=EIF4H PE=1 SV=5	0	24	6	4	27.4	12.21	2.86829e+06
High	P26641	Elongation factor 1-gamma OS=Homo sapiens OX=9606 GN=EEF1G PE=1 SV=3	0	21	6	4	50.1	15.35	2.63027e+06
High	P62979	Ubiquitin-40S ribosomal protein S27a OS=Homo sapiens OX=9606 GN=RPS27A PE=1 SV=2	0	31	6	4	18	17.52	2.47964e+06
High	Q06210	Glutamine--fructose-6-phosphate aminotransferase [isomerizing] 1 OS=Homo sapiens OX=9606 GN=GFPT1 PE=1 SV=3	0	10	6	4	78.8	11.35	1.6807e+06
High	P48735	Isocitrate dehydrogenase [NADP], mitochondrial OS=Homo sapiens OX=9606 GN=IDH2 PE=1 SV=2	0	12	6	4	50.9	8.77	1.6352e+06
High	P16422	Epithelial cell adhesion molecule OS=Homo sapiens OX=9606 GN=EPCAM PE=1 SV=2	0	20	6	4	34.9	7.85	1.59258e+06
High	Q01518	Adenylyl cyclase-associated protein 1 OS=Homo sapiens OX=9606 GN=CAP1 PE=1 SV=5	0	11	6	4	51.9	13.22	1.17001e+06
High	P35998	26S proteasome regulatory subunit 7 OS=Homo sapiens OX=9606 GN=PSMC2 PE=1 SV=3	0	13	6	4	48.6	14.38	759776
High	Q9UK76	Jupiter microtubule associated homolog 1 OS=Homo sapiens OX=9606 GN=JPT1 PE=1 SV=3	0	41	6	4	16	12.42	703019
High	Q96HC4	PDZ and LIM domain protein 5 OS=Homo sapiens OX=9606 GN=PDLIM5 PE=1 SV=5	0	12	6	4	63.9	9.3	661943
High	Q6KC79	Nipped-B-like protein OS=Homo sapiens OX=9606 GN=NIPBL PE=1 SV=2	0	3	6	4	315.9	0	284048
High	P62854	40S ribosomal protein S26 OS=Homo sapiens OX=9606 GN=RPS26 PE=1 SV=3	0	44	5	4	13	3.96	3.89648e+06
High	Q15758	Neutral amino acid transporter B(0) OS=Homo sapiens OX=9606 GN=SLC1A5 PE=1 SV=2	0	11	5	4	56.6	8.67	2.88633e+06
High	P49207	60S ribosomal protein L34 OS=Homo sapiens OX=9606 GN=RPL34 PE=1 SV=3	0	18	5	4	13.3	7.41	2.25669e+06
High	Q99497	Protein/nucleic acid deglycase DJ-1 OS=Homo sapiens OX=9606 GN=PARK7 PE=1 SV=2	0	21	5	4	19.9	15.53	1.84612e+06
High	Q9BWM7	Sideroflexin-3 OS=Homo sapiens OX=9606 GN=SFXN3 PE=1 SV=3	0	23	5	4	35.5	10.65	1.48686e+06
High	O75947	ATP synthase subunit d, mitochondrial OS=Homo sapiens OX=9606 GN=ATP5PD PE=1 SV=3	0	38	5	4	18.5	9.28	1.42413e+06
High	P49006	MARCKS-related protein OS=Homo sapiens OX=9606 GN=MARCKSL1 PE=1 SV=2	0	46	5	4	19.5	6.12	1.27379e+06
High	Q9UL46	Proteasome activator complex subunit 2 OS=Homo sapiens OX=9606 GN=PSME2 PE=1 SV=4	0	24	5	4	27.4	7.34	1.26036e+06
High	P62847	40S ribosomal protein S24 OS=Homo sapiens OX=9606 GN=RPS24 PE=1 SV=1	0	45	5	4	15.4	10.92	1.24367e+06
High	Q9BY77	Polymerase delta-interacting protein 3 OS=Homo sapiens OX=9606 GN=POLDIP3 PE=1 SV=2	0	16	5	4	46.1	9.79	1.05012e+06
High	P33240	Cleavage stimulation factor subunit 2 OS=Homo sapiens OX=9606 GN=CSTF2 PE=1 SV=1	0	8	5	4	60.9	5.2	848997
High	Q13148	TAR DNA-binding protein 43 OS=Homo sapiens OX=9606 GN=TARDBP PE=1 SV=1	0	10	5	4	44.7	6.63	842528
High	P49327	Fatty acid synthase OS=Homo sapiens OX=9606 GN=FASN PE=1 SV=3	0	3	5	4	273.3	8.27	764215
High	P51617	Interleukin-1 receptor-associated kinase 1 OS=Homo sapiens OX=9606 GN=IRAK1 PE=1 SV=2	0	10	5	4	76.5	11.4	715564
High	P00338	L-lactate dehydrogenase A chain OS=Homo sapiens OX=9606 GN=LDHA PE=1 SV=2	0	19	5	4	36.7	4.01	680988
High	O15355	Protein phosphatase 1G OS=Homo sapiens OX=9606 GN=PPM1G PE=1 SV=1	0	13	5	4	59.2	6.76	671054
High	O75874	Isocitrate dehydrogenase [NADP] cytoplasmic OS=Homo sapiens OX=9606 GN=IDH1 PE=1 SV=2	0	18	5	4	46.6	8.86	559519
High	Q13435	Splicing factor 3B subunit 2 OS=Homo sapiens OX=9606 GN=SF3B2 PE=1 SV=2	0	8	5	4	100.2	5.23	437618
High	Q14157	Ubiquitin-associated protein 2-like OS=Homo sapiens OX=9606 GN=UBAP2L PE=1 SV=2	0	5	5	4	114.5	2.59	328063
High	Q08J23	tRNA (cytosine(34)-C(5))-methyltransferase OS=Homo sapiens OX=9606 GN=NSUN2 PE=1 SV=2	0	13	5	4	86.4	2.08	218878
High	Q53GQ0	Very-long-chain 3-oxoacyl-CoA reductase OS=Homo sapiens OX=9606 GN=HSD17B12 PE=1 SV=2	0	14	4	4	34.3	4.63	5.03855e+06
High	P62899	60S ribosomal protein L31 OS=Homo sapiens OX=9606 GN=RPL31 PE=1 SV=1	0	25	4	4	14.5	5.39	3.07181e+06
High	P14314	Glucosidase 2 subunit beta OS=Homo sapiens OX=9606 GN=PRKCSH PE=1 SV=2	0	6	4	4	59.4	10.15	1.90287e+06
High	Q14498	RNA-binding protein 39 OS=Homo sapiens OX=9606 GN=RBM39 PE=1 SV=2	0	10	4	4	59.3	12.06	1.54322e+06
High	P07237	Protein disulfide-isomerase OS=Homo sapiens OX=9606 GN=P4HB PE=1 SV=3	0	10	4	4	57.1	4.6	1.39781e+06
High	P62333	26S proteasome regulatory subunit 10B OS=Homo sapiens OX=9606 GN=PSMC6 PE=1 SV=1	0	14	4	4	44.1	7.61	1.14486e+06
High	Q96CT7	Coiled-coil domain-containing protein 124 OS=Homo sapiens OX=9606 GN=CCDC124 PE=1 SV=1	0	15	4	4	25.8	4.39	979172
High	Q7L4I2	Arginine/serine-rich coiled-coil protein 2 OS=Homo sapiens OX=9606 GN=RSRC2 PE=1 SV=1	0	10	4	4	50.5	7.92	972123
High	Q9Y421	Protein FAM32A OS=Homo sapiens OX=9606 GN=FAM32A PE=1 SV=2	0	51	4	4	13.2	9.68	876204
High	P60660	Myosin light polypeptide 6 OS=Homo sapiens OX=9606 GN=MYL6 PE=1 SV=2	0	35	4	4	16.9	6.46	875536
High	O00192	Armadillo repeat protein deleted in velo-cardio-facial syndrome OS=Homo sapiens OX=9606 GN=ARVCF PE=1 SV=1	0	7	4	4	104.6	5.54	801138
High	Q86VP6	Cullin-associated NEDD8-dissociated protein 1 OS=Homo sapiens OX=9606 GN=CAND1 PE=1 SV=2	0	5	4	4	136.3	6.62	760937
High	Q9NZB2	Constitutive coactivator of PPAR-gamma-like protein 1 OS=Homo sapiens OX=9606 GN=FAM120A PE=1 SV=2	0	7	4	4	121.8	2.4	760323
High	P46734	Dual specificity mitogen-activated protein kinase kinase 3 OS=Homo sapiens OX=9606 GN=MAP2K3 PE=1 SV=2	0	17	4	4	39.3	4.72	722646
High	Q5T4S7	E3 ubiquitin-protein ligase UBR4 OS=Homo sapiens OX=9606 GN=UBR4 PE=1 SV=1	0	2	4	4	573.5	13.63	714566
High	P43686	26S proteasome regulatory subunit 6B OS=Homo sapiens OX=9606 GN=PSMC4 PE=1 SV=2	0	11	4	4	47.3	2.97	707129
High	Q9UJU6	Drebrin-like protein OS=Homo sapiens OX=9606 GN=DBNL PE=1 SV=1	0	13	4	4	48.2	6.12	705415
High	P35611	Alpha-adducin OS=Homo sapiens OX=9606 GN=ADD1 PE=1 SV=2	0	8	4	4	80.9	4.13	615586
High	P63244	Receptor of activated protein C kinase 1 OS=Homo sapiens OX=9606 GN=RACK1 PE=1 SV=3	0	13	4	4	35.1	9.28	612625
High	Q14697	Neutral alpha-glucosidase AB OS=Homo sapiens OX=9606 GN=GANAB PE=1 SV=3	0	6	4	4	106.8	6.23	598611
High	P84095	Rho-related GTP-binding protein RhoG OS=Homo sapiens OX=9606 GN=RHOG PE=1 SV=1	0	36	4	4	21.3	9.05	543029
High	P20340	Ras-related protein Rab-6A OS=Homo sapiens OX=9606 GN=RAB6A PE=1 SV=3	0	26	4	4	23.6	8.01	484022
High	Q8NE71	ATP-binding cassette sub-family F member 1 OS=Homo sapiens OX=9606 GN=ABCF1 PE=1 SV=2	0	7	4	4	95.9	4.02	480501
High	Q9Y5K6	CD2-associated protein OS=Homo sapiens OX=9606 GN=CD2AP PE=1 SV=1	0	10	4	4	71.4	4.6	409669
High	O95299	NADH dehydrogenase [ubiquinone] 1 alpha subcomplex subunit 10, mitochondrial OS=Homo sapiens OX=9606 GN=NDUFA10 PE=1 SV=1	0	18	4	4	40.7	9.18	406517
High	P49756	RNA-binding protein 25 OS=Homo sapiens OX=9606 GN=RBM25 PE=1 SV=3	0	5	4	4	100.1	2.31	324464
High	Q8IYB3	Serine/arginine repetitive matrix protein 1 OS=Homo sapiens OX=9606 GN=SRRM1 PE=1 SV=2	0	4	4	4	102.3	4.12	316327
High	O95373	Importin-7 OS=Homo sapiens OX=9606 GN=IPO7 PE=1 SV=1	0	9	4	4	119.4	3.35	252801
High	P12236	ADP/ATP translocase 3 OS=Homo sapiens OX=9606 GN=SLC25A6 PE=1 SV=4	0	35	15	3	32.8	28.85	1.77444e+06
High	P63313	Thymosin beta-10 OS=Homo sapiens OX=9606 GN=TMSB10 PE=1 SV=2	0	55	8	3	5	15.68	5.61354e+06
High	Q8N9Q2	Protein SREK1IP1 OS=Homo sapiens OX=9606 GN=SREK1IP1 PE=1 SV=1	0	14	7	3	18.2	15.35	4.22419e+06
High	P22234	Multifunctional protein ADE2 OS=Homo sapiens OX=9606 GN=PAICS PE=1 SV=3	0	6	6	3	47	19.86	1.42613e+06
High	P63104	14-3-3 protein zeta/delta OS=Homo sapiens OX=9606 GN=YWHAZ PE=1 SV=1	0	18	6	3	27.7	10.07	552942
High	Q969Q0	60S ribosomal protein L36a-like OS=Homo sapiens OX=9606 GN=RPL36AL PE=1 SV=3	0	13	5	3	12.5	11.77	3.46342e+06
High	P47813	Eukaryotic translation initiation factor 1A, X-chromosomal OS=Homo sapiens OX=9606 GN=EIF1AX PE=1 SV=2	0	54	5	3	16.5	5.68	2.15656e+06
High	P06753	Tropomyosin alpha-3 chain OS=Homo sapiens OX=9606 GN=TPM3 PE=1 SV=2	0	16	5	3	32.9	10.49	1.39519e+06
High	P48730	Casein kinase I isoform delta OS=Homo sapiens OX=9606 GN=CSNK1D PE=1 SV=2	0	12	5	3	47.3	12.53	1.28335e+06
High	P61026	Ras-related protein Rab-10 OS=Homo sapiens OX=9606 GN=RAB10 PE=1 SV=1	0	21	5	3	22.5	6.36	679495
High	P51148	Ras-related protein Rab-5C OS=Homo sapiens OX=9606 GN=RAB5C PE=1 SV=2	0	19	5	3	23.5	6.67	570836
High	P58107	Epiplakin OS=Homo sapiens OX=9606 GN=EPPK1 PE=1 SV=3	0	9	5	3	555.3	9.58	382200
High	Q9Y490	Talin-1 OS=Homo sapiens OX=9606 GN=TLN1 PE=1 SV=3	0	2	5	3	269.6	0	318019
High	Q7Z6Z7	E3 ubiquitin-protein ligase HUWE1 OS=Homo sapiens OX=9606 GN=HUWE1 PE=1 SV=3	0	1	5	3	481.6	7.12	272133
[truncated: 903 more rows]
